# Supplementary material for: Selective activation of PFKL suppresses the phagocytic oxidative burst
Source: Cell. Author manuscript; Available in PMC 2022 Jan 31. (PMC8802628; doi:10.1016/j.cell.2021.07.004)
Supplement: Data S1 [file NIHMS1770610-supplement-Data_S1.xlsx]

## Sheet: NETosis_PAL_Pulldown_Ratios
Protein	Comparison	log2FC	pvalue	Description	Gene_name
1433B_HUMAN|P31946	PALP1-DMSO	5.89169	0.0423814	14-3-3 protein beta/alpha	YWHAB
1433B_HUMAN|P31946	PALP1_NA11-PALP1	0.126515	0.771666	14-3-3 protein beta/alpha	YWHAB
1433B_HUMAN|P31946	PALP6-PALP1	-1.09475	0.123827	14-3-3 protein beta/alpha	YWHAB
1433E_HUMAN|P62258	PALP1-DMSO	4.77678	0.0348816	14-3-3 protein epsilon	YWHAE
1433E_HUMAN|P62258	PALP6-PALP1	-1.06143	0.103444	14-3-3 protein epsilon	YWHAE
1433E_HUMAN|P62258	PALP1_NA11-PALP1	0.147492	0.722703	14-3-3 protein epsilon	YWHAE
1433F_HUMAN|Q04917	PALP6-PALP1	-1.06831	0.0685048	14-3-3 protein eta	YWHAH
1433F_HUMAN|Q04917	PALP1-DMSO	6.08926	0.023641	14-3-3 protein eta	YWHAH
1433F_HUMAN|Q04917	PALP1_NA11-PALP1	0.113949	0.741678	14-3-3 protein eta	YWHAH
1433G_HUMAN|P61981	PALP6-PALP1	-0.995379	0.132775	14-3-3 protein gamma	YWHAG
1433G_HUMAN|P61981	PALP1_NA11-PALP1	0.235971	0.642112	14-3-3 protein gamma	YWHAG
1433G_HUMAN|P61981	PALP1-DMSO	4.92069	0.0451684	14-3-3 protein gamma	YWHAG
1433T_HUMAN|P27348	PALP1-DMSO	4.46229	0.0875589	14-3-3 protein theta	YWHAQ
1433T_HUMAN|P27348	PALP1_NA11-PALP1	0.0799497	0.901618	14-3-3 protein theta	YWHAQ
1433T_HUMAN|P27348	PALP6-PALP1	-1.11531	0.217059	14-3-3 protein theta	YWHAQ
1433Z_HUMAN|P63104	PALP1-DMSO	4.89774	0.0332245	14-3-3 protein zeta/delta	YWHAZ
1433Z_HUMAN|P63104	PALP1_NA11-PALP1	0.161541	0.704702	14-3-3 protein zeta/delta	YWHAZ
1433Z_HUMAN|P63104	PALP6-PALP1	-0.966502	0.111165	14-3-3 protein zeta/delta	YWHAZ
1A01_HUMAN|P30443	PALP1_NA11-PALP1	0.149773	0.848405	HLA class I histocompatibility antigen, A-1 alpha chain	HLA-A
1A01_HUMAN|P30443	PALP1-DMSO	7.28237	0.123656	HLA class I histocompatibility antigen, A-1 alpha chain	HLA-A
1A01_HUMAN|P30443	PALP6-PALP1	-1.30983	0.258912	HLA class I histocompatibility antigen, A-1 alpha chain	HLA-A
1A02_HUMAN|P01892	PALP1-DMSO	7.12225	0.347451	HLA class I histocompatibility antigen, A-2 alpha chain	HLA-A
1A02_HUMAN|P01892	PALP6-PALP1	-1.37348	0.538752	HLA class I histocompatibility antigen, A-2 alpha chain	HLA-A
1A02_HUMAN|P01892	PALP1_NA11-PALP1	0.104253	0.952278	HLA class I histocompatibility antigen, A-2 alpha chain	HLA-A
1A25_HUMAN|P18462	PALP1-DMSO	9.08473	0.0741946	HLA class I histocompatibility antigen, A-25 alpha chain	HLA-A
1A25_HUMAN|P18462	PALP1_NA11-PALP1	-0.0395806	0.949059	HLA class I histocompatibility antigen, A-25 alpha chain	HLA-A
1A25_HUMAN|P18462	PALP6-PALP1	-1.3923	0.152231	HLA class I histocompatibility antigen, A-25 alpha chain	HLA-A
1B08_HUMAN|P30460	PALP1-DMSO	6.98352	0.171129	HLA class I histocompatibility antigen, B-8 alpha chain	HLA-B
1B08_HUMAN|P30460	PALP6-PALP1	-1.52713	0.30026	HLA class I histocompatibility antigen, B-8 alpha chain	HLA-B
1B08_HUMAN|P30460	PALP1_NA11-PALP1	0.112772	0.911472	HLA class I histocompatibility antigen, B-8 alpha chain	HLA-B
1C02_HUMAN|P30501	PALP1-DMSO	9.16116	0.244367	HLA class I histocompatibility antigen, Cw-2 alpha chain	HLA-C
1C02_HUMAN|P30501	PALP1_NA11-PALP1	-0.233364	0.852212	HLA class I histocompatibility antigen, Cw-2 alpha chain	HLA-C
1C02_HUMAN|P30501	PALP6-PALP1	-1.5744	0.391635	HLA class I histocompatibility antigen, Cw-2 alpha chain	HLA-C
2A5A_HUMAN|Q15172	PALP1_NA11-PALP1	0.330051	0.704278	Serine/threonine-protein phosphatase 2A 56 kDa regulatory subunit alpha isoform	PPP2R5A
2A5A_HUMAN|Q15172	PALP6-PALP1	-0.847694	0.339918	Serine/threonine-protein phosphatase 2A 56 kDa regulatory subunit alpha isoform	PPP2R5A
2A5A_HUMAN|Q15172	PALP1-DMSO	4.12655	0.118905	Serine/threonine-protein phosphatase 2A 56 kDa regulatory subunit alpha isoform	PPP2R5A
2A5E_HUMAN|Q16537	PALP1_NA11-PALP1	0.346661	0.692539	Serine/threonine-protein phosphatase 2A 56 kDa regulatory subunit epsilon isoform	PPP2R5E
2A5E_HUMAN|Q16537	PALP1-DMSO	5.29255	0.117924	Serine/threonine-protein phosphatase 2A 56 kDa regulatory subunit epsilon isoform	PPP2R5E
2A5E_HUMAN|Q16537	PALP6-PALP1	-0.733335	0.395958	Serine/threonine-protein phosphatase 2A 56 kDa regulatory subunit epsilon isoform	PPP2R5E
2AAA_HUMAN|P30153	PALP1_NA11-PALP1	0.249606	0.696755	Serine/threonine-protein phosphatase 2A 65 kDa regulatory subunit A alpha isoform	PPP2R1A
2AAA_HUMAN|P30153	PALP6-PALP1	-1.18755	0.244054	Serine/threonine-protein phosphatase 2A 65 kDa regulatory subunit A alpha isoform	PPP2R1A
2AAA_HUMAN|P30153	PALP1-DMSO	5.40764	0.104782	Serine/threonine-protein phosphatase 2A 65 kDa regulatory subunit A alpha isoform	PPP2R1A
2B13_HUMAN|P01912	PALP1-DMSO	5.54077	0.098536	HLA class II histocompatibility antigen, DRB1-3 chain	HLA-DRB1
2B13_HUMAN|P01912	PALP6-PALP1	-1.55632	0.182355	HLA class II histocompatibility antigen, DRB1-3 chain	HLA-DRB1
2B13_HUMAN|P01912	PALP1_NA11-PALP1	0.171468	0.796684	HLA class II histocompatibility antigen, DRB1-3 chain	HLA-DRB1
3BP1_HUMAN|Q9Y3L3	PALP1-DMSO	6.13864	0.128967	SH3 domain-binding protein 1	SH3BP1
3BP1_HUMAN|Q9Y3L3	PALP1_NA11-PALP1	0.232723	0.78945	SH3 domain-binding protein 1	SH3BP1
3BP1_HUMAN|Q9Y3L3	PALP6-PALP1	-1.01352	0.327798	SH3 domain-binding protein 1	SH3BP1
4F2_HUMAN|P08195	PALP6-PALP1	-1.0824	0.180688	4F2 cell-surface antigen heavy chain	SLC3A2
4F2_HUMAN|P08195	PALP1_NA11-PALP1	0.352406	0.622543	4F2 cell-surface antigen heavy chain	SLC3A2
4F2_HUMAN|P08195	PALP1-DMSO	5.85418	0.0643332	4F2 cell-surface antigen heavy chain	SLC3A2
6PGD_HUMAN|P52209	PALP1_NA11-PALP1	0.333567	0.4495	6-phosphogluconate dehydrogenase, decarboxylating	PGD
6PGD_HUMAN|P52209	PALP1-DMSO	4.748	0.000128133	6-phosphogluconate dehydrogenase, decarboxylating	PGD
6PGD_HUMAN|P52209	PALP6-PALP1	-1.21901	0.0373842	6-phosphogluconate dehydrogenase, decarboxylating	PGD
6PGL_HUMAN|O95336	PALP1_NA11-PALP1	-0.00191721	0.996528	6-phosphogluconolactonase	PGLS
6PGL_HUMAN|O95336	PALP6-PALP1	-0.912634	0.133034	6-phosphogluconolactonase	PGLS
6PGL_HUMAN|O95336	PALP1-DMSO	4.29892	0.0424612	6-phosphogluconolactonase	PGLS
A16A1_HUMAN|Q8IZ83	PALP6-PALP1	-0.934379	0.24427	Aldehyde dehydrogenase family 16 member A1	ALDH16A1
A16A1_HUMAN|Q8IZ83	PALP1-DMSO	1.81184	0.159917	Aldehyde dehydrogenase family 16 member A1	ALDH16A1
A16A1_HUMAN|Q8IZ83	PALP1_NA11-PALP1	0.120011	0.89055	Aldehyde dehydrogenase family 16 member A1	ALDH16A1
A1AT_HUMAN|P01009	PALP6-PALP1	-1.08346	0.141957	Alpha-1-antitrypsin	SERPINA1
A1AT_HUMAN|P01009	PALP1-DMSO	5.32478	0.0495849	Alpha-1-antitrypsin	SERPINA1
A1AT_HUMAN|P01009	PALP1_NA11-PALP1	0.185215	0.696467	Alpha-1-antitrypsin	SERPINA1
AAKG1_HUMAN|P54619	PALP1-DMSO	4.02662	0.00799667	5'-AMP-activated protein kinase subunit gamma-1	PRKAG1
AAKG1_HUMAN|P54619	PALP1_NA11-PALP1	0.319779	0.456518	5'-AMP-activated protein kinase subunit gamma-1	PRKAG1
AAKG1_HUMAN|P54619	PALP6-PALP1	-1.17136	0.0217868	5'-AMP-activated protein kinase subunit gamma-1	PRKAG1
AATC_HUMAN|P17174	PALP6-PALP1	-1.32465	0.0579924	Aspartate aminotransferase, cytoplasmic	GOT1
AATC_HUMAN|P17174	PALP1-DMSO	2.80104	0.026851	Aspartate aminotransferase, cytoplasmic	GOT1
AATC_HUMAN|P17174	PALP1_NA11-PALP1	0.0648097	0.896014	Aspartate aminotransferase, cytoplasmic	GOT1
AATM_HUMAN|P00505	PALP6-PALP1	-1.23218	0.0761345	Aspartate aminotransferase, mitochondrial	GOT2
AATM_HUMAN|P00505	PALP1-DMSO	5.56382	0.0348926	Aspartate aminotransferase, mitochondrial	GOT2
AATM_HUMAN|P00505	PALP1_NA11-PALP1	0.00465443	0.991735	Aspartate aminotransferase, mitochondrial	GOT2
AB1IP_HUMAN|Q7Z5R6	PALP6-PALP1	-0.79007	0.0654219	Amyloid beta A4 precursor protein-binding family B member 1-interacting protein	APBB1IP
AB1IP_HUMAN|Q7Z5R6	PALP1_NA11-PALP1	0.102716	0.776111	Amyloid beta A4 precursor protein-binding family B member 1-interacting protein	APBB1IP
AB1IP_HUMAN|Q7Z5R6	PALP1-DMSO	3.53137	0.0105957	Amyloid beta A4 precursor protein-binding family B member 1-interacting protein	APBB1IP
ABCE1_HUMAN|P61221	PALP6-PALP1	-0.990093	0.0622044	ATP-binding cassette sub-family E member 1	ABCE1
ABCE1_HUMAN|P61221	PALP1_NA11-PALP1	0.180245	0.715864	ATP-binding cassette sub-family E member 1	ABCE1
ABCE1_HUMAN|P61221	PALP1-DMSO	3.80993	0.0215412	ATP-binding cassette sub-family E member 1	ABCE1
ABHDA_HUMAN|Q9NUJ1	PALP1_NA11-PALP1	0.105515	0.854899	Mycophenolic acid acyl-glucuronide esterase, mitochondrial	ABHD10
ABHDA_HUMAN|Q9NUJ1	PALP6-PALP1	-1.67462	0.130312	Mycophenolic acid acyl-glucuronide esterase, mitochondrial	ABHD10
ABHDA_HUMAN|Q9NUJ1	PALP1-DMSO	6.39605	0.0701909	Mycophenolic acid acyl-glucuronide esterase, mitochondrial	ABHD10
ABR_HUMAN|Q12979	PALP1_NA11-PALP1	0.125287	0.857071	Active breakpoint cluster region-related protein	ABR
ABR_HUMAN|Q12979	PALP1-DMSO	4.17955	0.114772	Active breakpoint cluster region-related protein	ABR
ABR_HUMAN|Q12979	PALP6-PALP1	-1.30314	0.229609	Active breakpoint cluster region-related protein	ABR
ACAD9_HUMAN|Q9H845	PALP6-PALP1	-0.955464	0.20659	Acyl-CoA dehydrogenase family member 9, mitochondrial	ACAD9
ACAD9_HUMAN|Q9H845	PALP1-DMSO	3.19131	0.0778926	Acyl-CoA dehydrogenase family member 9, mitochondrial	ACAD9
ACAD9_HUMAN|Q9H845	PALP1_NA11-PALP1	0.293488	0.600326	Acyl-CoA dehydrogenase family member 9, mitochondrial	ACAD9
ACADM_HUMAN|P11310	PALP6-PALP1	0.982061	0.327016	Medium-chain specific acyl-CoA dehydrogenase, mitochondrial	ACADM
ACADM_HUMAN|P11310	PALP1-DMSO	5.50935	0.0347588	Medium-chain specific acyl-CoA dehydrogenase, mitochondrial	ACADM
ACADM_HUMAN|P11310	PALP1_NA11-PALP1	0.14623	0.733073	Medium-chain specific acyl-CoA dehydrogenase, mitochondrial	ACADM
ACADS_HUMAN|P16219	PALP1-DMSO	3.68581	0.0221731	Short-chain specific acyl-CoA dehydrogenase, mitochondrial	ACADS
ACADS_HUMAN|P16219	PALP1_NA11-PALP1	0.0963107	0.875853	Short-chain specific acyl-CoA dehydrogenase, mitochondrial	ACADS
ACADS_HUMAN|P16219	PALP6-PALP1	-0.753349	0.150833	Short-chain specific acyl-CoA dehydrogenase, mitochondrial	ACADS
ACADV_HUMAN|P49748	PALP1_NA11-PALP1	0.0707371	0.864506	Very long-chain specific acyl-CoA dehydrogenase, mitochondrial	ACADVL
ACADV_HUMAN|P49748	PALP6-PALP1	-1.11633	0.0452658	Very long-chain specific acyl-CoA dehydrogenase, mitochondrial	ACADVL
ACADV_HUMAN|P49748	PALP1-DMSO	6.80888	0.02093	Very long-chain specific acyl-CoA dehydrogenase, mitochondrial	ACADVL
ACAP2_HUMAN|Q15057	PALP1-DMSO	5.24964	0.024975	Arf-GAP with coiled-coil, ANK repeat and PH domain-containing protein 2	ACAP2
ACAP2_HUMAN|Q15057	PALP1_NA11-PALP1	0.261627	0.533464	Arf-GAP with coiled-coil, ANK repeat and PH domain-containing protein 2	ACAP2
ACAP2_HUMAN|Q15057	PALP6-PALP1	-0.983173	0.0785938	Arf-GAP with coiled-coil, ANK repeat and PH domain-containing protein 2	ACAP2
ACBP_HUMAN|P07108	PALP1-DMSO	3.96355	0.0494777	Acyl-CoA-binding protein	DBI
ACBP_HUMAN|P07108	PALP6-PALP1	-0.977918	0.147434	Acyl-CoA-binding protein	DBI
ACBP_HUMAN|P07108	PALP1_NA11-PALP1	0.479723	0.423579	Acyl-CoA-binding protein	DBI
ACLY_HUMAN|P53396	PALP1-DMSO	3.36542	0.0211862	ATP-citrate synthase	ACLY
ACLY_HUMAN|P53396	PALP6-PALP1	-1.0154	0.086548	ATP-citrate synthase	ACLY
ACLY_HUMAN|P53396	PALP1_NA11-PALP1	-0.000276168	0.999627	ATP-citrate synthase	ACLY
ACOC_HUMAN|P21399	PALP1_NA11-PALP1	0.182689	0.713624	Cytoplasmic aconitate hydratase	ACO1
ACOC_HUMAN|P21399	PALP1-DMSO	1.1392	0.113091	Cytoplasmic aconitate hydratase	ACO1
ACOC_HUMAN|P21399	PALP6-PALP1	-0.767628	0.14514	Cytoplasmic aconitate hydratase	ACO1
ACON_HUMAN|Q99798	PALP1_NA11-PALP1	0.0329573	0.954563	Aconitate hydratase, mitochondrial	ACO2
ACON_HUMAN|Q99798	PALP1-DMSO	4.02448	0.0331829	Aconitate hydratase, mitochondrial	ACO2
ACON_HUMAN|Q99798	PALP6-PALP1	-0.977161	0.111686	Aconitate hydratase, mitochondrial	ACO2
ACOX1_HUMAN|Q15067	PALP1_NA11-PALP1	0.423473	0.47012	Peroxisomal acyl-coenzyme A oxidase 1	ACOX1
ACOX1_HUMAN|Q15067	PALP6-PALP1	-0.915912	0.177569	Peroxisomal acyl-coenzyme A oxidase 1	ACOX1
ACOX1_HUMAN|Q15067	PALP1-DMSO	8.68449	0.0527031	Peroxisomal acyl-coenzyme A oxidase 1	ACOX1
ACPH_HUMAN|P13798	PALP6-PALP1	-0.929871	0.0419053	Acylamino-acid-releasing enzyme	APEH
ACPH_HUMAN|P13798	PALP1-DMSO	3.18983	0.00445112	Acylamino-acid-releasing enzyme	APEH
ACPH_HUMAN|P13798	PALP1_NA11-PALP1	0.0820262	0.840154	Acylamino-acid-releasing enzyme	APEH
ACSA_HUMAN|Q9NR19	PALP1-DMSO	4.58569	0.0290477	Acetyl-coenzyme A synthetase, cytoplasmic	ACSS2
ACSA_HUMAN|Q9NR19	PALP6-PALP1	-0.915638	0.104013	Acetyl-coenzyme A synthetase, cytoplasmic	ACSS2
ACSA_HUMAN|Q9NR19	PALP1_NA11-PALP1	0.124397	0.811909	Acetyl-coenzyme A synthetase, cytoplasmic	ACSS2
ACSL1_HUMAN|P33121	PALP1-DMSO	4.95559	0.0654198	Long-chain-fatty-acid--CoA ligase 1	ACSL1
ACSL1_HUMAN|P33121	PALP6-PALP1	-1.02592	0.188966	Long-chain-fatty-acid--CoA ligase 1	ACSL1
ACSL1_HUMAN|P33121	PALP1_NA11-PALP1	0.202178	0.715664	Long-chain-fatty-acid--CoA ligase 1	ACSL1
ACSL3_HUMAN|O95573	PALP1_NA11-PALP1	-0.00556111	0.992639	Long-chain-fatty-acid--CoA ligase 3	ACSL3
ACSL3_HUMAN|O95573	PALP1-DMSO	3.7298	0.0723162	Long-chain-fatty-acid--CoA ligase 3	ACSL3
ACSL3_HUMAN|O95573	PALP6-PALP1	-1.0986	0.178781	Long-chain-fatty-acid--CoA ligase 3	ACSL3
ACSL4_HUMAN|O60488	PALP6-PALP1	-1.07716	0.100778	Long-chain-fatty-acid--CoA ligase 4	ACSL4
ACSL4_HUMAN|O60488	PALP1_NA11-PALP1	0.312669	0.457451	Long-chain-fatty-acid--CoA ligase 4	ACSL4
ACSL4_HUMAN|O60488	PALP1-DMSO	4.07971	0.0383587	Long-chain-fatty-acid--CoA ligase 4	ACSL4
ACTA_HUMAN|P62736	PALP1-DMSO	6.86336	0.114078	Actin, aortic smooth muscle	ACTA2
ACTA_HUMAN|P62736	PALP6-PALP1	-1.29956	0.244974	Actin, aortic smooth muscle	ACTA2
ACTA_HUMAN|P62736	PALP1_NA11-PALP1	-0.0644911	0.933656	Actin, aortic smooth muscle	ACTA2
ACTB_HUMAN|P60709	PALP6-PALP1	-1.20584	0.1988	Actin, cytoplasmic 1	ACTB
ACTB_HUMAN|P60709	PALP1_NA11-PALP1	0.0529408	0.939025	Actin, cytoplasmic 1	ACTB
ACTB_HUMAN|P60709	PALP1-DMSO	5.18687	0.0862011	Actin, cytoplasmic 1	ACTB
ACTBM_HUMAN|Q9BYX7	PALP1-DMSO	6.44538	0.0601944	Putative beta-actin-like protein 3	POTEKP
ACTBM_HUMAN|Q9BYX7	PALP6-PALP1	-1.19592	0.151318	Putative beta-actin-like protein 3	POTEKP
ACTBM_HUMAN|Q9BYX7	PALP1_NA11-PALP1	0.0672706	0.914616	Putative beta-actin-like protein 3	POTEKP
ACTN1_HUMAN|P12814	PALP1-DMSO	5.49179	0.0433224	Alpha-actinin-1	ACTN1
ACTN1_HUMAN|P12814	PALP6-PALP1	-1.06811	0.11524	Alpha-actinin-1	ACTN1
ACTN1_HUMAN|P12814	PALP1_NA11-PALP1	0.160394	0.753586	Alpha-actinin-1	ACTN1
ACTN4_HUMAN|O43707	PALP1-DMSO	5.76518	0.0350733	Alpha-actinin-4	ACTN4
ACTN4_HUMAN|O43707	PALP1_NA11-PALP1	0.107862	0.823135	Alpha-actinin-4	ACTN4
ACTN4_HUMAN|O43707	PALP6-PALP1	-1.21709	0.0759525	Alpha-actinin-4	ACTN4
ACTY_HUMAN|P42025	PALP1-DMSO	4.07296	0.0165019	Beta-centractin	ACTR1B
ACTY_HUMAN|P42025	PALP1_NA11-PALP1	0.198332	0.690497	Beta-centractin	ACTR1B
ACTY_HUMAN|P42025	PALP6-PALP1	-0.999806	0.0475164	Beta-centractin	ACTR1B
ACTZ_HUMAN|P61163	PALP1-DMSO	4.57541	0.0231964	Alpha-centractin	ACTR1A
ACTZ_HUMAN|P61163	PALP6-PALP1	-1.02732	0.0570491	Alpha-centractin	ACTR1A
ACTZ_HUMAN|P61163	PALP1_NA11-PALP1	0.0966758	0.837772	Alpha-centractin	ACTR1A
ADA_HUMAN|P00813	PALP1-DMSO	8.60533	0.108829	Adenosine deaminase	ADA
ADA_HUMAN|P00813	PALP1_NA11-PALP1	-0.204486	0.750671	Adenosine deaminase	ADA
ADA_HUMAN|P00813	PALP6-PALP1	-1.02899	0.301097	Adenosine deaminase	ADA
ADA2_HUMAN|Q9NZK5	PALP1-DMSO	6.41228	0.0571824	NA	NA
ADA2_HUMAN|Q9NZK5	PALP1_NA11-PALP1	0.0691515	0.891664	NA	NA
ADA2_HUMAN|Q9NZK5	PALP6-PALP1	-1.2926	0.12779	NA	NA
ADDA_HUMAN|P35611	PALP1_NA11-PALP1	0.0090943	0.983803	Alpha-adducin	ADD1
ADDA_HUMAN|P35611	PALP6-PALP1	-0.894366	0.155555	Alpha-adducin	ADD1
ADDA_HUMAN|P35611	PALP1-DMSO	2.60495	0.0558054	Alpha-adducin	ADD1
ADDG_HUMAN|Q9UEY8	PALP1-DMSO	4.72963	0.0107943	Gamma-adducin	ADD3
ADDG_HUMAN|Q9UEY8	PALP1_NA11-PALP1	0.156305	0.667087	Gamma-adducin	ADD3
ADDG_HUMAN|Q9UEY8	PALP6-PALP1	-0.755691	0.0599145	Gamma-adducin	ADD3
ADHX_HUMAN|P11766	PALP1_NA11-PALP1	0.176831	0.672646	Alcohol dehydrogenase class-3	ADH5
ADHX_HUMAN|P11766	PALP1-DMSO	4.98496	0.00862453	Alcohol dehydrogenase class-3	ADH5
ADHX_HUMAN|P11766	PALP6-PALP1	-0.874923	0.0331171	Alcohol dehydrogenase class-3	ADH5
ADK_HUMAN|P55263	PALP1_NA11-PALP1	0.11276	0.752697	Adenosine kinase	ADK
ADK_HUMAN|P55263	PALP1-DMSO	6.86398	0.0341008	Adenosine kinase	ADK
ADK_HUMAN|P55263	PALP6-PALP1	0.740485	0.281647	Adenosine kinase	ADK
ADPGK_HUMAN|Q9BRR6	PALP6-PALP1	-0.35696	0.636855	ADP-dependent glucokinase	ADPGK
ADPGK_HUMAN|Q9BRR6	PALP1_NA11-PALP1	0.210393	0.795287	ADP-dependent glucokinase	ADPGK
ADPGK_HUMAN|Q9BRR6	PALP1-DMSO	10.1201	0.123686	ADP-dependent glucokinase	ADPGK
AHNK_HUMAN|Q09666	PALP6-PALP1	-1.07066	0.502521	Neuroblast differentiation-associated protein AHNAK	AHNAK
AHNK_HUMAN|Q09666	PALP1-DMSO	4.22735	0.275389	Neuroblast differentiation-associated protein AHNAK	AHNAK
AHNK_HUMAN|Q09666	PALP1_NA11-PALP1	0.12073	0.923691	Neuroblast differentiation-associated protein AHNAK	AHNAK
AIF1_HUMAN|P55008	PALP1-DMSO	4.95847	0.103567	Allograft inflammatory factor 1	AIF1
AIF1_HUMAN|P55008	PALP6-PALP1	-1.12893	0.248087	Allograft inflammatory factor 1	AIF1
AIF1_HUMAN|P55008	PALP1_NA11-PALP1	0.690756	0.51879	Allograft inflammatory factor 1	AIF1
AIFM1_HUMAN|O95831	PALP1-DMSO	6.75338	0.0778214	Apoptosis-inducing factor 1, mitochondrial	AIFM1
AIFM1_HUMAN|O95831	PALP6-PALP1	-1.12034	0.206051	Apoptosis-inducing factor 1, mitochondrial	AIFM1
AIFM1_HUMAN|O95831	PALP1_NA11-PALP1	0.232654	0.736633	Apoptosis-inducing factor 1, mitochondrial	AIFM1
AIMP2_HUMAN|Q13155	PALP1_NA11-PALP1	0.477362	0.41286	Aminoacyl tRNA synthase complex-interacting multifunctional protein 2	AIMP2
AIMP2_HUMAN|Q13155	PALP1-DMSO	3.58592	0.0127044	Aminoacyl tRNA synthase complex-interacting multifunctional protein 2	AIMP2
AIMP2_HUMAN|Q13155	PALP6-PALP1	-0.836164	0.0779026	Aminoacyl tRNA synthase complex-interacting multifunctional protein 2	AIMP2
AK1A1_HUMAN|P14550	PALP1_NA11-PALP1	0.111383	0.791519	Alcohol dehydrogenase [NADP(+)]	AKR1A1
AK1A1_HUMAN|P14550	PALP1-DMSO	4.43053	0.0112329	Alcohol dehydrogenase [NADP(+)]	AKR1A1
AK1A1_HUMAN|P14550	PALP6-PALP1	-0.93794	0.0397404	Alcohol dehydrogenase [NADP(+)]	AKR1A1
AKT1_HUMAN|P31749	PALP1_NA11-PALP1	0.261022	0.631174	RAC-alpha serine/threonine-protein kinase	AKT1
AKT1_HUMAN|P31749	PALP1-DMSO	6.21748	0.0571231	RAC-alpha serine/threonine-protein kinase	AKT1
AKT1_HUMAN|P31749	PALP6-PALP1	-0.599989	0.314402	RAC-alpha serine/threonine-protein kinase	AKT1
AL1A1_HUMAN|P00352	PALP1-DMSO	4.92366	0.0041564	Retinal dehydrogenase 1	ALDH1A1
AL1A1_HUMAN|P00352	PALP6-PALP1	-1.26405	0.0043475	Retinal dehydrogenase 1	ALDH1A1
AL1A1_HUMAN|P00352	PALP1_NA11-PALP1	0.0349556	0.909444	Retinal dehydrogenase 1	ALDH1A1
AL1A2_HUMAN|O94788	PALP1_NA11-PALP1	-0.0435906	0.941922	Retinal dehydrogenase 2	ALDH1A2
AL1A2_HUMAN|O94788	PALP6-PALP1	-1.18199	0.226141	Retinal dehydrogenase 2	ALDH1A2
AL1A2_HUMAN|O94788	PALP1-DMSO	5.42398	0.0951153	Retinal dehydrogenase 2	ALDH1A2
AL1B1_HUMAN|P30837	PALP1-DMSO	6.70754	0.252449	Aldehyde dehydrogenase X, mitochondrial	ALDH1B1
AL1B1_HUMAN|P30837	PALP6-PALP1	-0.398709	0.763808	Aldehyde dehydrogenase X, mitochondrial	ALDH1B1
AL1B1_HUMAN|P30837	PALP1_NA11-PALP1	0.809472	0.638165	Aldehyde dehydrogenase X, mitochondrial	ALDH1B1
AL3A2_HUMAN|P51648	PALP6-PALP1	-0.970739	0.322715	Fatty aldehyde dehydrogenase	ALDH3A2
AL3A2_HUMAN|P51648	PALP1_NA11-PALP1	-0.0818255	0.912036	Fatty aldehyde dehydrogenase	ALDH3A2
AL3A2_HUMAN|P51648	PALP1-DMSO	10.4015	0.117767	Fatty aldehyde dehydrogenase	ALDH3A2
AL9A1_HUMAN|P49189	PALP6-PALP1	-0.912482	0.0694246	4-trimethylaminobutyraldehyde dehydrogenase	ALDH9A1
AL9A1_HUMAN|P49189	PALP1_NA11-PALP1	0.257418	0.602055	4-trimethylaminobutyraldehyde dehydrogenase	ALDH9A1
AL9A1_HUMAN|P49189	PALP1-DMSO	4.05387	0.0217785	4-trimethylaminobutyraldehyde dehydrogenase	ALDH9A1
ALBU_HUMAN|P02768	PALP6-PALP1	-0.552258	0.430314	Serum albumin	ALB
ALBU_HUMAN|P02768	PALP1_NA11-PALP1	0.296269	0.688663	Serum albumin	ALB
ALBU_HUMAN|P02768	PALP1-DMSO	5.55708	0.087936	Serum albumin	ALB
ALDH2_HUMAN|P05091	PALP1_NA11-PALP1	0.0264714	0.941635	Aldehyde dehydrogenase, mitochondrial	ALDH2
ALDH2_HUMAN|P05091	PALP1-DMSO	5.11904	0.0391772	Aldehyde dehydrogenase, mitochondrial	ALDH2
ALDH2_HUMAN|P05091	PALP6-PALP1	-1.08912	0.111017	Aldehyde dehydrogenase, mitochondrial	ALDH2
ALDOA_HUMAN|P04075	PALP1_NA11-PALP1	0.136073	0.791533	Fructose-bisphosphate aldolase A	ALDOA
ALDOA_HUMAN|P04075	PALP1-DMSO	3.67822	0.00770194	Fructose-bisphosphate aldolase A	ALDOA
ALDOA_HUMAN|P04075	PALP6-PALP1	-0.83214	0.099903	Fructose-bisphosphate aldolase A	ALDOA
ALDOC_HUMAN|P09972	PALP6-PALP1	-0.777733	0.0831223	Fructose-bisphosphate aldolase C	ALDOC
ALDOC_HUMAN|P09972	PALP1-DMSO	2.46763	0.011025	Fructose-bisphosphate aldolase C	ALDOC
ALDOC_HUMAN|P09972	PALP1_NA11-PALP1	0.277307	0.517471	Fructose-bisphosphate aldolase C	ALDOC
ALDR_HUMAN|P15121	PALP1-DMSO	4.85047	0.0237235	Aldose reductase	AKR1B1
ALDR_HUMAN|P15121	PALP1_NA11-PALP1	0.0500972	0.926691	Aldose reductase	AKR1B1
ALDR_HUMAN|P15121	PALP6-PALP1	-1.13271	0.0663105	Aldose reductase	AKR1B1
AMPB_HUMAN|Q9H4A4	PALP1_NA11-PALP1	0.020611	0.974895	Aminopeptidase B	RNPEP
AMPB_HUMAN|Q9H4A4	PALP6-PALP1	-1.2012	0.223755	Aminopeptidase B	RNPEP
AMPB_HUMAN|Q9H4A4	PALP1-DMSO	6.7237	0.0932892	Aminopeptidase B	RNPEP
AMPD3_HUMAN|Q01432	PALP6-PALP1	-0.736668	0.0941198	AMP deaminase 3	AMPD3
AMPD3_HUMAN|Q01432	PALP1_NA11-PALP1	0.333489	0.467107	AMP deaminase 3	AMPD3
AMPD3_HUMAN|Q01432	PALP1-DMSO	3.0342	0.0401712	AMP deaminase 3	AMPD3
AMPH_HUMAN|P49418	PALP1-DMSO	1.99028	0.108397	Amphiphysin	AMPH
AMPH_HUMAN|P49418	PALP6-PALP1	-1.01204	0.219065	Amphiphysin	AMPH
AMPH_HUMAN|P49418	PALP1_NA11-PALP1	0.0948903	0.877564	Amphiphysin	AMPH
AMPN_HUMAN|P15144	PALP6-PALP1	-1.21795	0.13279	Aminopeptidase N	ANPEP
AMPN_HUMAN|P15144	PALP1_NA11-PALP1	0.184336	0.678817	Aminopeptidase N	ANPEP
AMPN_HUMAN|P15144	PALP1-DMSO	3.787	0.0571631	Aminopeptidase N	ANPEP
AN13A_HUMAN|Q8IZ07	PALP1_NA11-PALP1	0.602719	0.510601	Ankyrin repeat domain-containing protein 13A	ANKRD13A
AN13A_HUMAN|Q8IZ07	PALP1-DMSO	6.27462	0.0969561	Ankyrin repeat domain-containing protein 13A	ANKRD13A
AN13A_HUMAN|Q8IZ07	PALP6-PALP1	-1.61622	0.178208	Ankyrin repeat domain-containing protein 13A	ANKRD13A
AN32A_HUMAN|P39687	PALP6-PALP1	-1.25034	0.274801	Acidic leucine-rich nuclear phosphoprotein 32 family member A	ANP32A
AN32A_HUMAN|P39687	PALP1-DMSO	5.50164	0.128519	Acidic leucine-rich nuclear phosphoprotein 32 family member A	ANP32A
AN32A_HUMAN|P39687	PALP1_NA11-PALP1	0.152757	0.834915	Acidic leucine-rich nuclear phosphoprotein 32 family member A	ANP32A
AN32B_HUMAN|Q92688	PALP1-DMSO	3.889	0.0323077	Acidic leucine-rich nuclear phosphoprotein 32 family member B	ANP32B
AN32B_HUMAN|Q92688	PALP6-PALP1	-1.09267	0.0721406	Acidic leucine-rich nuclear phosphoprotein 32 family member B	ANP32B
AN32B_HUMAN|Q92688	PALP1_NA11-PALP1	0.176689	0.718074	Acidic leucine-rich nuclear phosphoprotein 32 family member B	ANP32B
AN32E_HUMAN|Q9BTT0	PALP1_NA11-PALP1	0.193303	0.791456	Acidic leucine-rich nuclear phosphoprotein 32 family member E	ANP32E
AN32E_HUMAN|Q9BTT0	PALP6-PALP1	-1.00639	0.272961	Acidic leucine-rich nuclear phosphoprotein 32 family member E	ANP32E
AN32E_HUMAN|Q9BTT0	PALP1-DMSO	4.00826	0.107895	Acidic leucine-rich nuclear phosphoprotein 32 family member E	ANP32E
ANAG_HUMAN|P54802	PALP6-PALP1	-2.3696	0.148589	Alpha-N-acetylglucosaminidase	NAGLU
ANAG_HUMAN|P54802	PALP1_NA11-PALP1	0.484925	0.614716	Alpha-N-acetylglucosaminidase	NAGLU
ANAG_HUMAN|P54802	PALP1-DMSO	4.80931	0.111326	Alpha-N-acetylglucosaminidase	NAGLU
ANKK1_HUMAN|Q8NFD2	PALP1-DMSO	5.03132	0.035881	Ankyrin repeat and protein kinase domain-containing protein 1	ANKK1
ANKK1_HUMAN|Q8NFD2	PALP6-PALP1	-1.11764	0.0993129	Ankyrin repeat and protein kinase domain-containing protein 1	ANKK1
ANKK1_HUMAN|Q8NFD2	PALP1_NA11-PALP1	0.285914	0.552443	Ankyrin repeat and protein kinase domain-containing protein 1	ANKK1
ANM1_HUMAN|Q99873	PALP1_NA11-PALP1	0.280166	0.538934	Protein arginine N-methyltransferase 1	PRMT1
ANM1_HUMAN|Q99873	PALP1-DMSO	4.33153	0.00154298	Protein arginine N-methyltransferase 1	PRMT1
ANM1_HUMAN|Q99873	PALP6-PALP1	-0.927797	0.0153929	Protein arginine N-methyltransferase 1	PRMT1
ANR44_HUMAN|Q8N8A2	PALP1_NA11-PALP1	0.190187	0.694367	Serine/threonine-protein phosphatase 6 regulatory ankyrin repeat subunit B	ANKRD44
ANR44_HUMAN|Q8N8A2	PALP6-PALP1	-0.989191	0.131881	Serine/threonine-protein phosphatase 6 regulatory ankyrin repeat subunit B	ANKRD44
ANR44_HUMAN|Q8N8A2	PALP1-DMSO	4.77219	0.0439431	Serine/threonine-protein phosphatase 6 regulatory ankyrin repeat subunit B	ANKRD44
ANX11_HUMAN|P50995	PALP1-DMSO	8.49344	0.0616469	Annexin A11	ANXA11
ANX11_HUMAN|P50995	PALP6-PALP1	-1.68328	0.117552	Annexin A11	ANXA11
ANX11_HUMAN|P50995	PALP1_NA11-PALP1	0.29295	0.60084	Annexin A11	ANXA11
ANXA1_HUMAN|P04083	PALP1_NA11-PALP1	0.237054	0.648436	Annexin A1	ANXA1
ANXA1_HUMAN|P04083	PALP6-PALP1	-0.94217	0.180657	Annexin A1	ANXA1
ANXA1_HUMAN|P04083	PALP1-DMSO	3.61725	0.0622769	Annexin A1	ANXA1
ANXA2_HUMAN|P07355	PALP6-PALP1	-0.989571	0.161217	Annexin A2	ANXA2
ANXA2_HUMAN|P07355	PALP1_NA11-PALP1	0.212201	0.666207	Annexin A2	ANXA2
ANXA2_HUMAN|P07355	PALP1-DMSO	3.31764	0.0535152	Annexin A2	ANXA2
ANXA3_HUMAN|P12429	PALP1_NA11-PALP1	0.197226	0.650819	Annexin A3	ANXA3
ANXA3_HUMAN|P12429	PALP6-PALP1	-0.917149	0.0767744	Annexin A3	ANXA3
ANXA3_HUMAN|P12429	PALP1-DMSO	4.20799	0.00459475	Annexin A3	ANXA3
ANXA4_HUMAN|P09525	PALP1_NA11-PALP1	0.29829	0.418083	Annexin A4	ANXA4
ANXA4_HUMAN|P09525	PALP6-PALP1	-0.831831	0.0198296	Annexin A4	ANXA4
ANXA4_HUMAN|P09525	PALP1-DMSO	4.2236	0.000293103	Annexin A4	ANXA4
ANXA5_HUMAN|P08758	PALP6-PALP1	-1.11768	0.180225	Annexin A5	ANXA5
ANXA5_HUMAN|P08758	PALP1_NA11-PALP1	0.056091	0.920651	Annexin A5	ANXA5
ANXA5_HUMAN|P08758	PALP1-DMSO	6.03521	0.066406	Annexin A5	ANXA5
ANXA6_HUMAN|P08133	PALP6-PALP1	-1.00141	0.153039	Annexin A6	ANXA6
ANXA6_HUMAN|P08133	PALP1_NA11-PALP1	0.429349	0.40625	Annexin A6	ANXA6
ANXA6_HUMAN|P08133	PALP1-DMSO	4.65837	0.0512568	Annexin A6	ANXA6
ANXA7_HUMAN|P20073	PALP6-PALP1	-1.04621	0.249576	Annexin A7	ANXA7
ANXA7_HUMAN|P20073	PALP1_NA11-PALP1	0.0790614	0.898413	Annexin A7	ANXA7
ANXA7_HUMAN|P20073	PALP1-DMSO	4.0245	0.099854	Annexin A7	ANXA7
AP1B1_HUMAN|Q10567	PALP1_NA11-PALP1	0.252263	0.622241	AP-1 complex subunit beta-1	AP1B1
AP1B1_HUMAN|Q10567	PALP6-PALP1	-0.956775	0.0686103	AP-1 complex subunit beta-1	AP1B1
AP1B1_HUMAN|Q10567	PALP1-DMSO	4.54716	0.0243646	AP-1 complex subunit beta-1	AP1B1
AP1G1_HUMAN|O43747	PALP1-DMSO	4.02433	0.00432942	AP-1 complex subunit gamma-1	AP1G1
AP1G1_HUMAN|O43747	PALP6-PALP1	-0.916933	0.0196425	AP-1 complex subunit gamma-1	AP1G1
AP1G1_HUMAN|O43747	PALP1_NA11-PALP1	0.266332	0.508669	AP-1 complex subunit gamma-1	AP1G1
AP1M1_HUMAN|Q9BXS5	PALP6-PALP1	-1.21267	0.102441	AP-1 complex subunit mu-1	AP1M1
AP1M1_HUMAN|Q9BXS5	PALP1-DMSO	3.9965	0.0438639	AP-1 complex subunit mu-1	AP1M1
AP1M1_HUMAN|Q9BXS5	PALP1_NA11-PALP1	-0.0937051	0.849078	AP-1 complex subunit mu-1	AP1M1
AP1S2_HUMAN|P56377	PALP1_NA11-PALP1	0.320037	0.473587	AP-1 complex subunit sigma-2	AP1S2
AP1S2_HUMAN|P56377	PALP1-DMSO	4.67033	0.0237787	AP-1 complex subunit sigma-2	AP1S2
AP1S2_HUMAN|P56377	PALP6-PALP1	-1.054	0.060847	AP-1 complex subunit sigma-2	AP1S2
AP2A1_HUMAN|O95782	PALP1-DMSO	4.97333	0.0487923	AP-2 complex subunit alpha-1	AP2A1
AP2A1_HUMAN|O95782	PALP6-PALP1	-1.06927	0.137429	AP-2 complex subunit alpha-1	AP2A1
AP2A1_HUMAN|O95782	PALP1_NA11-PALP1	0.256574	0.604549	AP-2 complex subunit alpha-1	AP2A1
AP2B1_HUMAN|P63010	PALP6-PALP1	-1.12482	0.0234226	AP-2 complex subunit beta	AP2B1
AP2B1_HUMAN|P63010	PALP1-DMSO	3.65961	0.0141641	AP-2 complex subunit beta	AP2B1
AP2B1_HUMAN|P63010	PALP1_NA11-PALP1	0.145304	0.722561	AP-2 complex subunit beta	AP2B1
AP2M1_HUMAN|Q96CW1	PALP6-PALP1	-1.20829	0.130008	AP-2 complex subunit mu	AP2M1
AP2M1_HUMAN|Q96CW1	PALP1-DMSO	4.04435	0.0553737	AP-2 complex subunit mu	AP2M1
AP2M1_HUMAN|Q96CW1	PALP1_NA11-PALP1	0.143508	0.754638	AP-2 complex subunit mu	AP2M1
AP2S1_HUMAN|P53680	PALP6-PALP1	-0.966469	0.0222353	AP-2 complex subunit sigma	AP2S1
AP2S1_HUMAN|P53680	PALP1_NA11-PALP1	0.23428	0.514543	AP-2 complex subunit sigma	AP2S1
AP2S1_HUMAN|P53680	PALP1-DMSO	5.14239	0.00851447	AP-2 complex subunit sigma	AP2S1
AP3B1_HUMAN|O00203	PALP6-PALP1	-1.09971	0.241645	AP-3 complex subunit beta-1	AP3B1
AP3B1_HUMAN|O00203	PALP1_NA11-PALP1	0.151267	0.816331	AP-3 complex subunit beta-1	AP3B1
AP3B1_HUMAN|O00203	PALP1-DMSO	3.64142	0.104885	AP-3 complex subunit beta-1	AP3B1
AP3D1_HUMAN|O14617	PALP6-PALP1	-0.872206	0.13061	AP-3 complex subunit delta-1	AP3D1
AP3D1_HUMAN|O14617	PALP1_NA11-PALP1	0.352184	0.564363	AP-3 complex subunit delta-1	AP3D1
AP3D1_HUMAN|O14617	PALP1-DMSO	3.45798	0.0388887	AP-3 complex subunit delta-1	AP3D1
AP3S1_HUMAN|Q92572	PALP6-PALP1	-1.13428	0.129342	AP-3 complex subunit sigma-1	AP3S1
AP3S1_HUMAN|Q92572	PALP1-DMSO	6.46706	0.0452932	AP-3 complex subunit sigma-1	AP3S1
AP3S1_HUMAN|Q92572	PALP1_NA11-PALP1	0.106427	0.854525	AP-3 complex subunit sigma-1	AP3S1
APAF_HUMAN|O14727	PALP1_NA11-PALP1	0.4258	0.367598	Apoptotic protease-activating factor 1	APAF1
APAF_HUMAN|O14727	PALP6-PALP1	-0.557596	0.106008	Apoptotic protease-activating factor 1	APAF1
APAF_HUMAN|O14727	PALP1-DMSO	3.32519	0.00305445	Apoptotic protease-activating factor 1	APAF1
APEX1_HUMAN|P27695	PALP1-DMSO	3.86205	0.0167887	DNA-(apurinic or apyrimidinic site) lyase	APEX1
APEX1_HUMAN|P27695	PALP6-PALP1	-0.890155	0.0636129	DNA-(apurinic or apyrimidinic site) lyase	APEX1
APEX1_HUMAN|P27695	PALP1_NA11-PALP1	0.168354	0.71781	DNA-(apurinic or apyrimidinic site) lyase	APEX1
API_ACHLYC|X15636	PALP1-DMSO	2.26865	0.338124	NA	NA
API_ACHLYC|X15636	PALP1_NA11-PALP1	0.432847	0.79431	NA	NA
API_ACHLYC|X15636	PALP6-PALP1	-0.607633	0.669683	NA	NA
API5_HUMAN|Q9BZZ5	PALP1_NA11-PALP1	0.0902513	0.856312	Apoptosis inhibitor 5	API5
API5_HUMAN|Q9BZZ5	PALP1-DMSO	4.67679	0.057974	Apoptosis inhibitor 5	API5
API5_HUMAN|Q9BZZ5	PALP6-PALP1	-0.992759	0.175848	Apoptosis inhibitor 5	API5
APOA1_HUMAN|P02647	PALP1-DMSO	8.81666	0.0689289	Apolipoprotein A-I	APOA1
APOA1_HUMAN|P02647	PALP1_NA11-PALP1	0.251007	0.679488	Apolipoprotein A-I	APOA1
APOA1_HUMAN|P02647	PALP6-PALP1	-1.99165	0.111174	Apolipoprotein A-I	APOA1
APOBR_HUMAN|Q0VD83	PALP1-DMSO	3.9613	0.341986	Apolipoprotein B receptor	APOBR
APOBR_HUMAN|Q0VD83	PALP1_NA11-PALP1	-2.26001	0.405913	Apolipoprotein B receptor	APOBR
APOBR_HUMAN|Q0VD83	PALP6-PALP1	-0.878957	0.614594	Apolipoprotein B receptor	APOBR
APOL1_HUMAN|O14791	PALP1-DMSO	4.14116	0.0595672	Apolipoprotein L1	APOL1
APOL1_HUMAN|O14791	PALP6-PALP1	-0.722981	0.253885	Apolipoprotein L1	APOL1
APOL1_HUMAN|O14791	PALP1_NA11-PALP1	0.443744	0.300659	Apolipoprotein L1	APOL1
APOL2_HUMAN|Q9BQE5	PALP6-PALP1	-1.28666	0.434274	Apolipoprotein L2	APOL2
APOL2_HUMAN|Q9BQE5	PALP1-DMSO	8.5131	0.239338	Apolipoprotein L2	APOL2
APOL2_HUMAN|Q9BQE5	PALP1_NA11-PALP1	-0.19839	0.865083	Apolipoprotein L2	APOL2
APOL3_HUMAN|O95236	PALP6-PALP1	-1.76197	0.324453	Apolipoprotein L3	APOL3
APOL3_HUMAN|O95236	PALP1_NA11-PALP1	0.487445	0.705551	Apolipoprotein L3	APOL3
APOL3_HUMAN|O95236	PALP1-DMSO	5.85647	0.213424	Apolipoprotein L3	APOL3
APT_HUMAN|P07741	PALP1-DMSO	4.56967	0.0344347	Adenine phosphoribosyltransferase	APRT
APT_HUMAN|P07741	PALP6-PALP1	-1.07901	0.08628	Adenine phosphoribosyltransferase	APRT
APT_HUMAN|P07741	PALP1_NA11-PALP1	0.13549	0.792551	Adenine phosphoribosyltransferase	APRT
AR6P1_HUMAN|Q15041	PALP1-DMSO	7.03193	0.147359	ADP-ribosylation factor-like protein 6-interacting protein 1	ARL6IP1
AR6P1_HUMAN|Q15041	PALP6-PALP1	-1.64686	0.253294	ADP-ribosylation factor-like protein 6-interacting protein 1	ARL6IP1
AR6P1_HUMAN|Q15041	PALP1_NA11-PALP1	0.384915	0.705552	ADP-ribosylation factor-like protein 6-interacting protein 1	ARL6IP1
ARAP1_HUMAN|Q96P48	PALP1_NA11-PALP1	0.350286	0.508394	Arf-GAP with Rho-GAP domain, ANK repeat and PH domain-containing protein 1	ARAP1
ARAP1_HUMAN|Q96P48	PALP6-PALP1	-0.857846	0.0824544	Arf-GAP with Rho-GAP domain, ANK repeat and PH domain-containing protein 1	ARAP1
ARAP1_HUMAN|Q96P48	PALP1-DMSO	4.04926	0.0224392	Arf-GAP with Rho-GAP domain, ANK repeat and PH domain-containing protein 1	ARAP1
ARBK1_HUMAN|P25098	PALP1-DMSO	4.14977	0.0212015	Beta-adrenergic receptor kinase 1	ADRBK1
ARBK1_HUMAN|P25098	PALP1_NA11-PALP1	0.219674	0.642933	Beta-adrenergic receptor kinase 1	ADRBK1
ARBK1_HUMAN|P25098	PALP6-PALP1	-0.927919	0.0700875	Beta-adrenergic receptor kinase 1	ADRBK1
ARC1B_HUMAN|O15143	PALP1-DMSO	3.79709	0.01075	Actin-related protein 2/3 complex subunit 1B	ARPC1B
ARC1B_HUMAN|O15143	PALP6-PALP1	-0.873359	0.0703045	Actin-related protein 2/3 complex subunit 1B	ARPC1B
ARC1B_HUMAN|O15143	PALP1_NA11-PALP1	0.373826	0.527444	Actin-related protein 2/3 complex subunit 1B	ARPC1B
ARF1_HUMAN|P84077	PALP1-DMSO	5.44555	0.0493424	ADP-ribosylation factor 1	ARF1
ARF1_HUMAN|P84077	PALP6-PALP1	-1.10813	0.131987	ADP-ribosylation factor 1	ARF1
ARF1_HUMAN|P84077	PALP1_NA11-PALP1	0.146111	0.770007	ADP-ribosylation factor 1	ARF1
ARF4_HUMAN|P18085	PALP1_NA11-PALP1	0.176617	0.765062	ADP-ribosylation factor 4	ARF4
ARF4_HUMAN|P18085	PALP1-DMSO	8.08523	0.0861185	ADP-ribosylation factor 4	ARF4
ARF4_HUMAN|P18085	PALP6-PALP1	-1.24177	0.205171	ADP-ribosylation factor 4	ARF4
ARF6_HUMAN|P62330	PALP1_NA11-PALP1	0.147647	0.765104	ADP-ribosylation factor 6	ARF6
ARF6_HUMAN|P62330	PALP6-PALP1	-0.986689	0.0346612	ADP-ribosylation factor 6	ARF6
ARF6_HUMAN|P62330	PALP1-DMSO	4.48241	0.00761015	ADP-ribosylation factor 6	ARF6
ARFP1_HUMAN|P53367	PALP1-DMSO	6.62885	0.054576	Arfaptin-1	ARFIP1
ARFP1_HUMAN|P53367	PALP1_NA11-PALP1	0.353789	0.589696	Arfaptin-1	ARFIP1
ARFP1_HUMAN|P53367	PALP6-PALP1	-1.16317	0.145907	Arfaptin-1	ARFIP1
ARGI1_HUMAN|P05089	PALP1_NA11-PALP1	0.461934	0.595944	Arginase-1	ARG1
ARGI1_HUMAN|P05089	PALP1-DMSO	2.3786	0.0758504	Arginase-1	ARG1
ARGI1_HUMAN|P05089	PALP6-PALP1	-0.55909	0.362678	Arginase-1	ARG1
ARHG1_HUMAN|Q92888	PALP6-PALP1	-0.959455	0.158348	Rho guanine nucleotide exchange factor 1	ARHGEF1
ARHG1_HUMAN|Q92888	PALP1_NA11-PALP1	0.0795052	0.867174	Rho guanine nucleotide exchange factor 1	ARHGEF1
ARHG1_HUMAN|Q92888	PALP1-DMSO	4.92149	0.0486567	Rho guanine nucleotide exchange factor 1	ARHGEF1
ARHG2_HUMAN|Q92974	PALP1-DMSO	5.90587	0.0832206	Rho guanine nucleotide exchange factor 2	ARHGEF2
ARHG2_HUMAN|Q92974	PALP1_NA11-PALP1	0.212688	0.711448	Rho guanine nucleotide exchange factor 2	ARHGEF2
ARHG2_HUMAN|Q92974	PALP6-PALP1	-0.985288	0.24318	Rho guanine nucleotide exchange factor 2	ARHGEF2
ARK72_HUMAN|O43488	PALP1-DMSO	5.26023	0.11298	Aflatoxin B1 aldehyde reductase member 2	AKR7A2
ARK72_HUMAN|O43488	PALP1_NA11-PALP1	0.193268	0.775947	Aflatoxin B1 aldehyde reductase member 2	AKR7A2
ARK72_HUMAN|O43488	PALP6-PALP1	-1.10653	0.272965	Aflatoxin B1 aldehyde reductase member 2	AKR7A2
ARL1_HUMAN|P40616	PALP6-PALP1	-0.989619	0.0302332	ADP-ribosylation factor-like protein 1	ARL1
ARL1_HUMAN|P40616	PALP1_NA11-PALP1	0.0846753	0.810656	ADP-ribosylation factor-like protein 1	ARL1
ARL1_HUMAN|P40616	PALP1-DMSO	2.74154	0.0166175	ADP-ribosylation factor-like protein 1	ARL1
ARL2_HUMAN|P36404	PALP1-DMSO	1.94553	0.0355302	ADP-ribosylation factor-like protein 2	ARL2
ARL2_HUMAN|P36404	PALP1_NA11-PALP1	0.253917	0.536099	ADP-ribosylation factor-like protein 2	ARL2
ARL2_HUMAN|P36404	PALP6-PALP1	-1.05462	0.0464756	ADP-ribosylation factor-like protein 2	ARL2
ARL8A_HUMAN|Q96BM9	PALP1-DMSO	8.27699	0.229254	ADP-ribosylation factor-like protein 8A	ARL8A
ARL8A_HUMAN|Q96BM9	PALP6-PALP1	-1.2962	0.41679	ADP-ribosylation factor-like protein 8A	ARL8A
ARL8A_HUMAN|Q96BM9	PALP1_NA11-PALP1	0.143393	0.902073	ADP-ribosylation factor-like protein 8A	ARL8A
ARMT1_HUMAN|Q9H993	PALP1_NA11-PALP1	0.317286	0.529672	NA	NA
ARMT1_HUMAN|Q9H993	PALP6-PALP1	-0.935254	0.0753682	NA	NA
ARMT1_HUMAN|Q9H993	PALP1-DMSO	5.75269	0.022841	NA	NA
ARP2_HUMAN|P61160	PALP1_NA11-PALP1	0.25619	0.608826	Actin-related protein 2	ACTR2
ARP2_HUMAN|P61160	PALP1-DMSO	4.20306	0.0259801	Actin-related protein 2	ACTR2
ARP2_HUMAN|P61160	PALP6-PALP1	-0.866716	0.0944984	Actin-related protein 2	ACTR2
ARP3_HUMAN|P61158	PALP6-PALP1	-0.55855	0.209971	Actin-related protein 3	ACTR3
ARP3_HUMAN|P61158	PALP1-DMSO	4.47818	0.0276408	Actin-related protein 3	ACTR3
ARP3_HUMAN|P61158	PALP1_NA11-PALP1	0.213214	0.666196	Actin-related protein 3	ACTR3
ARP3B_HUMAN|Q9P1U1	PALP1-DMSO	4.61087	0.0447802	Actin-related protein 3B	ACTR3B
ARP3B_HUMAN|Q9P1U1	PALP1_NA11-PALP1	0.34426	0.485392	Actin-related protein 3B	ACTR3B
ARP3B_HUMAN|Q9P1U1	PALP6-PALP1	-0.836117	0.159946	Actin-related protein 3B	ACTR3B
ARPC2_HUMAN|O15144	PALP6-PALP1	-0.998931	0.0612308	Actin-related protein 2/3 complex subunit 2	ARPC2
ARPC2_HUMAN|O15144	PALP1_NA11-PALP1	0.191845	0.653595	Actin-related protein 2/3 complex subunit 2	ARPC2
ARPC2_HUMAN|O15144	PALP1-DMSO	4.6733	0.0221422	Actin-related protein 2/3 complex subunit 2	ARPC2
ARPC3_HUMAN|O15145	PALP6-PALP1	-0.994786	0.031705	Actin-related protein 2/3 complex subunit 3	ARPC3
ARPC3_HUMAN|O15145	PALP1_NA11-PALP1	0.151354	0.743915	Actin-related protein 2/3 complex subunit 3	ARPC3
ARPC3_HUMAN|O15145	PALP1-DMSO	4.01605	0.00769954	Actin-related protein 2/3 complex subunit 3	ARPC3
ARPC4_HUMAN|P59998	PALP1_NA11-PALP1	0.0489399	0.898647	Actin-related protein 2/3 complex subunit 4	ARPC4
ARPC4_HUMAN|P59998	PALP1-DMSO	4.11761	0.018735	Actin-related protein 2/3 complex subunit 4	ARPC4
ARPC4_HUMAN|P59998	PALP6-PALP1	-0.838679	0.0631119	Actin-related protein 2/3 complex subunit 4	ARPC4
ARPC5_HUMAN|O15511	PALP6-PALP1	-0.820786	0.0894034	Actin-related protein 2/3 complex subunit 5	ARPC5
ARPC5_HUMAN|O15511	PALP1-DMSO	3.99492	0.0261409	Actin-related protein 2/3 complex subunit 5	ARPC5
ARPC5_HUMAN|O15511	PALP1_NA11-PALP1	0.220889	0.531098	Actin-related protein 2/3 complex subunit 5	ARPC5
ARRB2_HUMAN|P32121	PALP1_NA11-PALP1	0.0740616	0.836939	Beta-arrestin-2	ARRB2
ARRB2_HUMAN|P32121	PALP6-PALP1	-1.00548	0.0667479	Beta-arrestin-2	ARRB2
ARRB2_HUMAN|P32121	PALP1-DMSO	4.81986	0.0244295	Beta-arrestin-2	ARRB2
ASAH1_HUMAN|Q13510	PALP1-DMSO	4.99997	0.0485111	Acid ceramidase	ASAH1
ASAH1_HUMAN|Q13510	PALP6-PALP1	-1.77618	0.0856525	Acid ceramidase	ASAH1
ASAH1_HUMAN|Q13510	PALP1_NA11-PALP1	0.164718	0.753618	Acid ceramidase	ASAH1
ASC_HUMAN|Q9ULZ3	PALP1_NA11-PALP1	0.181576	0.809537	Apoptosis-associated speck-like protein containing a CARD	PYCARD
ASC_HUMAN|Q9ULZ3	PALP6-PALP1	-0.613311	0.465471	Apoptosis-associated speck-like protein containing a CARD	PYCARD
ASC_HUMAN|Q9ULZ3	PALP1-DMSO	4.47306	0.129247	Apoptosis-associated speck-like protein containing a CARD	PYCARD
ASNA_HUMAN|O43681	PALP6-PALP1	-1.29706	0.144635	ATPase ASNA1	ASNA1
ASNA_HUMAN|O43681	PALP1_NA11-PALP1	0.128452	0.820908	ATPase ASNA1	ASNA1
ASNA_HUMAN|O43681	PALP1-DMSO	7.70109	0.0604885	ATPase ASNA1	ASNA1
AT2A3_HUMAN|Q93084	PALP6-PALP1	-1.16332	0.315689	Sarcoplasmic/endoplasmic reticulum calcium ATPase 3	ATP2A3
AT2A3_HUMAN|Q93084	PALP1_NA11-PALP1	0.0838981	0.91692	Sarcoplasmic/endoplasmic reticulum calcium ATPase 3	ATP2A3
AT2A3_HUMAN|Q93084	PALP1-DMSO	8.33992	0.139837	Sarcoplasmic/endoplasmic reticulum calcium ATPase 3	ATP2A3
AT2B1_HUMAN|P20020	PALP6-PALP1	0.0861142	0.862322	Plasma membrane calcium-transporting ATPase 1	ATP2B1
AT2B1_HUMAN|P20020	PALP1-DMSO	7.25946	0.0580093	Plasma membrane calcium-transporting ATPase 1	ATP2B1
AT2B1_HUMAN|P20020	PALP1_NA11-PALP1	0.119149	0.790541	Plasma membrane calcium-transporting ATPase 1	ATP2B1
AT2B4_HUMAN|P23634	PALP1-DMSO	5.43383	0.0835075	Plasma membrane calcium-transporting ATPase 4	ATP2B4
AT2B4_HUMAN|P23634	PALP6-PALP1	0.236673	0.673329	Plasma membrane calcium-transporting ATPase 4	ATP2B4
AT2B4_HUMAN|P23634	PALP1_NA11-PALP1	0.249281	0.694348	Plasma membrane calcium-transporting ATPase 4	ATP2B4
ATE1_HUMAN|O95260	PALP1_NA11-PALP1	0.119926	0.798667	Arginyl-tRNA--protein transferase 1	ATE1
ATE1_HUMAN|O95260	PALP1-DMSO	3.78076	0.0433688	Arginyl-tRNA--protein transferase 1	ATE1
ATE1_HUMAN|O95260	PALP6-PALP1	-0.770466	0.176692	Arginyl-tRNA--protein transferase 1	ATE1
ATG3_HUMAN|Q9NT62	PALP1-DMSO	5.11121	0.0465225	Ubiquitin-like-conjugating enzyme ATG3	ATG3
ATG3_HUMAN|Q9NT62	PALP1_NA11-PALP1	0.0166597	0.969077	Ubiquitin-like-conjugating enzyme ATG3	ATG3
ATG3_HUMAN|Q9NT62	PALP6-PALP1	-0.833279	0.182668	Ubiquitin-like-conjugating enzyme ATG3	ATG3
ATG7_HUMAN|O95352	PALP1-DMSO	5.20794	0.0220888	Ubiquitin-like modifier-activating enzyme ATG7	ATG7
ATG7_HUMAN|O95352	PALP6-PALP1	-0.830666	0.0849163	Ubiquitin-like modifier-activating enzyme ATG7	ATG7
ATG7_HUMAN|O95352	PALP1_NA11-PALP1	0.187651	0.62644	Ubiquitin-like modifier-activating enzyme ATG7	ATG7
ATLA3_HUMAN|Q6DD88	PALP6-PALP1	-1.10355	0.242043	Atlastin-3	ATL3
ATLA3_HUMAN|Q6DD88	PALP1-DMSO	7.33845	0.0928918	Atlastin-3	ATL3
ATLA3_HUMAN|Q6DD88	PALP1_NA11-PALP1	0.117978	0.864085	Atlastin-3	ATL3
ATPA_HUMAN|P25705	PALP6-PALP1	-1.02809	0.268741	ATP synthase subunit alpha, mitochondrial	ATP5A1
ATPA_HUMAN|P25705	PALP1_NA11-PALP1	-0.0752916	0.91393	ATP synthase subunit alpha, mitochondrial	ATP5A1
ATPA_HUMAN|P25705	PALP1-DMSO	5.14363	0.103215	ATP synthase subunit alpha, mitochondrial	ATP5A1
ATPB_HUMAN|P06576	PALP1_NA11-PALP1	0.388701	0.586308	ATP synthase subunit beta, mitochondrial	ATP5B
ATPB_HUMAN|P06576	PALP6-PALP1	-0.827929	0.2582	ATP synthase subunit beta, mitochondrial	ATP5B
ATPB_HUMAN|P06576	PALP1-DMSO	4.69981	0.0751326	ATP synthase subunit beta, mitochondrial	ATP5B
ATPG_HUMAN|P36542	PALP1-DMSO	6.2866	0.0957928	ATP synthase subunit gamma, mitochondrial	ATP5C1
ATPG_HUMAN|P36542	PALP6-PALP1	-1.24227	0.221344	ATP synthase subunit gamma, mitochondrial	ATP5C1
ATPG_HUMAN|P36542	PALP1_NA11-PALP1	-0.0728007	0.903153	ATP synthase subunit gamma, mitochondrial	ATP5C1
ATPO_HUMAN|P48047	PALP1_NA11-PALP1	-0.160557	0.820073	ATP synthase subunit O, mitochondrial	ATP5O
ATPO_HUMAN|P48047	PALP1-DMSO	4.10391	0.116069	ATP synthase subunit O, mitochondrial	ATP5O
ATPO_HUMAN|P48047	PALP6-PALP1	-1.22023	0.244594	ATP synthase subunit O, mitochondrial	ATP5O
B2L13_HUMAN|Q9BXK5	PALP1_NA11-PALP1	0.305612	0.752652	Bcl-2-like protein 13	BCL2L13
B2L13_HUMAN|Q9BXK5	PALP6-PALP1	-1.8845	0.206148	Bcl-2-like protein 13	BCL2L13
B2L13_HUMAN|Q9BXK5	PALP1-DMSO	7.76924	0.130822	Bcl-2-like protein 13	BCL2L13
B7Z8A9_HUMAN|B7Z8A9	PALP6-PALP1	-1.0872	0.233004	cDNA FLJ51166, highly similar to Matrix metalloproteinase-9 (EC 3.4.24.35)
B7Z8A9_HUMAN|B7Z8A9	PALP1_NA11-PALP1	-0.0698536	0.908602	cDNA FLJ51166, highly similar to Matrix metalloproteinase-9 (EC 3.4.24.35)
B7Z8A9_HUMAN|B7Z8A9	PALP1-DMSO	6.41627	0.0897215	cDNA FLJ51166, highly similar to Matrix metalloproteinase-9 (EC 3.4.24.35)
BABA1_HUMAN|Q9NWV8	PALP1-DMSO	5.2964	0.0270202	BRISC and BRCA1-A complex member 1	BABAM1
BABA1_HUMAN|Q9NWV8	PALP1_NA11-PALP1	0.226305	0.617678	BRISC and BRCA1-A complex member 1	BABAM1
BABA1_HUMAN|Q9NWV8	PALP6-PALP1	-1.05644	0.0831929	BRISC and BRCA1-A complex member 1	BABAM1
BAG5_HUMAN|Q9UL15	PALP1-DMSO	2.03716	0.0270519	BAG family molecular chaperone regulator 5	BAG5
BAG5_HUMAN|Q9UL15	PALP1_NA11-PALP1	0.132243	0.762704	BAG family molecular chaperone regulator 5	BAG5
BAG5_HUMAN|Q9UL15	PALP6-PALP1	-0.444794	0.22618	BAG family molecular chaperone regulator 5	BAG5
BAG6_HUMAN|P46379	PALP1-DMSO	9.73202	0.16415	Large proline-rich protein BAG6	BAG6
BAG6_HUMAN|P46379	PALP1_NA11-PALP1	0.258314	0.777239	Large proline-rich protein BAG6	BAG6
BAG6_HUMAN|P46379	PALP6-PALP1	-3.07173	0.197563	Large proline-rich protein BAG6	BAG6
BAP31_HUMAN|P51572	PALP6-PALP1	-1.45815	0.28873	B-cell receptor-associated protein 31	BCAP31
BAP31_HUMAN|P51572	PALP1-DMSO	8.34467	0.154825	B-cell receptor-associated protein 31	BCAP31
BAP31_HUMAN|P51572	PALP1_NA11-PALP1	-0.0539424	0.95082	B-cell receptor-associated protein 31	BCAP31
BAX_HUMAN|Q07812	PALP1-DMSO	6.97958	0.0785856	Apoptosis regulator BAX	BAX
BAX_HUMAN|Q07812	PALP1_NA11-PALP1	0.0255143	0.964476	Apoptosis regulator BAX	BAX
BAX_HUMAN|Q07812	PALP6-PALP1	-1.08645	0.209542	Apoptosis regulator BAX	BAX
BCAP_HUMAN|Q6ZUJ8	PALP1-DMSO	4.49008	0.211032	Phosphoinositide 3-kinase adapter protein 1	PIK3AP1
BCAP_HUMAN|Q6ZUJ8	PALP1_NA11-PALP1	-0.285885	0.775776	Phosphoinositide 3-kinase adapter protein 1	PIK3AP1
BCAP_HUMAN|Q6ZUJ8	PALP6-PALP1	-1.52175	0.340742	Phosphoinositide 3-kinase adapter protein 1	PIK3AP1
BCAT2_HUMAN|O15382	PALP1_NA11-PALP1	0.0826591	0.869513	Branched-chain-amino-acid aminotransferase, mitochondrial	BCAT2
BCAT2_HUMAN|O15382	PALP6-PALP1	-1.12286	0.0320412	Branched-chain-amino-acid aminotransferase, mitochondrial	BCAT2
BCAT2_HUMAN|O15382	PALP1-DMSO	4.03452	0.0115339	Branched-chain-amino-acid aminotransferase, mitochondrial	BCAT2
BGAL_HUMAN|P16278	PALP1_NA11-PALP1	0.105617	0.757314	Beta-galactosidase	GLB1
BGAL_HUMAN|P16278	PALP6-PALP1	-2.09585	0.0613148	Beta-galactosidase	GLB1
BGAL_HUMAN|P16278	PALP1-DMSO	6.78085	0.0379677	Beta-galactosidase	GLB1
BGLR_HUMAN|P08236	PALP1-DMSO	1.02031	0.00966478	Beta-glucuronidase	GUSB
BGLR_HUMAN|P08236	PALP1_NA11-PALP1	0.146955	0.655786	Beta-glucuronidase	GUSB
BGLR_HUMAN|P08236	PALP6-PALP1	-0.578005	0.168439	Beta-glucuronidase	GUSB
BID_HUMAN|P55957	PALP1-DMSO	5.54685	0.112478	BH3-interacting domain death agonist	BID
BID_HUMAN|P55957	PALP1_NA11-PALP1	0.496226	0.609236	BH3-interacting domain death agonist	BID
BID_HUMAN|P55957	PALP6-PALP1	-0.910177	0.32257	BH3-interacting domain death agonist	BID
BIEA_HUMAN|P53004	PALP6-PALP1	-0.98542	0.0708633	Biliverdin reductase A	BLVRA
BIEA_HUMAN|P53004	PALP1-DMSO	4.13507	0.0264372	Biliverdin reductase A	BLVRA
BIEA_HUMAN|P53004	PALP1_NA11-PALP1	0.108176	0.79745	Biliverdin reductase A	BLVRA
BIG1_HUMAN|Q9Y6D6	PALP1-DMSO	3.08796	0.0532121	Brefeldin A-inhibited guanine nucleotide-exchange protein 1	ARFGEF1
BIG1_HUMAN|Q9Y6D6	PALP1_NA11-PALP1	0.270286	0.639395	Brefeldin A-inhibited guanine nucleotide-exchange protein 1	ARFGEF1
BIG1_HUMAN|Q9Y6D6	PALP6-PALP1	-1.01695	0.143735	Brefeldin A-inhibited guanine nucleotide-exchange protein 1	ARFGEF1
BIN2_HUMAN|Q9UBW5	PALP1_NA11-PALP1	0.0482191	0.945544	Bridging integrator 2	BIN2
BIN2_HUMAN|Q9UBW5	PALP6-PALP1	-1.13937	0.251144	Bridging integrator 2	BIN2
BIN2_HUMAN|Q9UBW5	PALP1-DMSO	4.43705	0.107852	Bridging integrator 2	BIN2
BIRC1_HUMAN|Q13075	PALP1_NA11-PALP1	0.437347	0.439249	Baculoviral IAP repeat-containing protein 1	NAIP
BIRC1_HUMAN|Q13075	PALP1-DMSO	6.05155	0.0590382	Baculoviral IAP repeat-containing protein 1	NAIP
BIRC1_HUMAN|Q13075	PALP6-PALP1	-0.917952	0.198627	Baculoviral IAP repeat-containing protein 1	NAIP
BLMH_HUMAN|Q13867	PALP1-DMSO	1.79069	0.0905209	Bleomycin hydrolase	BLMH
BLMH_HUMAN|Q13867	PALP1_NA11-PALP1	0.238257	0.669899	Bleomycin hydrolase	BLMH
BLMH_HUMAN|Q13867	PALP6-PALP1	-0.702692	0.185922	Bleomycin hydrolase	BLMH
BLVRB_HUMAN|P30043	PALP6-PALP1	-0.595635	0.218867	Flavin reductase (NADPH)	BLVRB
BLVRB_HUMAN|P30043	PALP1-DMSO	1.48536	0.047276	Flavin reductase (NADPH)	BLVRB
BLVRB_HUMAN|P30043	PALP1_NA11-PALP1	0.214919	0.577003	Flavin reductase (NADPH)	BLVRB
BPI_HUMAN|P17213	PALP1-DMSO	3.90886	0.104474	Bactericidal permeability-increasing protein	BPI
BPI_HUMAN|P17213	PALP1_NA11-PALP1	0.33502	0.67614	Bactericidal permeability-increasing protein	BPI
BPI_HUMAN|P17213	PALP6-PALP1	-1.28036	0.212599	Bactericidal permeability-increasing protein	BPI
BROX_HUMAN|Q5VW32	PALP6-PALP1	-1.04957	0.0338894	BRO1 domain-containing protein BROX	BROX
BROX_HUMAN|Q5VW32	PALP1_NA11-PALP1	0.27211	0.579499	BRO1 domain-containing protein BROX	BROX
BROX_HUMAN|Q5VW32	PALP1-DMSO	5.26112	0.0137961	BRO1 domain-containing protein BROX	BROX
BTK_HUMAN|Q06187	PALP1_NA11-PALP1	0.240147	0.534721	Tyrosine-protein kinase BTK	BTK
BTK_HUMAN|Q06187	PALP6-PALP1	-0.868752	0.0594541	Tyrosine-protein kinase BTK	BTK
BTK_HUMAN|Q06187	PALP1-DMSO	3.83651	0.00899354	Tyrosine-protein kinase BTK	BTK
BUB3_HUMAN|O43684	PALP1_NA11-PALP1	-0.048808	0.913419	Mitotic checkpoint protein BUB3	BUB3
BUB3_HUMAN|O43684	PALP6-PALP1	-0.839374	0.107934	Mitotic checkpoint protein BUB3	BUB3
BUB3_HUMAN|O43684	PALP1-DMSO	3.87644	0.00215322	Mitotic checkpoint protein BUB3	BUB3
BZW1_HUMAN|Q7L1Q6	PALP1-DMSO	5.49904	0.0952906	Basic leucine zipper and W2 domain-containing protein 1	BZW1
BZW1_HUMAN|Q7L1Q6	PALP1_NA11-PALP1	0.195899	0.786	Basic leucine zipper and W2 domain-containing protein 1	BZW1
BZW1_HUMAN|Q7L1Q6	PALP6-PALP1	-1.20156	0.224183	Basic leucine zipper and W2 domain-containing protein 1	BZW1
BZW2_HUMAN|Q9Y6E2	PALP1_NA11-PALP1	-0.324216	0.748456	Basic leucine zipper and W2 domain-containing protein 2	BZW2
BZW2_HUMAN|Q9Y6E2	PALP6-PALP1	-1.28596	0.360883	Basic leucine zipper and W2 domain-containing protein 2	BZW2
BZW2_HUMAN|Q9Y6E2	PALP1-DMSO	4.91097	0.193955	Basic leucine zipper and W2 domain-containing protein 2	BZW2
C1QR1_HUMAN|Q9NPY3	PALP6-PALP1	-1.17761	0.130594	Complement component C1q receptor	CD93
C1QR1_HUMAN|Q9NPY3	PALP1_NA11-PALP1	0.0976367	0.824703	Complement component C1q receptor	CD93
C1QR1_HUMAN|Q9NPY3	PALP1-DMSO	5.83166	0.0514391	Complement component C1q receptor	CD93
C1TC_HUMAN|P11586	PALP1_NA11-PALP1	-0.094056	0.833051	C-1-tetrahydrofolate synthase, cytoplasmic	MTHFD1
C1TC_HUMAN|P11586	PALP6-PALP1	-0.774115	0.182867	C-1-tetrahydrofolate synthase, cytoplasmic	MTHFD1
C1TC_HUMAN|P11586	PALP1-DMSO	3.45989	0.0489895	C-1-tetrahydrofolate synthase, cytoplasmic	MTHFD1
CAB39_HUMAN|Q9Y376	PALP1_NA11-PALP1	0.458633	0.639822	Calcium-binding protein 39	CAB39
CAB39_HUMAN|Q9Y376	PALP1-DMSO	6.08814	0.130743	Calcium-binding protein 39	CAB39
CAB39_HUMAN|Q9Y376	PALP6-PALP1	-2.49381	0.173396	Calcium-binding protein 39	CAB39
CAH2_HUMAN|P00918	PALP1-DMSO	5.26867	0.0239562	Carbonic anhydrase 2	CA2
CAH2_HUMAN|P00918	PALP6-PALP1	-1.06474	0.0649049	Carbonic anhydrase 2	CA2
CAH2_HUMAN|P00918	PALP1_NA11-PALP1	0.146637	0.782944	Carbonic anhydrase 2	CA2
CALL3_HUMAN|P27482	PALP1_NA11-PALP1	0.635264	0.615042	Calmodulin-like protein 3	CALML3
CALL3_HUMAN|P27482	PALP1-DMSO	3.36631	0.168558	Calmodulin-like protein 3	CALML3
CALL3_HUMAN|P27482	PALP6-PALP1	0.0921791	0.948057	Calmodulin-like protein 3	CALML3
CALM1_HUMAN|P0DP23	PALP1-DMSO	3.45956	0.0839427	NA	NA
CALM1_HUMAN|P0DP23	PALP1_NA11-PALP1	0.556508	0.576998	NA	NA
CALM1_HUMAN|P0DP23	PALP6-PALP1	-1.01336	0.225307	NA	NA
CALR_HUMAN|P27797	PALP6-PALP1	-0.561079	0.253997	Calreticulin	CALR
CALR_HUMAN|P27797	PALP1_NA11-PALP1	0.316951	0.569359	Calreticulin	CALR
CALR_HUMAN|P27797	PALP1-DMSO	4.8565	0.0421158	Calreticulin	CALR
CALX_HUMAN|P27824	PALP6-PALP1	-0.943434	0.326519	Calnexin	CANX
CALX_HUMAN|P27824	PALP1_NA11-PALP1	0.201725	0.787903	Calnexin	CANX
CALX_HUMAN|P27824	PALP1-DMSO	10.3783	0.115877	Calnexin	CANX
CAMP_HUMAN|P49913	PALP1-DMSO	4.18153	0.0162222	Cathelicidin antimicrobial peptide	CAMP
CAMP_HUMAN|P49913	PALP6-PALP1	-1.10809	0.0477914	Cathelicidin antimicrobial peptide	CAMP
CAMP_HUMAN|P49913	PALP1_NA11-PALP1	0.380297	0.432086	Cathelicidin antimicrobial peptide	CAMP
CAN1_HUMAN|P07384	PALP1_NA11-PALP1	0.0915856	0.85935	Calpain-1 catalytic subunit	CAPN1
CAN1_HUMAN|P07384	PALP6-PALP1	-1.03286	0.109393	Calpain-1 catalytic subunit	CAPN1
CAN1_HUMAN|P07384	PALP1-DMSO	4.04502	0.0389945	Calpain-1 catalytic subunit	CAPN1
CAN2_HUMAN|P17655	PALP6-PALP1	-0.866794	0.12977	Calpain-2 catalytic subunit	CAPN2
CAN2_HUMAN|P17655	PALP1_NA11-PALP1	0.127186	0.785898	Calpain-2 catalytic subunit	CAPN2
CAN2_HUMAN|P17655	PALP1-DMSO	4.48914	0.033876	Calpain-2 catalytic subunit	CAPN2
CANB1_HUMAN|P63098	PALP1-DMSO	6.06254	0.0671229	Calcineurin subunit B type 1	PPP3R1
CANB1_HUMAN|P63098	PALP6-PALP1	-1.25765	0.163083	Calcineurin subunit B type 1	PPP3R1
CANB1_HUMAN|P63098	PALP1_NA11-PALP1	0.529041	0.557859	Calcineurin subunit B type 1	PPP3R1
CAND1_HUMAN|Q86VP6	PALP6-PALP1	-1.17003	0.299522	Cullin-associated NEDD8-dissociated protein 1	CAND1
CAND1_HUMAN|Q86VP6	PALP1_NA11-PALP1	-0.0671754	0.926231	Cullin-associated NEDD8-dissociated protein 1	CAND1
CAND1_HUMAN|Q86VP6	PALP1-DMSO	4.6539	0.138961	Cullin-associated NEDD8-dissociated protein 1	CAND1
CAP1_HUMAN|Q01518	PALP1-DMSO	4.93216	0.0612079	Adenylyl cyclase-associated protein 1	CAP1
CAP1_HUMAN|Q01518	PALP6-PALP1	-1.04025	0.172172	Adenylyl cyclase-associated protein 1	CAP1
CAP1_HUMAN|Q01518	PALP1_NA11-PALP1	0.0348066	0.949452	Adenylyl cyclase-associated protein 1	CAP1
CAP1_HUMAN|Q01518-2	PALP1_NA11-PALP1	0.244455	0.735744	Adenylyl cyclase-associated protein 1 (isoform 2)	CAP1
CAP1_HUMAN|Q01518-2	PALP1-DMSO	5.52467	0.132216	Adenylyl cyclase-associated protein 1 (isoform 2)	CAP1
CAP1_HUMAN|Q01518-2	PALP6-PALP1	-1.08329	0.313526	Adenylyl cyclase-associated protein 1 (isoform 2)	CAP1
CAPG_HUMAN|P40121	PALP6-PALP1	-1.0718	0.21303	Macrophage-capping protein	CAPG
CAPG_HUMAN|P40121	PALP1-DMSO	6.49196	0.0785388	Macrophage-capping protein	CAPG
CAPG_HUMAN|P40121	PALP1_NA11-PALP1	0.144164	0.811549	Macrophage-capping protein	CAPG
CAPZB_HUMAN|P47756	PALP1_NA11-PALP1	0.309079	0.502724	F-actin-capping protein subunit beta	CAPZB
CAPZB_HUMAN|P47756	PALP1-DMSO	4.94492	0.0115604	F-actin-capping protein subunit beta	CAPZB
CAPZB_HUMAN|P47756	PALP6-PALP1	-0.880359	0.0312099	F-actin-capping protein subunit beta	CAPZB
CAPZB_HUMAN|P47756-2	PALP1_NA11-PALP1	0.171981	0.442527	F-actin-capping protein subunit beta (isoform 2)	CAPZB
CAPZB_HUMAN|P47756-2	PALP6-PALP1	-1.26101	0.0088923	F-actin-capping protein subunit beta (isoform 2)	CAPZB
CAPZB_HUMAN|P47756-2	PALP1-DMSO	7.10288	0.00101787	F-actin-capping protein subunit beta (isoform 2)	CAPZB
CAR16_HUMAN|Q5EG05	PALP6-PALP1	-1.16736	0.36528	Caspase recruitment domain-containing protein 16	CARD16
CAR16_HUMAN|Q5EG05	PALP1_NA11-PALP1	0.217793	0.810797	Caspase recruitment domain-containing protein 16	CARD16
CAR16_HUMAN|Q5EG05	PALP1-DMSO	7.22996	0.173038	Caspase recruitment domain-containing protein 16	CARD16
CARM1_HUMAN|Q86X55	PALP1-DMSO	2.49047	0.0593581	Histone-arginine methyltransferase CARM1	CARM1
CARM1_HUMAN|Q86X55	PALP6-PALP1	-0.867403	0.153964	Histone-arginine methyltransferase CARM1	CARM1
CARM1_HUMAN|Q86X55	PALP1_NA11-PALP1	0.0453179	0.89929	Histone-arginine methyltransferase CARM1	CARM1
CASP1_HUMAN|P29466	PALP1-DMSO	5.78138	0.0526788	Caspase-1	CASP1
CASP1_HUMAN|P29466	PALP6-PALP1	-0.914103	0.175446	Caspase-1	CASP1
CASP1_HUMAN|P29466	PALP1_NA11-PALP1	0.101493	0.818846	Caspase-1	CASP1
CASP8_HUMAN|Q14790	PALP1_NA11-PALP1	0.276755	0.691925	Caspase-8	CASP8
CASP8_HUMAN|Q14790	PALP6-PALP1	-1.06821	0.183389	Caspase-8	CASP8
CASP8_HUMAN|Q14790	PALP1-DMSO	5.68072	0.0645414	Caspase-8	CASP8
CATA_HUMAN|P04040	PALP6-PALP1	-0.932668	0.29223	Catalase	CAT
CATA_HUMAN|P04040	PALP1-DMSO	4.84079	0.101938	Catalase	CAT
CATA_HUMAN|P04040	PALP1_NA11-PALP1	-0.00655411	0.992623	Catalase	CAT
CATB_HUMAN|P07858	PALP1-DMSO	3.95543	0.0805276	Cathepsin B	CTSB
CATB_HUMAN|P07858	PALP6-PALP1	-0.69724	0.32183	Cathepsin B	CTSB
CATB_HUMAN|P07858	PALP1_NA11-PALP1	0.380445	0.611569	Cathepsin B	CTSB
CATC_HUMAN|P53634	PALP1-DMSO	4.34998	0.0744617	Dipeptidyl peptidase 1	CTSC
CATC_HUMAN|P53634	PALP6-PALP1	-0.567013	0.367936	Dipeptidyl peptidase 1	CTSC
CATC_HUMAN|P53634	PALP1_NA11-PALP1	0.257567	0.686237	Dipeptidyl peptidase 1	CTSC
CATD_HUMAN|P07339	PALP6-PALP1	-2.58355	0.112419	Cathepsin D	CTSD
CATD_HUMAN|P07339	PALP1_NA11-PALP1	0.562691	0.51241	Cathepsin D	CTSD
CATD_HUMAN|P07339	PALP1-DMSO	10.6448	0.084402	Cathepsin D	CTSD
CATG_HUMAN|P08311	PALP1_NA11-PALP1	0.0716726	0.846564	Cathepsin G	CTSG
CATG_HUMAN|P08311	PALP1-DMSO	2.3824	0.0513664	Cathepsin G	CTSG
CATG_HUMAN|P08311	PALP6-PALP1	-0.858731	0.137726	Cathepsin G	CTSG
CATS_HUMAN|P25774	PALP1_NA11-PALP1	0.264395	0.448537	Cathepsin S	CTSS
CATS_HUMAN|P25774	PALP6-PALP1	-1.44473	0.025671	Cathepsin S	CTSS
CATS_HUMAN|P25774	PALP1-DMSO	5.52802	0.0130395	Cathepsin S	CTSS
CATZ_HUMAN|Q9UBR2	PALP1_NA11-PALP1	0.237321	0.526206	Cathepsin Z	CTSZ
CATZ_HUMAN|Q9UBR2	PALP1-DMSO	2.74523	0.0331689	Cathepsin Z	CTSZ
CATZ_HUMAN|Q9UBR2	PALP6-PALP1	-1.09673	0.0892468	Cathepsin Z	CTSZ
CAVN2_HUMAN|O95810	PALP1_NA11-PALP1	0.165052	0.79107	NA	NA
CAVN2_HUMAN|O95810	PALP6-PALP1	-1.17487	0.238995	NA	NA
CAVN2_HUMAN|O95810	PALP1-DMSO	3.61297	0.11333	NA	NA
CAZA1_HUMAN|P52907	PALP1_NA11-PALP1	0.0054939	0.992561	F-actin-capping protein subunit alpha-1	CAPZA1
CAZA1_HUMAN|P52907	PALP1-DMSO	4.7482	0.0196434	F-actin-capping protein subunit alpha-1	CAPZA1
CAZA1_HUMAN|P52907	PALP6-PALP1	-0.946046	0.0635965	F-actin-capping protein subunit alpha-1	CAPZA1
CAZA2_HUMAN|P47755	PALP1-DMSO	4.33717	0.0474402	F-actin-capping protein subunit alpha-2	CAPZA2
CAZA2_HUMAN|P47755	PALP6-PALP1	-1.05249	0.129851	F-actin-capping protein subunit alpha-2	CAPZA2
CAZA2_HUMAN|P47755	PALP1_NA11-PALP1	0.0238492	0.962176	F-actin-capping protein subunit alpha-2	CAPZA2
CBR1_HUMAN|P16152	PALP1-DMSO	3.67669	0.011853	Carbonyl reductase [NADPH] 1	CBR1
CBR1_HUMAN|P16152	PALP6-PALP1	-0.69427	0.0599807	Carbonyl reductase [NADPH] 1	CBR1
CBR1_HUMAN|P16152	PALP1_NA11-PALP1	0.16182	0.678594	Carbonyl reductase [NADPH] 1	CBR1
CBX3_HUMAN|Q13185	PALP1_NA11-PALP1	0.0759875	0.845995	Chromobox protein homolog 3	CBX3
CBX3_HUMAN|Q13185	PALP1-DMSO	4.44847	0.0373578	Chromobox protein homolog 3	CBX3
CBX3_HUMAN|Q13185	PALP6-PALP1	-0.984881	0.106192	Chromobox protein homolog 3	CBX3
CCD22_HUMAN|O60826	PALP1-DMSO	5.96608	0.0861709	Coiled-coil domain-containing protein 22	CCDC22
CCD22_HUMAN|O60826	PALP1_NA11-PALP1	0.33194	0.6396	Coiled-coil domain-containing protein 22	CCDC22
CCD22_HUMAN|O60826	PALP6-PALP1	0.464949	0.37555	Coiled-coil domain-containing protein 22	CCDC22
CCD47_HUMAN|Q96A33	PALP1_NA11-PALP1	0.0638771	0.92499	Coiled-coil domain-containing protein 47	CCDC47
CCD47_HUMAN|Q96A33	PALP1-DMSO	6.78253	0.108201	Coiled-coil domain-containing protein 47	CCDC47
CCD47_HUMAN|Q96A33	PALP6-PALP1	-1.32343	0.231845	Coiled-coil domain-containing protein 47	CCDC47
CCDC6_HUMAN|Q16204	PALP1_NA11-PALP1	0.293086	0.656737	Coiled-coil domain-containing protein 6	CCDC6
CCDC6_HUMAN|Q16204	PALP1-DMSO	3.87032	0.0492828	Coiled-coil domain-containing protein 6	CCDC6
CCDC6_HUMAN|Q16204	PALP6-PALP1	-1.20842	0.102985	Coiled-coil domain-containing protein 6	CCDC6
CD14_HUMAN|P08571	PALP6-PALP1	-1.53563	0.162068	Monocyte differentiation antigen CD14	CD14
CD14_HUMAN|P08571	PALP1_NA11-PALP1	0.148817	0.790705	Monocyte differentiation antigen CD14	CD14
CD14_HUMAN|P08571	PALP1-DMSO	4.93274	0.0860581	Monocyte differentiation antigen CD14	CD14
CD36_HUMAN|P16671	PALP1-DMSO	7.17827	0.119333	Platelet glycoprotein 4	CD36
CD36_HUMAN|P16671	PALP6-PALP1	-1.4705	0.230246	Platelet glycoprotein 4	CD36
CD36_HUMAN|P16671	PALP1_NA11-PALP1	0.228229	0.752859	Platelet glycoprotein 4	CD36
CD3Z_HUMAN|P20963	PALP1-DMSO	7.23998	0.212936	T-cell surface glycoprotein CD3 zeta chain	CD247
CD3Z_HUMAN|P20963	PALP6-PALP1	-1.66086	0.33957	T-cell surface glycoprotein CD3 zeta chain	CD247
CD3Z_HUMAN|P20963	PALP1_NA11-PALP1	0.292724	0.822918	T-cell surface glycoprotein CD3 zeta chain	CD247
CD44_HUMAN|P16070	PALP1-DMSO	7.5748	0.150865	CD44 antigen	CD44
CD44_HUMAN|P16070	PALP1_NA11-PALP1	0.149106	0.873794	CD44 antigen	CD44
CD44_HUMAN|P16070	PALP6-PALP1	-1.14041	0.339837	CD44 antigen	CD44
CD9_HUMAN|P21926	PALP1-DMSO	6.57937	0.113681	CD9 antigen	CD9
CD9_HUMAN|P21926	PALP6-PALP1	-2.10818	0.167402	CD9 antigen	CD9
CD9_HUMAN|P21926	PALP1_NA11-PALP1	0.458698	0.621667	CD9 antigen	CD9
CDC37_HUMAN|Q16543	PALP1_NA11-PALP1	0.342242	0.596331	Hsp90 co-chaperone Cdc37	CDC37
CDC37_HUMAN|Q16543	PALP6-PALP1	-1.18864	0.233931	Hsp90 co-chaperone Cdc37	CDC37
CDC37_HUMAN|Q16543	PALP1-DMSO	6.19364	0.0988288	Hsp90 co-chaperone Cdc37	CDC37
CDC42_HUMAN|P60953	PALP6-PALP1	-0.872898	0.100292	Cell division control protein 42 homolog	CDC42
CDC42_HUMAN|P60953	PALP1-DMSO	7.97538	0.026368	Cell division control protein 42 homolog	CDC42
CDC42_HUMAN|P60953	PALP1_NA11-PALP1	0.267754	0.519714	Cell division control protein 42 homolog	CDC42
CDD_HUMAN|P32320	PALP1-DMSO	10.2066	0.046932	Cytidine deaminase	CDA
CDD_HUMAN|P32320	PALP6-PALP1	-2.25912	0.0667823	Cytidine deaminase	CDA
CDD_HUMAN|P32320	PALP1_NA11-PALP1	0.259525	0.516931	Cytidine deaminase	CDA
CDS2_HUMAN|O95674	PALP1-DMSO	8.87097	0.253716	Phosphatidate cytidylyltransferase 2	CDS2
CDS2_HUMAN|O95674	PALP1_NA11-PALP1	0.224359	0.846656	Phosphatidate cytidylyltransferase 2	CDS2
CDS2_HUMAN|O95674	PALP6-PALP1	-1.24194	0.456981	Phosphatidate cytidylyltransferase 2	CDS2
CELF2_HUMAN|O95319	PALP6-PALP1	-0.9375	0.0380586	CUGBP Elav-like family member 2	CELF2
CELF2_HUMAN|O95319	PALP1-DMSO	4.43696	0.0158045	CUGBP Elav-like family member 2	CELF2
CELF2_HUMAN|O95319	PALP1_NA11-PALP1	0.220095	0.521182	CUGBP Elav-like family member 2	CELF2
CES1P_HUMAN|Q9UKY3	PALP6-PALP1	-0.791842	0.492016	Putative inactive carboxylesterase 4	CES1P1
CES1P_HUMAN|Q9UKY3	PALP1_NA11-PALP1	-0.578809	0.555836	Putative inactive carboxylesterase 4	CES1P1
CES1P_HUMAN|Q9UKY3	PALP1-DMSO	6.84279	0.169115	Putative inactive carboxylesterase 4	CES1P1
CH60_HUMAN|P10809	PALP1_NA11-PALP1	-0.0485545	0.938382	60 kDa heat shock protein, mitochondrial	HSPD1
CH60_HUMAN|P10809	PALP6-PALP1	-0.931033	0.275285	60 kDa heat shock protein, mitochondrial	HSPD1
CH60_HUMAN|P10809	PALP1-DMSO	2.51936	0.118527	60 kDa heat shock protein, mitochondrial	HSPD1
CISY_HUMAN|O75390	PALP1_NA11-PALP1	0.106738	0.833798	Citrate synthase, mitochondrial	CS
CISY_HUMAN|O75390	PALP1-DMSO	4.57452	0.0372226	Citrate synthase, mitochondrial	CS
CISY_HUMAN|O75390	PALP6-PALP1	-1.12376	0.0904028	Citrate synthase, mitochondrial	CS
CKAP4_HUMAN|Q07065	PALP1_NA11-PALP1	0.0812773	0.896189	Cytoskeleton-associated protein 4	CKAP4
CKAP4_HUMAN|Q07065	PALP6-PALP1	-1.0489	0.284974	Cytoskeleton-associated protein 4	CKAP4
CKAP4_HUMAN|Q07065	PALP1-DMSO	8.47682	0.108847	Cytoskeleton-associated protein 4	CKAP4
CLCC1_HUMAN|Q96S66	PALP1-DMSO	5.08145	0.24039	Chloride channel CLIC-like protein 1	CLCC1
CLCC1_HUMAN|Q96S66	PALP6-PALP1	-1.32374	0.415818	Chloride channel CLIC-like protein 1	CLCC1
CLCC1_HUMAN|Q96S66	PALP1_NA11-PALP1	0.217331	0.852196	Chloride channel CLIC-like protein 1	CLCC1
CLH1_HUMAN|Q00610	PALP1_NA11-PALP1	0.283348	0.632405	Clathrin heavy chain 1	CLTC
CLH1_HUMAN|Q00610	PALP1-DMSO	4.63876	0.0435361	Clathrin heavy chain 1	CLTC
CLH1_HUMAN|Q00610	PALP6-PALP1	-0.914303	0.145982	Clathrin heavy chain 1	CLTC
CLIC1_HUMAN|O00299	PALP1_NA11-PALP1	0.319978	0.517069	Chloride intracellular channel protein 1	CLIC1
CLIC1_HUMAN|O00299	PALP1-DMSO	4.51244	0.030486	Chloride intracellular channel protein 1	CLIC1
CLIC1_HUMAN|O00299	PALP6-PALP1	-0.865325	0.115206	Chloride intracellular channel protein 1	CLIC1
CLIC4_HUMAN|Q9Y696	PALP6-PALP1	-0.789947	0.050025	Chloride intracellular channel protein 4	CLIC4
CLIC4_HUMAN|Q9Y696	PALP1_NA11-PALP1	0.091304	0.848638	Chloride intracellular channel protein 4	CLIC4
CLIC4_HUMAN|Q9Y696	PALP1-DMSO	4.42707	0.002318	Chloride intracellular channel protein 4	CLIC4
CLPP_HUMAN|Q16740	PALP1-DMSO	7.47711	0.0917663	ATP-dependent Clp protease proteolytic subunit, mitochondrial	CLPP
CLPP_HUMAN|Q16740	PALP1_NA11-PALP1	0.128702	0.85617	ATP-dependent Clp protease proteolytic subunit, mitochondrial	CLPP
CLPP_HUMAN|Q16740	PALP6-PALP1	-0.8415	0.304227	ATP-dependent Clp protease proteolytic subunit, mitochondrial	CLPP
CLPT1_HUMAN|O96005	PALP1_NA11-PALP1	0.307705	0.764816	Cleft lip and palate transmembrane protein 1	CLPTM1
CLPT1_HUMAN|O96005	PALP6-PALP1	-1.9867	0.238296	Cleft lip and palate transmembrane protein 1	CLPTM1
CLPT1_HUMAN|O96005	PALP1-DMSO	10.3328	0.157991	Cleft lip and palate transmembrane protein 1	CLPTM1
CLUS_HUMAN|P10909	PALP6-PALP1	-1.83987	0.255072	Clusterin	CLU
CLUS_HUMAN|P10909	PALP1_NA11-PALP1	0.0599294	0.948638	Clusterin	CLU
CLUS_HUMAN|P10909	PALP1-DMSO	7.95932	0.162792	Clusterin	CLU
CN166_HUMAN|Q9Y224	PALP6-PALP1	-0.727975	0.311991	UPF0568 protein C14orf166	C14orf166
CN166_HUMAN|Q9Y224	PALP1-DMSO	3.16767	0.0953326	UPF0568 protein C14orf166	C14orf166
CN166_HUMAN|Q9Y224	PALP1_NA11-PALP1	0.257628	0.682556	UPF0568 protein C14orf166	C14orf166
CN37_HUMAN|P09543	PALP1_NA11-PALP1	0.134991	0.771182	2',3'-cyclic-nucleotide 3'-phosphodiesterase	CNP
CN37_HUMAN|P09543	PALP6-PALP1	-1.35599	0.0499941	2',3'-cyclic-nucleotide 3'-phosphodiesterase	CNP
CN37_HUMAN|P09543	PALP1-DMSO	3.38978	0.023108	2',3'-cyclic-nucleotide 3'-phosphodiesterase	CNP
CNDP2_HUMAN|Q96KP4	PALP6-PALP1	-1.15365	0.0977322	Cytosolic non-specific dipeptidase	CNDP2
CNDP2_HUMAN|Q96KP4	PALP1-DMSO	3.34945	0.0395494	Cytosolic non-specific dipeptidase	CNDP2
CNDP2_HUMAN|Q96KP4	PALP1_NA11-PALP1	0.0737935	0.870596	Cytosolic non-specific dipeptidase	CNDP2
CNN2_HUMAN|Q99439	PALP1-DMSO	2.95881	0.082014	Calponin-2	CNN2
CNN2_HUMAN|Q99439	PALP1_NA11-PALP1	-0.00249174	0.996251	Calponin-2	CNN2
CNN2_HUMAN|Q99439	PALP6-PALP1	-0.974321	0.210058	Calponin-2	CNN2
CNOT1_HUMAN|A5YKK6	PALP1-DMSO	4.06046	0.0619885	CCR4-NOT transcription complex subunit 1	CNOT1
CNOT1_HUMAN|A5YKK6	PALP1_NA11-PALP1	0.257388	0.656976	CCR4-NOT transcription complex subunit 1	CNOT1
CNOT1_HUMAN|A5YKK6	PALP6-PALP1	-1.15184	0.152874	CCR4-NOT transcription complex subunit 1	CNOT1
CNOT9_HUMAN|Q92600	PALP1_NA11-PALP1	0.253313	0.680191	NA	NA
CNOT9_HUMAN|Q92600	PALP1-DMSO	4.22943	0.0656417	NA	NA
CNOT9_HUMAN|Q92600	PALP6-PALP1	-0.74984	0.254355	NA	NA
COF1_HUMAN|P23528	PALP1_NA11-PALP1	0.0723479	0.900528	Cofilin-1	CFL1
COF1_HUMAN|P23528	PALP6-PALP1	-0.764435	0.31464	Cofilin-1	CFL1
COF1_HUMAN|P23528	PALP1-DMSO	4.23548	0.0924791	Cofilin-1	CFL1
COMT_HUMAN|P21964	PALP1_NA11-PALP1	0.281478	0.781523	Catechol O-methyltransferase	COMT
COMT_HUMAN|P21964	PALP1-DMSO	3.77035	0.214441	Catechol O-methyltransferase	COMT
COMT_HUMAN|P21964	PALP6-PALP1	-0.826139	0.498175	Catechol O-methyltransferase	COMT
COPA_HUMAN|P53621	PALP6-PALP1	-0.908112	0.0533395	Coatomer subunit alpha	COPA
COPA_HUMAN|P53621	PALP1_NA11-PALP1	0.234844	0.651107	Coatomer subunit alpha	COPA
COPA_HUMAN|P53621	PALP1-DMSO	3.76049	0.00791411	Coatomer subunit alpha	COPA
COPB_HUMAN|P53618	PALP6-PALP1	-0.8116	0.075149	Coatomer subunit beta	COPB1
COPB_HUMAN|P53618	PALP1_NA11-PALP1	0.284046	0.556766	Coatomer subunit beta	COPB1
COPB_HUMAN|P53618	PALP1-DMSO	4.02102	0.0187125	Coatomer subunit beta	COPB1
COPB2_HUMAN|P35606	PALP1_NA11-PALP1	0.284354	0.619028	Coatomer subunit beta'	COPB2
COPB2_HUMAN|P35606	PALP6-PALP1	-0.841791	0.079772	Coatomer subunit beta'	COPB2
COPB2_HUMAN|P35606	PALP1-DMSO	3.81561	0.00894782	Coatomer subunit beta'	COPB2
COPD_HUMAN|P48444	PALP1_NA11-PALP1	-0.292626	0.554761	Coatomer subunit delta	ARCN1
COPD_HUMAN|P48444	PALP6-PALP1	-1.07507	0.15866	Coatomer subunit delta	ARCN1
COPD_HUMAN|P48444	PALP1-DMSO	4.08859	0.0605756	Coatomer subunit delta	ARCN1
COPE_HUMAN|O14579	PALP6-PALP1	-0.992374	0.154536	Coatomer subunit epsilon	COPE
COPE_HUMAN|O14579	PALP1-DMSO	4.52233	0.0513278	Coatomer subunit epsilon	COPE
COPE_HUMAN|O14579	PALP1_NA11-PALP1	0.274796	0.617476	Coatomer subunit epsilon	COPE
COPG1_HUMAN|Q9Y678	PALP1_NA11-PALP1	0.22541	0.635572	Coatomer subunit gamma-1	COPG1
COPG1_HUMAN|Q9Y678	PALP1-DMSO	4.18003	0.0565505	Coatomer subunit gamma-1	COPG1
COPG1_HUMAN|Q9Y678	PALP6-PALP1	-0.875353	0.194737	Coatomer subunit gamma-1	COPG1
COPG2_HUMAN|Q9UBF2	PALP1_NA11-PALP1	0.168118	0.703856	Coatomer subunit gamma-2	COPG2
COPG2_HUMAN|Q9UBF2	PALP6-PALP1	-0.967079	0.176533	Coatomer subunit gamma-2	COPG2
COPG2_HUMAN|Q9UBF2	PALP1-DMSO	5.59406	0.0551815	Coatomer subunit gamma-2	COPG2
COPZ1_HUMAN|P61923	PALP6-PALP1	-0.987445	0.215828	Coatomer subunit zeta-1	COPZ1
COPZ1_HUMAN|P61923	PALP1-DMSO	9.69333	0.0692963	Coatomer subunit zeta-1	COPZ1
COPZ1_HUMAN|P61923	PALP1_NA11-PALP1	0.312003	0.523551	Coatomer subunit zeta-1	COPZ1
COR1A_HUMAN|P31146	PALP1-DMSO	3.54392	0.00975372	Coronin-1A	CORO1A
COR1A_HUMAN|P31146	PALP6-PALP1	-0.789983	0.105167	Coronin-1A	CORO1A
COR1A_HUMAN|P31146	PALP1_NA11-PALP1	0.337453	0.637855	Coronin-1A	CORO1A
COR1B_HUMAN|Q9BR76	PALP1_NA11-PALP1	0.243121	0.589699	Coronin-1B	CORO1B
COR1B_HUMAN|Q9BR76	PALP1-DMSO	3.42488	0.0143847	Coronin-1B	CORO1B
COR1B_HUMAN|Q9BR76	PALP6-PALP1	-0.902781	0.0386544	Coronin-1B	CORO1B
COR1C_HUMAN|Q9ULV4	PALP1_NA11-PALP1	0.101029	0.846013	Coronin-1C	CORO1C
COR1C_HUMAN|Q9ULV4	PALP6-PALP1	-0.928284	0.105859	Coronin-1C	CORO1C
COR1C_HUMAN|Q9ULV4	PALP1-DMSO	3.94998	0.0196561	Coronin-1C	CORO1C
CORO7_HUMAN|P57737	PALP1_NA11-PALP1	-0.0107652	0.981965	Coronin-7	CORO7
CORO7_HUMAN|P57737	PALP1-DMSO	4.12185	0.0183548	Coronin-7	CORO7
CORO7_HUMAN|P57737	PALP6-PALP1	-0.910917	0.0707344	Coronin-7	CORO7
COTL1_HUMAN|Q14019	PALP1-DMSO	4.23507	0.00961272	Coactosin-like protein	COTL1
COTL1_HUMAN|Q14019	PALP6-PALP1	-0.790535	0.033373	Coactosin-like protein	COTL1
COTL1_HUMAN|Q14019	PALP1_NA11-PALP1	0.112566	0.747463	Coactosin-like protein	COTL1
CP062_HUMAN|Q7Z3J2	PALP1_NA11-PALP1	0.372076	0.52028	UPF0505 protein C16orf62	C16orf62
CP062_HUMAN|Q7Z3J2	PALP1-DMSO	6.30173	0.0424758	UPF0505 protein C16orf62	C16orf62
CP062_HUMAN|Q7Z3J2	PALP6-PALP1	-0.958336	0.146472	UPF0505 protein C16orf62	C16orf62
CPNE1_HUMAN|Q99829	PALP1-DMSO	4.75783	0.158614	Copine-1	CPNE1
CPNE1_HUMAN|Q99829	PALP1_NA11-PALP1	0.274728	0.785257	Copine-1	CPNE1
CPNE1_HUMAN|Q99829	PALP6-PALP1	-0.976979	0.410566	Copine-1	CPNE1
CPNE2_HUMAN|Q96FN4	PALP6-PALP1	-0.799982	0.0460069	Copine-2	CPNE2
CPNE2_HUMAN|Q96FN4	PALP1_NA11-PALP1	0.19097	0.623532	Copine-2	CPNE2
CPNE2_HUMAN|Q96FN4	PALP1-DMSO	4.51531	0.00996484	Copine-2	CPNE2
CPNE3_HUMAN|O75131	PALP6-PALP1	-0.677514	0.0453083	Copine-3	CPNE3
CPNE3_HUMAN|O75131	PALP1-DMSO	4.40586	0.00549746	Copine-3	CPNE3
CPNE3_HUMAN|O75131	PALP1_NA11-PALP1	0.257995	0.53383	Copine-3	CPNE3
CPNS1_HUMAN|P04632	PALP6-PALP1	-1.00392	0.187044	Calpain small subunit 1	CAPNS1
CPNS1_HUMAN|P04632	PALP1_NA11-PALP1	0.173313	0.771373	Calpain small subunit 1	CAPNS1
CPNS1_HUMAN|P04632	PALP1-DMSO	3.7006	0.0693631	Calpain small subunit 1	CAPNS1
CPPED_HUMAN|Q9BRF8	PALP1-DMSO	7.41142	0.0155739	Serine/threonine-protein phosphatase CPPED1	CPPED1
CPPED_HUMAN|Q9BRF8	PALP6-PALP1	-1.22371	0.0264319	Serine/threonine-protein phosphatase CPPED1	CPPED1
CPPED_HUMAN|Q9BRF8	PALP1_NA11-PALP1	0.0628083	0.852672	Serine/threonine-protein phosphatase CPPED1	CPPED1
CPVL_HUMAN|Q9H3G5	PALP1-DMSO	5.12974	0.0506181	Probable serine carboxypeptidase CPVL	CPVL
CPVL_HUMAN|Q9H3G5	PALP6-PALP1	-1.89362	0.0842499	Probable serine carboxypeptidase CPVL	CPVL
CPVL_HUMAN|Q9H3G5	PALP1_NA11-PALP1	0.278562	0.558027	Probable serine carboxypeptidase CPVL	CPVL
CRLF3_HUMAN|Q8IUI8	PALP1_NA11-PALP1	0.365181	0.53102	Cytokine receptor-like factor 3	CRLF3
CRLF3_HUMAN|Q8IUI8	PALP6-PALP1	-1.07895	0.244422	Cytokine receptor-like factor 3	CRLF3
CRLF3_HUMAN|Q8IUI8	PALP1-DMSO	6.05016	0.0930226	Cytokine receptor-like factor 3	CRLF3
CRYL1_HUMAN|Q9Y2S2	PALP6-PALP1	-1.05963	0.0496626	Lambda-crystallin homolog	CRYL1
CRYL1_HUMAN|Q9Y2S2	PALP1_NA11-PALP1	0.210961	0.668455	Lambda-crystallin homolog	CRYL1
CRYL1_HUMAN|Q9Y2S2	PALP1-DMSO	4.41393	0.0153519	Lambda-crystallin homolog	CRYL1
CSK_HUMAN|P41240	PALP1_NA11-PALP1	0.103072	0.850346	Tyrosine-protein kinase CSK	CSK
CSK_HUMAN|P41240	PALP1-DMSO	5.18543	0.0587079	Tyrosine-protein kinase CSK	CSK
CSK_HUMAN|P41240	PALP6-PALP1	-1.23398	0.137441	Tyrosine-protein kinase CSK	CSK
CSN1_HUMAN|Q13098	PALP6-PALP1	-0.901816	0.154368	COP9 signalosome complex subunit 1	GPS1
CSN1_HUMAN|Q13098	PALP1-DMSO	5.20461	0.0439193	COP9 signalosome complex subunit 1	GPS1
CSN1_HUMAN|Q13098	PALP1_NA11-PALP1	0.167659	0.736359	COP9 signalosome complex subunit 1	GPS1
CSN2_HUMAN|P61201	PALP1-DMSO	5.12529	0.0422191	COP9 signalosome complex subunit 2	COPS2
CSN2_HUMAN|P61201	PALP6-PALP1	-0.887843	0.149007	COP9 signalosome complex subunit 2	COPS2
CSN2_HUMAN|P61201	PALP1_NA11-PALP1	0.196495	0.694771	COP9 signalosome complex subunit 2	COPS2
CSN3_HUMAN|Q9UNS2	PALP1_NA11-PALP1	-0.855341	0.432196	COP9 signalosome complex subunit 3	COPS3
CSN3_HUMAN|Q9UNS2	PALP1-DMSO	5.95286	0.164395	COP9 signalosome complex subunit 3	COPS3
CSN3_HUMAN|Q9UNS2	PALP6-PALP1	-1.7801	0.260033	COP9 signalosome complex subunit 3	COPS3
CSN4_HUMAN|Q9BT78	PALP1_NA11-PALP1	0.217219	0.64038	COP9 signalosome complex subunit 4	COPS4
CSN4_HUMAN|Q9BT78	PALP1-DMSO	5.58131	0.028766	COP9 signalosome complex subunit 4	COPS4
CSN4_HUMAN|Q9BT78	PALP6-PALP1	-1.31114	0.0591004	COP9 signalosome complex subunit 4	COPS4
CSN5_HUMAN|Q92905	PALP1-DMSO	4.357	0.114131	COP9 signalosome complex subunit 5	COPS5
CSN5_HUMAN|Q92905	PALP1_NA11-PALP1	0.363651	0.662818	COP9 signalosome complex subunit 5	COPS5
CSN5_HUMAN|Q92905	PALP6-PALP1	-0.769925	0.366316	COP9 signalosome complex subunit 5	COPS5
CSRP1_HUMAN|P21291	PALP1_NA11-PALP1	-0.081725	0.913614	Cysteine and glycine-rich protein 1	CSRP1
CSRP1_HUMAN|P21291	PALP6-PALP1	-0.986842	0.354673	Cysteine and glycine-rich protein 1	CSRP1
CSRP1_HUMAN|P21291	PALP1-DMSO	3.09631	0.166889	Cysteine and glycine-rich protein 1	CSRP1
CTBP1_HUMAN|Q13363	PALP1_NA11-PALP1	-0.12172	0.782319	C-terminal-binding protein 1	CTBP1
CTBP1_HUMAN|Q13363	PALP1-DMSO	4.26298	0.0520076	C-terminal-binding protein 1	CTBP1
CTBP1_HUMAN|Q13363	PALP6-PALP1	-1.04115	0.144799	C-terminal-binding protein 1	CTBP1
CTGE2_HUMAN|Q96RT6	PALP6-PALP1	-0.869923	0.547912	cTAGE family member 2	CTAGE1
CTGE2_HUMAN|Q96RT6	PALP1_NA11-PALP1	0.420749	0.731689	cTAGE family member 2	CTAGE1
CTGE2_HUMAN|Q96RT6	PALP1-DMSO	9.35541	0.246552	cTAGE family member 2	CTAGE1
CUL2_HUMAN|Q13617	PALP1-DMSO	4.1068	0.0121158	Cullin-2	CUL2
CUL2_HUMAN|Q13617	PALP1_NA11-PALP1	0.289716	0.580288	Cullin-2	CUL2
CUL2_HUMAN|Q13617	PALP6-PALP1	-0.673058	0.0683297	Cullin-2	CUL2
CUL3_HUMAN|Q13618	PALP1_NA11-PALP1	0.268406	0.585981	Cullin-3	CUL3
CUL3_HUMAN|Q13618	PALP6-PALP1	-0.882148	0.048173	Cullin-3	CUL3
CUL3_HUMAN|Q13618	PALP1-DMSO	4.12968	0.0159092	Cullin-3	CUL3
CUL4A_HUMAN|Q13619	PALP1-DMSO	3.71068	0.0394188	Cullin-4A	CUL4A
CUL4A_HUMAN|Q13619	PALP1_NA11-PALP1	0.196823	0.69586	Cullin-4A	CUL4A
CUL4A_HUMAN|Q13619	PALP6-PALP1	-0.92016	0.122838	Cullin-4A	CUL4A
CX038_HUMAN|Q8TB03	PALP6-PALP1	-0.695267	0.0501746	Uncharacterized protein CXorf38	CXorf38
CX038_HUMAN|Q8TB03	PALP1-DMSO	0.704852	0.48328	Uncharacterized protein CXorf38	CXorf38
CX038_HUMAN|Q8TB03	PALP1_NA11-PALP1	0.246884	0.45257	Uncharacterized protein CXorf38	CXorf38
CXCL7_HUMAN|P02775	PALP1-DMSO	7.26078	0.127684	Platelet basic protein	PPBP
CXCL7_HUMAN|P02775	PALP1_NA11-PALP1	0.04136	0.957726	Platelet basic protein	PPBP
CXCL7_HUMAN|P02775	PALP6-PALP1	-1.33923	0.261873	Platelet basic protein	PPBP
CY24A_HUMAN|P13498	PALP6-PALP1	-1.53179	0.191919	Cytochrome b-245 light chain	CYBA
CY24A_HUMAN|P13498	PALP1_NA11-PALP1	0.174462	0.818196	Cytochrome b-245 light chain	CYBA
CY24A_HUMAN|P13498	PALP1-DMSO	10.754	0.0976611	Cytochrome b-245 light chain	CYBA
CY24B_HUMAN|P04839	PALP1-DMSO	7.91	0.182517	Cytochrome b-245 heavy chain	CYBB
CY24B_HUMAN|P04839	PALP6-PALP1	-1.26674	0.360775	Cytochrome b-245 heavy chain	CYBB
CY24B_HUMAN|P04839	PALP1_NA11-PALP1	-0.270542	0.772706	Cytochrome b-245 heavy chain	CYBB
CYBP_HUMAN|Q9HB71	PALP1_NA11-PALP1	0.258976	0.446745	Calcyclin-binding protein	CACYBP
CYBP_HUMAN|Q9HB71	PALP1-DMSO	6.50462	0.0187867	Calcyclin-binding protein	CACYBP
CYBP_HUMAN|Q9HB71	PALP6-PALP1	-1.17789	0.0433649	Calcyclin-binding protein	CACYBP
CYC_HUMAN|P99999	PALP1-DMSO	2.38854	0.148005	Cytochrome c	CYCS
CYC_HUMAN|P99999	PALP6-PALP1	-1.06965	0.284326	Cytochrome c	CYCS
CYC_HUMAN|P99999	PALP1_NA11-PALP1	-0.134425	0.861785	Cytochrome c	CYCS
CYFP1_HUMAN|Q7L576	PALP1_NA11-PALP1	0.516722	0.320417	Cytoplasmic FMR1-interacting protein 1	CYFIP1
CYFP1_HUMAN|Q7L576	PALP1-DMSO	3.95624	0.00486338	Cytoplasmic FMR1-interacting protein 1	CYFIP1
CYFP1_HUMAN|Q7L576	PALP6-PALP1	-0.797969	0.0209574	Cytoplasmic FMR1-interacting protein 1	CYFIP1
CYH1_HUMAN|Q15438	PALP6-PALP1	-0.947094	0.160835	Cytohesin-1	CYTH1
CYH1_HUMAN|Q15438	PALP1_NA11-PALP1	0.16104	0.805617	Cytohesin-1	CYTH1
CYH1_HUMAN|Q15438	PALP1-DMSO	4.01875	0.0509037	Cytohesin-1	CYTH1
CYTA_HUMAN|P01040	PALP1-DMSO	-0.855884	0.709836	Cystatin-A	CSTA
CYTA_HUMAN|P01040	PALP1_NA11-PALP1	1.97909	0.510847	Cystatin-A	CSTA
CYTA_HUMAN|P01040	PALP6-PALP1	0.558865	0.772584	Cystatin-A	CSTA
CYTB_HUMAN|P04080	PALP6-PALP1	-0.881294	0.364522	Cystatin-B	CSTB
CYTB_HUMAN|P04080	PALP1-DMSO	3.97137	0.136552	Cystatin-B	CSTB
CYTB_HUMAN|P04080	PALP1_NA11-PALP1	0.0711381	0.936437	Cystatin-B	CSTB
D3DPU2_HUMAN|D3DPU2	PALP6-PALP1	-0.881696	0.391593	CAP, adenylate cyclase-associated protein 1 (Yeast), isoform CRA_a	CAP1
D3DPU2_HUMAN|D3DPU2	PALP1_NA11-PALP1	0.44465	0.612819	CAP, adenylate cyclase-associated protein 1 (Yeast), isoform CRA_a	CAP1
D3DPU2_HUMAN|D3DPU2	PALP1-DMSO	4.20451	0.153254	CAP, adenylate cyclase-associated protein 1 (Yeast), isoform CRA_a	CAP1
DBNL_HUMAN|Q9UJU6	PALP1_NA11-PALP1	0.230865	0.430421	Drebrin-like protein	DBNL
DBNL_HUMAN|Q9UJU6	PALP6-PALP1	-0.785486	0.0507807	Drebrin-like protein	DBNL
DBNL_HUMAN|Q9UJU6	PALP1-DMSO	2.9224	0.0162267	Drebrin-like protein	DBNL
DCK_HUMAN|P27707	PALP6-PALP1	-1.03985	0.337758	Deoxycytidine kinase	DCK
DCK_HUMAN|P27707	PALP1_NA11-PALP1	0.835302	0.297199	Deoxycytidine kinase	DCK
DCK_HUMAN|P27707	PALP1-DMSO	8.35542	0.136064	Deoxycytidine kinase	DCK
DCNL1_HUMAN|Q96GG9	PALP1_NA11-PALP1	0.250513	0.552869	DCN1-like protein 1	DCUN1D1
DCNL1_HUMAN|Q96GG9	PALP1-DMSO	4.10704	0.0197257	DCN1-like protein 1	DCUN1D1
DCNL1_HUMAN|Q96GG9	PALP6-PALP1	-1.10114	0.0420011	DCN1-like protein 1	DCUN1D1
DCPS_HUMAN|Q96C86	PALP6-PALP1	-1.17026	0.208698	m7GpppX diphosphatase	DCPS
DCPS_HUMAN|Q96C86	PALP1-DMSO	4.91135	0.086241	m7GpppX diphosphatase	DCPS
DCPS_HUMAN|Q96C86	PALP1_NA11-PALP1	0.0432337	0.943299	m7GpppX diphosphatase	DCPS
DCTN1_HUMAN|Q14203	PALP1_NA11-PALP1	0.47763	0.355921	Dynactin subunit 1	DCTN1
DCTN1_HUMAN|Q14203	PALP6-PALP1	-0.820824	0.17842	Dynactin subunit 1	DCTN1
DCTN1_HUMAN|Q14203	PALP1-DMSO	5.79925	0.0438576	Dynactin subunit 1	DCTN1
DCTN2_HUMAN|Q13561	PALP1_NA11-PALP1	0.144541	0.869337	Dynactin subunit 2	DCTN2
DCTN2_HUMAN|Q13561	PALP6-PALP1	-1.37378	0.298629	Dynactin subunit 2	DCTN2
DCTN2_HUMAN|Q13561	PALP1-DMSO	4.44127	0.163079	Dynactin subunit 2	DCTN2
DCTN3_HUMAN|O75935	PALP6-PALP1	-1.09252	0.217494	Dynactin subunit 3	DCTN3
DCTN3_HUMAN|O75935	PALP1-DMSO	5.28686	0.0840663	Dynactin subunit 3	DCTN3
DCTN3_HUMAN|O75935	PALP1_NA11-PALP1	0.514839	0.541518	Dynactin subunit 3	DCTN3
DCXR_HUMAN|Q7Z4W1	PALP1_NA11-PALP1	0.032551	0.958104	L-xylulose reductase	DCXR
DCXR_HUMAN|Q7Z4W1	PALP1-DMSO	3.55465	0.0682935	L-xylulose reductase	DCXR
DCXR_HUMAN|Q7Z4W1	PALP6-PALP1	-1.39037	0.13292	L-xylulose reductase	DCXR
DD19A_HUMAN|Q9NUU7	PALP1-DMSO	3.71162	0.0300846	ATP-dependent RNA helicase DDX19A	DDX19A
DD19A_HUMAN|Q9NUU7	PALP6-PALP1	-0.936018	0.103468	ATP-dependent RNA helicase DDX19A	DDX19A
DD19A_HUMAN|Q9NUU7	PALP1_NA11-PALP1	0.059742	0.892929	ATP-dependent RNA helicase DDX19A	DDX19A
DDB1_HUMAN|Q16531	PALP1-DMSO	4.93741	0.00455236	DNA damage-binding protein 1	DDB1
DDB1_HUMAN|Q16531	PALP1_NA11-PALP1	0.188136	0.629786	DNA damage-binding protein 1	DDB1
DDB1_HUMAN|Q16531	PALP6-PALP1	-1.03841	0.0123495	DNA damage-binding protein 1	DDB1
DDX1_HUMAN|Q92499	PALP1-DMSO	4.6426	0.0613284	ATP-dependent RNA helicase DDX1	DDX1
DDX1_HUMAN|Q92499	PALP6-PALP1	-0.7831	0.233979	ATP-dependent RNA helicase DDX1	DDX1
DDX1_HUMAN|Q92499	PALP1_NA11-PALP1	0.0535132	0.925924	ATP-dependent RNA helicase DDX1	DDX1
DDX17_HUMAN|Q92841	PALP6-PALP1	-0.888155	0.0962737	Probable ATP-dependent RNA helicase DDX17	DDX17
DDX17_HUMAN|Q92841	PALP1-DMSO	3.62069	0.0220202	Probable ATP-dependent RNA helicase DDX17	DDX17
DDX17_HUMAN|Q92841	PALP1_NA11-PALP1	0.144294	0.783277	Probable ATP-dependent RNA helicase DDX17	DDX17
DDX3X_HUMAN|O00571	PALP6-PALP1	-0.983619	0.131408	ATP-dependent RNA helicase DDX3X	DDX3X
DDX3X_HUMAN|O00571	PALP1-DMSO	4.17928	0.0402404	ATP-dependent RNA helicase DDX3X	DDX3X
DDX3X_HUMAN|O00571	PALP1_NA11-PALP1	0.270308	0.559913	ATP-dependent RNA helicase DDX3X	DDX3X
DDX5_HUMAN|P17844	PALP1_NA11-PALP1	0.199187	0.524727	Probable ATP-dependent RNA helicase DDX5	DDX5
DDX5_HUMAN|P17844	PALP1-DMSO	4.76176	0.00948978	Probable ATP-dependent RNA helicase DDX5	DDX5
DDX5_HUMAN|P17844	PALP6-PALP1	-0.718504	0.0335807	Probable ATP-dependent RNA helicase DDX5	DDX5
DDX58_HUMAN|O95786	PALP1-DMSO	4.69854	0.119709	Probable ATP-dependent RNA helicase DDX58	DDX58
DDX58_HUMAN|O95786	PALP1_NA11-PALP1	0.26562	0.695242	Probable ATP-dependent RNA helicase DDX58	DDX58
DDX58_HUMAN|O95786	PALP6-PALP1	-1.25774	0.253975	Probable ATP-dependent RNA helicase DDX58	DDX58
DDX6_HUMAN|P26196	PALP1_NA11-PALP1	0.289828	0.242805	Probable ATP-dependent RNA helicase DDX6	DDX6
DDX6_HUMAN|P26196	PALP6-PALP1	-0.281614	0.524426	Probable ATP-dependent RNA helicase DDX6	DDX6
DDX6_HUMAN|P26196	PALP1-DMSO	7.08163	0.0185402	Probable ATP-dependent RNA helicase DDX6	DDX6
DECR_HUMAN|Q16698	PALP1_NA11-PALP1	0.178344	0.810731	2,4-dienoyl-CoA reductase, mitochondrial	DECR1
DECR_HUMAN|Q16698	PALP6-PALP1	-2.75644	0.153164	2,4-dienoyl-CoA reductase, mitochondrial	DECR1
DECR_HUMAN|Q16698	PALP1-DMSO	10.0296	0.118976	2,4-dienoyl-CoA reductase, mitochondrial	DECR1
DEF1_HUMAN|P59665	PALP6-PALP1	-0.297403	0.307236	Neutrophil defensin 1	DEFA1
DEF1_HUMAN|P59665	PALP1_NA11-PALP1	0.0999564	0.837569	Neutrophil defensin 1	DEFA1
DEF1_HUMAN|P59665	PALP1-DMSO	4.41436	0.00282694	Neutrophil defensin 1	DEFA1
DEFI6_HUMAN|Q9H4E7	PALP1-DMSO	4.11024	0.0851371	Differentially expressed in FDCP 6 homolog	DEF6
DEFI6_HUMAN|Q9H4E7	PALP1_NA11-PALP1	0.28258	0.694847	Differentially expressed in FDCP 6 homolog	DEF6
DEFI6_HUMAN|Q9H4E7	PALP6-PALP1	-1.07353	0.215186	Differentially expressed in FDCP 6 homolog	DEF6
DEK_HUMAN|P35659	PALP1_NA11-PALP1	0.0289905	0.946648	Protein DEK	DEK
DEK_HUMAN|P35659	PALP6-PALP1	-1.12548	0.13526	Protein DEK	DEK
DEK_HUMAN|P35659	PALP1-DMSO	2.81977	0.0616974	Protein DEK	DEK
DEND3_HUMAN|A2RUS2	PALP1_NA11-PALP1	0.165159	0.753003	DENN domain-containing protein 3	DENND3
DEND3_HUMAN|A2RUS2	PALP6-PALP1	-0.834958	0.307748	DENN domain-containing protein 3	DENND3
DEND3_HUMAN|A2RUS2	PALP1-DMSO	4.91382	0.092685	DENN domain-containing protein 3	DENND3
DEOC_HUMAN|Q9Y315	PALP1_NA11-PALP1	-0.0444396	0.931034	Deoxyribose-phosphate aldolase	DERA
DEOC_HUMAN|Q9Y315	PALP1-DMSO	2.95066	0.0246107	Deoxyribose-phosphate aldolase	DERA
DEOC_HUMAN|Q9Y315	PALP6-PALP1	-0.995586	0.0895111	Deoxyribose-phosphate aldolase	DERA
DESM_HUMAN|P17661	PALP6-PALP1	-1.16388	0.335226	Desmin	DES
DESM_HUMAN|P17661	PALP1_NA11-PALP1	-0.65652	0.492453	Desmin	DES
DESM_HUMAN|P17661	PALP1-DMSO	10.8639	0.145124	Desmin	DES
DEST_HUMAN|P60981	PALP1-DMSO	4.31784	0.0686713	Destrin	DSTN
DEST_HUMAN|P60981	PALP6-PALP1	-0.776461	0.2511	Destrin	DSTN
DEST_HUMAN|P60981	PALP1_NA11-PALP1	0.196406	0.745681	Destrin	DSTN
DHB4_HUMAN|P51659	PALP1-DMSO	4.1115	0.0248519	Peroxisomal multifunctional enzyme type 2	HSD17B4
DHB4_HUMAN|P51659	PALP1_NA11-PALP1	0.128939	0.755617	Peroxisomal multifunctional enzyme type 2	HSD17B4
DHB4_HUMAN|P51659	PALP6-PALP1	-0.990968	0.0766082	Peroxisomal multifunctional enzyme type 2	HSD17B4
DHE3_HUMAN|P00367	PALP6-PALP1	-0.878651	0.121719	Glutamate dehydrogenase 1, mitochondrial	GLUD1
DHE3_HUMAN|P00367	PALP1_NA11-PALP1	0.312056	0.553994	Glutamate dehydrogenase 1, mitochondrial	GLUD1
DHE3_HUMAN|P00367	PALP1-DMSO	4.05694	0.0303893	Glutamate dehydrogenase 1, mitochondrial	GLUD1
DHPR_HUMAN|P09417	PALP6-PALP1	-0.96358	0.0669995	Dihydropteridine reductase	QDPR
DHPR_HUMAN|P09417	PALP1_NA11-PALP1	0.170806	0.710221	Dihydropteridine reductase	QDPR
DHPR_HUMAN|P09417	PALP1-DMSO	4.63638	0.0205982	Dihydropteridine reductase	QDPR
DHRS4_HUMAN|Q9BTZ2	PALP1_NA11-PALP1	0.288443	0.500868	Dehydrogenase/reductase SDR family member 4	DHRS4
DHRS4_HUMAN|Q9BTZ2	PALP6-PALP1	-3.94481	0.0599756	Dehydrogenase/reductase SDR family member 4	DHRS4
DHRS4_HUMAN|Q9BTZ2	PALP1-DMSO	9.84034	0.0539267	Dehydrogenase/reductase SDR family member 4	DHRS4
DHRS7_HUMAN|Q9Y394	PALP1-DMSO	7.12478	0.12007	Dehydrogenase/reductase SDR family member 7	DHRS7
DHRS7_HUMAN|Q9Y394	PALP6-PALP1	-0.814085	0.374367	Dehydrogenase/reductase SDR family member 7	DHRS7
DHRS7_HUMAN|Q9Y394	PALP1_NA11-PALP1	0.189185	0.810152	Dehydrogenase/reductase SDR family member 7	DHRS7
DHSO_HUMAN|Q00796	PALP1-DMSO	5.31714	0.0120202	Sorbitol dehydrogenase	SORD
DHSO_HUMAN|Q00796	PALP6-PALP1	-0.201877	0.44299	Sorbitol dehydrogenase	SORD
DHSO_HUMAN|Q00796	PALP1_NA11-PALP1	0.276238	0.448087	Sorbitol dehydrogenase	SORD
DHX15_HUMAN|O43143	PALP6-PALP1	-0.854996	0.0440756	Putative pre-mRNA-splicing factor ATP-dependent RNA helicase DHX15	DHX15
DHX15_HUMAN|O43143	PALP1_NA11-PALP1	0.209911	0.630893	Putative pre-mRNA-splicing factor ATP-dependent RNA helicase DHX15	DHX15
DHX15_HUMAN|O43143	PALP1-DMSO	3.24737	0.00784835	Putative pre-mRNA-splicing factor ATP-dependent RNA helicase DHX15	DHX15
DHX9_HUMAN|Q08211	PALP1-DMSO	4.19573	0.0413354	ATP-dependent RNA helicase A	DHX9
DHX9_HUMAN|Q08211	PALP1_NA11-PALP1	0.270221	0.575423	ATP-dependent RNA helicase A	DHX9
DHX9_HUMAN|Q08211	PALP6-PALP1	-0.773458	0.169953	ATP-dependent RNA helicase A	DHX9
DIAP1_HUMAN|O60610	PALP1-DMSO	5.70116	0.0511625	Protein diaphanous homolog 1	DIAPH1
DIAP1_HUMAN|O60610	PALP6-PALP1	-1.15152	0.140029	Protein diaphanous homolog 1	DIAPH1
DIAP1_HUMAN|O60610	PALP1_NA11-PALP1	0.39088	0.42916	Protein diaphanous homolog 1	DIAPH1
DJC13_HUMAN|O75165	PALP1-DMSO	3.69927	0.0193321	DnaJ homolog subfamily C member 13	DNAJC13
DJC13_HUMAN|O75165	PALP6-PALP1	-0.986874	0.055229	DnaJ homolog subfamily C member 13	DNAJC13
DJC13_HUMAN|O75165	PALP1_NA11-PALP1	0.276452	0.51298	DnaJ homolog subfamily C member 13	DNAJC13
DLDH_HUMAN|P09622	PALP1-DMSO	4.63353	0.025915	Dihydrolipoyl dehydrogenase, mitochondrial	DLD
DLDH_HUMAN|P09622	PALP1_NA11-PALP1	0.036157	0.951649	Dihydrolipoyl dehydrogenase, mitochondrial	DLD
DLDH_HUMAN|P09622	PALP6-PALP1	-0.987471	0.110799	Dihydrolipoyl dehydrogenase, mitochondrial	DLD
DNJA1_HUMAN|P31689	PALP6-PALP1	-0.939863	0.0758003	DnaJ homolog subfamily A member 1	DNAJA1
DNJA1_HUMAN|P31689	PALP1-DMSO	4.34952	0.0222867	DnaJ homolog subfamily A member 1	DNAJA1
DNJA1_HUMAN|P31689	PALP1_NA11-PALP1	0.174612	0.615054	DnaJ homolog subfamily A member 1	DNAJA1
DNJA2_HUMAN|O60884	PALP6-PALP1	-0.758445	0.0546386	DnaJ homolog subfamily A member 2	DNAJA2
DNJA2_HUMAN|O60884	PALP1_NA11-PALP1	0.190732	0.634412	DnaJ homolog subfamily A member 2	DNAJA2
DNJA2_HUMAN|O60884	PALP1-DMSO	3.24454	0.0163702	DnaJ homolog subfamily A member 2	DNAJA2
DNJC1_HUMAN|Q96KC8	PALP1-DMSO	8.4423	0.155931	DnaJ homolog subfamily C member 1	DNAJC1
DNJC1_HUMAN|Q96KC8	PALP1_NA11-PALP1	-0.217063	0.8143	DnaJ homolog subfamily C member 1	DNAJC1
DNJC1_HUMAN|Q96KC8	PALP6-PALP1	-1.72409	0.259503	DnaJ homolog subfamily C member 1	DNAJC1
DNJC3_HUMAN|Q13217	PALP1_NA11-PALP1	0.300627	0.602995	DnaJ homolog subfamily C member 3	DNAJC3
DNJC3_HUMAN|Q13217	PALP6-PALP1	-0.837922	0.202715	DnaJ homolog subfamily C member 3	DNAJC3
DNJC3_HUMAN|Q13217	PALP1-DMSO	4.28667	0.0571868	DnaJ homolog subfamily C member 3	DNAJC3
DNJC8_HUMAN|O75937	PALP1_NA11-PALP1	0.305367	0.542037	DnaJ homolog subfamily C member 8	DNAJC8
DNJC8_HUMAN|O75937	PALP6-PALP1	-0.66681	0.202132	DnaJ homolog subfamily C member 8	DNAJC8
DNJC8_HUMAN|O75937	PALP1-DMSO	4.71961	0.038419	DnaJ homolog subfamily C member 8	DNAJC8
DNM1L_HUMAN|O00429	PALP1-DMSO	4.73382	0.0850707	Dynamin-1-like protein	DNM1L
DNM1L_HUMAN|O00429	PALP6-PALP1	-0.834102	0.280326	Dynamin-1-like protein	DNM1L
DNM1L_HUMAN|O00429	PALP1_NA11-PALP1	0.263575	0.681132	Dynamin-1-like protein	DNM1L
DNPH1_HUMAN|O43598	PALP1-DMSO	4.39179	0.0897756	2'-deoxynucleoside 5'-phosphate N-hydrolase 1	DNPH1
DNPH1_HUMAN|O43598	PALP1_NA11-PALP1	0.281584	0.640125	2'-deoxynucleoside 5'-phosphate N-hydrolase 1	DNPH1
DNPH1_HUMAN|O43598	PALP6-PALP1	-0.712859	0.331381	2'-deoxynucleoside 5'-phosphate N-hydrolase 1	DNPH1
DOC10_HUMAN|Q96BY6	PALP1_NA11-PALP1	0.676152	0.31838	Dedicator of cytokinesis protein 10	DOCK10
DOC10_HUMAN|Q96BY6	PALP1-DMSO	4.12118	0.00965452	Dedicator of cytokinesis protein 10	DOCK10
DOC10_HUMAN|Q96BY6	PALP6-PALP1	-0.498269	0.137507	Dedicator of cytokinesis protein 10	DOCK10
DOC11_HUMAN|Q5JSL3	PALP6-PALP1	-0.864938	0.060476	Dedicator of cytokinesis protein 11	DOCK11
DOC11_HUMAN|Q5JSL3	PALP1_NA11-PALP1	0.285827	0.533976	Dedicator of cytokinesis protein 11	DOCK11
DOC11_HUMAN|Q5JSL3	PALP1-DMSO	3.8051	0.0163722	Dedicator of cytokinesis protein 11	DOCK11
DOCK2_HUMAN|Q92608	PALP1_NA11-PALP1	0.10479	0.846658	Dedicator of cytokinesis protein 2	DOCK2
DOCK2_HUMAN|Q92608	PALP1-DMSO	5.00541	0.0660479	Dedicator of cytokinesis protein 2	DOCK2
DOCK2_HUMAN|Q92608	PALP6-PALP1	-1.16147	0.166718	Dedicator of cytokinesis protein 2	DOCK2
DOCK5_HUMAN|Q9H7D0	PALP6-PALP1	-0.315975	0.568247	Dedicator of cytokinesis protein 5	DOCK5
DOCK5_HUMAN|Q9H7D0	PALP1-DMSO	4.97504	0.0248413	Dedicator of cytokinesis protein 5	DOCK5
DOCK5_HUMAN|Q9H7D0	PALP1_NA11-PALP1	0.0626203	0.821753	Dedicator of cytokinesis protein 5	DOCK5
DOCK7_HUMAN|Q96N67	PALP6-PALP1	-1.16773	0.0467579	Dedicator of cytokinesis protein 7	DOCK7
DOCK7_HUMAN|Q96N67	PALP1-DMSO	5.22106	0.0210704	Dedicator of cytokinesis protein 7	DOCK7
DOCK7_HUMAN|Q96N67	PALP1_NA11-PALP1	0.195198	0.665958	Dedicator of cytokinesis protein 7	DOCK7
DOCK8_HUMAN|Q8NF50	PALP1_NA11-PALP1	0.286074	0.546588	Dedicator of cytokinesis protein 8	DOCK8
DOCK8_HUMAN|Q8NF50	PALP6-PALP1	-1.08909	0.0787283	Dedicator of cytokinesis protein 8	DOCK8
DOCK8_HUMAN|Q8NF50	PALP1-DMSO	4.38463	0.0271627	Dedicator of cytokinesis protein 8	DOCK8
DOK3_HUMAN|Q7L591	PALP1-DMSO	4.5502	0.0834665	Docking protein 3	DOK3
DOK3_HUMAN|Q7L591	PALP6-PALP1	-0.789356	0.289708	Docking protein 3	DOK3
DOK3_HUMAN|Q7L591	PALP1_NA11-PALP1	0.0874153	0.866642	Docking protein 3	DOK3
DP13A_HUMAN|Q9UKG1	PALP6-PALP1	-1.2297	0.137025	DCC-interacting protein 13-alpha	APPL1
DP13A_HUMAN|Q9UKG1	PALP1-DMSO	5.50815	0.0536648	DCC-interacting protein 13-alpha	APPL1
DP13A_HUMAN|Q9UKG1	PALP1_NA11-PALP1	0.249693	0.678084	DCC-interacting protein 13-alpha	APPL1
DPP3_HUMAN|Q9NY33	PALP1-DMSO	4.5989	0.00721566	Dipeptidyl peptidase 3	DPP3
DPP3_HUMAN|Q9NY33	PALP6-PALP1	-0.874064	0.0315716	Dipeptidyl peptidase 3	DPP3
DPP3_HUMAN|Q9NY33	PALP1_NA11-PALP1	0.215806	0.590518	Dipeptidyl peptidase 3	DPP3
DPP9_HUMAN|Q86TI2	PALP6-PALP1	-0.895591	0.167406	Dipeptidyl peptidase 9	DPP9
DPP9_HUMAN|Q86TI2	PALP1_NA11-PALP1	0.0864576	0.864574	Dipeptidyl peptidase 9	DPP9
DPP9_HUMAN|Q86TI2	PALP1-DMSO	3.25802	0.0430448	Dipeptidyl peptidase 9	DPP9
DPYD_HUMAN|Q12882	PALP1-DMSO	4.88617	0.0129036	Dihydropyrimidine dehydrogenase [NADP(+)]	DPYD
DPYD_HUMAN|Q12882	PALP6-PALP1	-1.20681	0.0486763	Dihydropyrimidine dehydrogenase [NADP(+)]	DPYD
DPYD_HUMAN|Q12882	PALP1_NA11-PALP1	0.0339702	0.950641	Dihydropyrimidine dehydrogenase [NADP(+)]	DPYD
DPYL1_HUMAN|Q14194	PALP1_NA11-PALP1	0.450437	0.507528	Dihydropyrimidinase-related protein 1	CRMP1
DPYL1_HUMAN|Q14194	PALP6-PALP1	-1.25666	0.155113	Dihydropyrimidinase-related protein 1	CRMP1
DPYL1_HUMAN|Q14194	PALP1-DMSO	12.7632	0.0619676	Dihydropyrimidinase-related protein 1	CRMP1
DPYL2_HUMAN|Q16555	PALP6-PALP1	-1.26523	0.233057	Dihydropyrimidinase-related protein 2	DPYSL2
DPYL2_HUMAN|Q16555	PALP1_NA11-PALP1	-0.0304814	0.963534	Dihydropyrimidinase-related protein 2	DPYSL2
DPYL2_HUMAN|Q16555	PALP1-DMSO	5.96035	0.104815	Dihydropyrimidinase-related protein 2	DPYSL2
DUS22_HUMAN|Q9NRW4	PALP1-DMSO	8.33983	0.0800967	Dual specificity protein phosphatase 22	DUSP22
DUS22_HUMAN|Q9NRW4	PALP1_NA11-PALP1	0.257654	0.723669	Dual specificity protein phosphatase 22	DUSP22
DUS22_HUMAN|Q9NRW4	PALP6-PALP1	-1.20601	0.19886	Dual specificity protein phosphatase 22	DUSP22
DX39A_HUMAN|O00148	PALP6-PALP1	-0.988885	0.119217	ATP-dependent RNA helicase DDX39A	DDX39A
DX39A_HUMAN|O00148	PALP1_NA11-PALP1	0.055262	0.900942	ATP-dependent RNA helicase DDX39A	DDX39A
DX39A_HUMAN|O00148	PALP1-DMSO	4.95433	0.0366071	ATP-dependent RNA helicase DDX39A	DDX39A
DX39B_HUMAN|Q13838	PALP1_NA11-PALP1	0.291698	0.545317	Spliceosome RNA helicase DDX39B	DDX39B
DX39B_HUMAN|Q13838	PALP6-PALP1	-0.751713	0.118145	Spliceosome RNA helicase DDX39B	DDX39B
DX39B_HUMAN|Q13838	PALP1-DMSO	2.52115	0.046828	Spliceosome RNA helicase DDX39B	DDX39B
DYHC1_HUMAN|Q14204	PALP1_NA11-PALP1	0.258542	0.620108	Cytoplasmic dynein 1 heavy chain 1	DYNC1H1
DYHC1_HUMAN|Q14204	PALP1-DMSO	4.38874	0.0333339	Cytoplasmic dynein 1 heavy chain 1	DYNC1H1
DYHC1_HUMAN|Q14204	PALP6-PALP1	-0.970048	0.0993325	Cytoplasmic dynein 1 heavy chain 1	DYNC1H1
DYN1_HUMAN|Q05193	PALP1-DMSO	7.23258	0.146457	Dynamin-1	DNM1
DYN1_HUMAN|Q05193	PALP1_NA11-PALP1	0.231543	0.791863	Dynamin-1	DNM1
DYN1_HUMAN|Q05193	PALP6-PALP1	-0.742611	0.458678	Dynamin-1	DNM1
DYN2_HUMAN|P50570	PALP1_NA11-PALP1	0.115939	0.867163	Dynamin-2	DNM2
DYN2_HUMAN|P50570	PALP1-DMSO	4.82813	0.11589	Dynamin-2	DNM2
DYN2_HUMAN|P50570	PALP6-PALP1	-0.653393	0.42087	Dynamin-2	DNM2
DYSF_HUMAN|O75923	PALP1-DMSO	4.43973	0.00193884	Dysferlin	DYSF
DYSF_HUMAN|O75923	PALP1_NA11-PALP1	0.169287	0.617195	Dysferlin	DYSF
DYSF_HUMAN|O75923	PALP6-PALP1	-0.991998	0.0108555	Dysferlin	DYSF
ECH1_HUMAN|Q13011	PALP1_NA11-PALP1	0.253604	0.764551	Delta(3,5)-Delta(2,4)-dienoyl-CoA isomerase, mitochondrial	ECH1
ECH1_HUMAN|Q13011	PALP1-DMSO	9.45964	0.136936	Delta(3,5)-Delta(2,4)-dienoyl-CoA isomerase, mitochondrial	ECH1
ECH1_HUMAN|Q13011	PALP6-PALP1	-1.17372	0.310013	Delta(3,5)-Delta(2,4)-dienoyl-CoA isomerase, mitochondrial	ECH1
ECHA_HUMAN|P40939	PALP6-PALP1	-2.27829	0.046398	Trifunctional enzyme subunit alpha, mitochondrial	HADHA
ECHA_HUMAN|P40939	PALP1_NA11-PALP1	0.129609	0.7081	Trifunctional enzyme subunit alpha, mitochondrial	HADHA
ECHA_HUMAN|P40939	PALP1-DMSO	8.27679	0.0302011	Trifunctional enzyme subunit alpha, mitochondrial	HADHA
ECHB_HUMAN|P55084	PALP1-DMSO	4.69387	0.0818539	Trifunctional enzyme subunit beta, mitochondrial	HADHB
ECHB_HUMAN|P55084	PALP6-PALP1	-1.28518	0.178397	Trifunctional enzyme subunit beta, mitochondrial	HADHB
ECHB_HUMAN|P55084	PALP1_NA11-PALP1	-0.107897	0.852652	Trifunctional enzyme subunit beta, mitochondrial	HADHB
ECHD1_HUMAN|Q9NTX5	PALP1-DMSO	7.37477	0.0644975	Ethylmalonyl-CoA decarboxylase	ECHDC1
ECHD1_HUMAN|Q9NTX5	PALP6-PALP1	-1.04925	0.186855	Ethylmalonyl-CoA decarboxylase	ECHDC1
ECHD1_HUMAN|Q9NTX5	PALP1_NA11-PALP1	-0.0171123	0.975003	Ethylmalonyl-CoA decarboxylase	ECHDC1
ECHM_HUMAN|P30084	PALP1-DMSO	8.21274	0.0819605	Enoyl-CoA hydratase, mitochondrial	ECHS1
ECHM_HUMAN|P30084	PALP6-PALP1	-2.24911	0.12103	Enoyl-CoA hydratase, mitochondrial	ECHS1
ECHM_HUMAN|P30084	PALP1_NA11-PALP1	0.145942	0.811477	Enoyl-CoA hydratase, mitochondrial	ECHS1
EDC4_HUMAN|Q6P2E9	PALP6-PALP1	-0.58907	0.149921	Enhancer of mRNA-decapping protein 4	EDC4
EDC4_HUMAN|Q6P2E9	PALP1-DMSO	3.97671	0.0238923	Enhancer of mRNA-decapping protein 4	EDC4
EDC4_HUMAN|Q6P2E9	PALP1_NA11-PALP1	0.282145	0.488765	Enhancer of mRNA-decapping protein 4	EDC4
EEA1_HUMAN|Q15075	PALP6-PALP1	-0.0694848	0.692991	Early endosome antigen 1	EEA1
EEA1_HUMAN|Q15075	PALP1-DMSO	1.41702	0.114128	Early endosome antigen 1	EEA1
EEA1_HUMAN|Q15075	PALP1_NA11-PALP1	0.503536	0.281455	Early endosome antigen 1	EEA1
EF1A1_HUMAN|P68104	PALP1-DMSO	5.80722	0.10772	Elongation factor 1-alpha 1	EEF1A1
EF1A1_HUMAN|P68104	PALP1_NA11-PALP1	0.0760514	0.907626	Elongation factor 1-alpha 1	EEF1A1
EF1A1_HUMAN|P68104	PALP6-PALP1	-1.62684	0.194241	Elongation factor 1-alpha 1	EEF1A1
EF1D_HUMAN|P29692	PALP1_NA11-PALP1	-0.275934	0.753296	Elongation factor 1-delta	EEF1D
EF1D_HUMAN|P29692	PALP1-DMSO	6.07337	0.160517	Elongation factor 1-delta	EEF1D
EF1D_HUMAN|P29692	PALP6-PALP1	-1.2209	0.332192	Elongation factor 1-delta	EEF1D
EF1G_HUMAN|P26641	PALP1_NA11-PALP1	0.135199	0.810706	Elongation factor 1-gamma	EEF1G
EF1G_HUMAN|P26641	PALP1-DMSO	5.44791	0.0621919	Elongation factor 1-gamma	EEF1G
EF1G_HUMAN|P26641	PALP6-PALP1	-0.999841	0.187689	Elongation factor 1-gamma	EEF1G
EF2_HUMAN|P13639	PALP6-PALP1	-0.986236	0.182409	Elongation factor 2	EEF2
EF2_HUMAN|P13639	PALP1-DMSO	5.11579	0.0609571	Elongation factor 2	EEF2
EF2_HUMAN|P13639	PALP1_NA11-PALP1	0.144095	0.803677	Elongation factor 2	EEF2
EFHD2_HUMAN|Q96C19	PALP1_NA11-PALP1	0.00991245	0.98276	EF-hand domain-containing protein D2	EFHD2
EFHD2_HUMAN|Q96C19	PALP1-DMSO	4.00154	0.05576	EF-hand domain-containing protein D2	EFHD2
EFHD2_HUMAN|Q96C19	PALP6-PALP1	-0.922309	0.17791	EF-hand domain-containing protein D2	EFHD2
EFTU_HUMAN|P49411	PALP1_NA11-PALP1	-0.102854	0.879437	Elongation factor Tu, mitochondrial	TUFM
EFTU_HUMAN|P49411	PALP1-DMSO	5.09965	0.118901	Elongation factor Tu, mitochondrial	TUFM
EFTU_HUMAN|P49411	PALP6-PALP1	-0.945411	0.32186	Elongation factor Tu, mitochondrial	TUFM
EHD1_HUMAN|Q9H4M9	PALP1-DMSO	4.12569	0.134115	EH domain-containing protein 1	EHD1
EHD1_HUMAN|Q9H4M9	PALP6-PALP1	-1.1838	0.283189	EH domain-containing protein 1	EHD1
EHD1_HUMAN|Q9H4M9	PALP1_NA11-PALP1	0.134473	0.855264	EH domain-containing protein 1	EHD1
EHD3_HUMAN|Q9NZN3	PALP1_NA11-PALP1	0.225823	0.689724	EH domain-containing protein 3	EHD3
EHD3_HUMAN|Q9NZN3	PALP6-PALP1	-0.981149	0.208054	EH domain-containing protein 3	EHD3
EHD3_HUMAN|Q9NZN3	PALP1-DMSO	3.12365	0.0828389	EH domain-containing protein 3	EHD3
EI2BA_HUMAN|Q14232	PALP6-PALP1	-1.02254	0.16285	Translation initiation factor eIF-2B subunit alpha	EIF2B1
EI2BA_HUMAN|Q14232	PALP1-DMSO	4.02188	0.0587858	Translation initiation factor eIF-2B subunit alpha	EIF2B1
EI2BA_HUMAN|Q14232	PALP1_NA11-PALP1	0.0989169	0.828746	Translation initiation factor eIF-2B subunit alpha	EIF2B1
EIF2A_HUMAN|Q9BY44	PALP6-PALP1	-0.855892	0.0516441	Eukaryotic translation initiation factor 2A	EIF2A
EIF2A_HUMAN|Q9BY44	PALP1_NA11-PALP1	0.211472	0.599549	Eukaryotic translation initiation factor 2A	EIF2A
EIF2A_HUMAN|Q9BY44	PALP1-DMSO	3.24492	0.0127156	Eukaryotic translation initiation factor 2A	EIF2A
EIF3A_HUMAN|Q14152	PALP1-DMSO	4.67689	0.120658	Eukaryotic translation initiation factor 3 subunit A	EIF3A
EIF3A_HUMAN|Q14152	PALP1_NA11-PALP1	0.194794	0.804368	Eukaryotic translation initiation factor 3 subunit A	EIF3A
EIF3A_HUMAN|Q14152	PALP6-PALP1	-1.10005	0.283124	Eukaryotic translation initiation factor 3 subunit A	EIF3A
EIF3B_HUMAN|P55884	PALP1_NA11-PALP1	-0.0325661	0.947215	Eukaryotic translation initiation factor 3 subunit B	EIF3B
EIF3B_HUMAN|P55884	PALP6-PALP1	-1.19138	0.0507055	Eukaryotic translation initiation factor 3 subunit B	EIF3B
EIF3B_HUMAN|P55884	PALP1-DMSO	4.19232	0.0119123	Eukaryotic translation initiation factor 3 subunit B	EIF3B
EIF3C_HUMAN|Q99613	PALP1_NA11-PALP1	0.138847	0.717353	Eukaryotic translation initiation factor 3 subunit C	EIF3C
EIF3C_HUMAN|Q99613	PALP6-PALP1	-0.839689	0.0360805	Eukaryotic translation initiation factor 3 subunit C	EIF3C
EIF3C_HUMAN|Q99613	PALP1-DMSO	3.86946	0.0105351	Eukaryotic translation initiation factor 3 subunit C	EIF3C
EIF3D_HUMAN|O15371	PALP1_NA11-PALP1	0.215969	0.667906	Eukaryotic translation initiation factor 3 subunit D	EIF3D
EIF3D_HUMAN|O15371	PALP6-PALP1	-0.992105	0.022906	Eukaryotic translation initiation factor 3 subunit D	EIF3D
EIF3D_HUMAN|O15371	PALP1-DMSO	4.67726	0.00483885	Eukaryotic translation initiation factor 3 subunit D	EIF3D
EIF3E_HUMAN|P60228	PALP1_NA11-PALP1	0.129435	0.83992	Eukaryotic translation initiation factor 3 subunit E	EIF3E
EIF3E_HUMAN|P60228	PALP1-DMSO	5.99197	0.09014	Eukaryotic translation initiation factor 3 subunit E	EIF3E
EIF3E_HUMAN|P60228	PALP6-PALP1	-0.731744	0.336308	Eukaryotic translation initiation factor 3 subunit E	EIF3E
EIF3F_HUMAN|O00303	PALP1_NA11-PALP1	0.12916	0.785437	Eukaryotic translation initiation factor 3 subunit F	EIF3F
EIF3F_HUMAN|O00303	PALP1-DMSO	4.35193	0.0143051	Eukaryotic translation initiation factor 3 subunit F	EIF3F
EIF3F_HUMAN|O00303	PALP6-PALP1	-1.06061	0.0382034	Eukaryotic translation initiation factor 3 subunit F	EIF3F
EIF3H_HUMAN|O15372	PALP1-DMSO	5.70419	0.0111098	Eukaryotic translation initiation factor 3 subunit H	EIF3H
EIF3H_HUMAN|O15372	PALP1_NA11-PALP1	0.269231	0.466018	Eukaryotic translation initiation factor 3 subunit H	EIF3H
EIF3H_HUMAN|O15372	PALP6-PALP1	-0.987797	0.0256771	Eukaryotic translation initiation factor 3 subunit H	EIF3H
EIF3K_HUMAN|Q9UBQ5	PALP1-DMSO	7.32454	0.0372193	Eukaryotic translation initiation factor 3 subunit K	EIF3K
EIF3K_HUMAN|Q9UBQ5	PALP6-PALP1	-0.798909	0.155078	Eukaryotic translation initiation factor 3 subunit K	EIF3K
EIF3K_HUMAN|Q9UBQ5	PALP1_NA11-PALP1	0.247536	0.670493	Eukaryotic translation initiation factor 3 subunit K	EIF3K
EIF3L_HUMAN|Q9Y262	PALP1_NA11-PALP1	0.0895779	0.837534	Eukaryotic translation initiation factor 3 subunit L	EIF3L
EIF3L_HUMAN|Q9Y262	PALP6-PALP1	-0.808095	0.132613	Eukaryotic translation initiation factor 3 subunit L	EIF3L
EIF3L_HUMAN|Q9Y262	PALP1-DMSO	4.75638	0.0334564	Eukaryotic translation initiation factor 3 subunit L	EIF3L
EIF3M_HUMAN|Q7L2H7	PALP1_NA11-PALP1	0.111365	0.857631	Eukaryotic translation initiation factor 3 subunit M	EIF3M
EIF3M_HUMAN|Q7L2H7	PALP1-DMSO	4.0304	0.0925679	Eukaryotic translation initiation factor 3 subunit M	EIF3M
EIF3M_HUMAN|Q7L2H7	PALP6-PALP1	-0.781696	0.305876	Eukaryotic translation initiation factor 3 subunit M	EIF3M
ELMO1_HUMAN|Q92556	PALP1-DMSO	4.82508	0.0952046	Engulfment and cell motility protein 1	ELMO1
ELMO1_HUMAN|Q92556	PALP6-PALP1	-1.08935	0.239237	Engulfment and cell motility protein 1	ELMO1
ELMO1_HUMAN|Q92556	PALP1_NA11-PALP1	0.233065	0.744993	Engulfment and cell motility protein 1	ELMO1
ELMO2_HUMAN|Q96JJ3	PALP6-PALP1	-1.15638	0.156733	Engulfment and cell motility protein 2	ELMO2
ELMO2_HUMAN|Q96JJ3	PALP1-DMSO	3.95738	0.0624011	Engulfment and cell motility protein 2	ELMO2
ELMO2_HUMAN|Q96JJ3	PALP1_NA11-PALP1	0.495898	0.491201	Engulfment and cell motility protein 2	ELMO2
ELNE_HUMAN|P08246	PALP6-PALP1	-0.589938	0.0396514	Neutrophil elastase	ELANE
ELNE_HUMAN|P08246	PALP1-DMSO	1.25784	0.104795	Neutrophil elastase	ELANE
ELNE_HUMAN|P08246	PALP1_NA11-PALP1	0.117527	0.714993	Neutrophil elastase	ELANE
EMAL2_HUMAN|O95834	PALP6-PALP1	-1.00112	0.0618609	Echinoderm microtubule-associated protein-like 2	EML2
EMAL2_HUMAN|O95834	PALP1_NA11-PALP1	0.0963135	0.850945	Echinoderm microtubule-associated protein-like 2	EML2
EMAL2_HUMAN|O95834	PALP1-DMSO	3.7265	0.00979889	Echinoderm microtubule-associated protein-like 2	EML2
EMAL4_HUMAN|Q9HC35	PALP6-PALP1	-0.790186	0.0656581	Echinoderm microtubule-associated protein-like 4	EML4
EMAL4_HUMAN|Q9HC35	PALP1-DMSO	3.04751	0.0233375	Echinoderm microtubule-associated protein-like 4	EML4
EMAL4_HUMAN|Q9HC35	PALP1_NA11-PALP1	1.04846	0.390344	Echinoderm microtubule-associated protein-like 4	EML4
EMD_HUMAN|P50402	PALP6-PALP1	-1.13981	0.344743	Emerin	EMD
EMD_HUMAN|P50402	PALP1_NA11-PALP1	0.174441	0.869119	Emerin	EMD
EMD_HUMAN|P50402	PALP1-DMSO	7.78948	0.154483	Emerin	EMD
ENDD1_HUMAN|O94919	PALP6-PALP1	-1.23451	0.213378	Endonuclease domain-containing 1 protein	ENDOD1
ENDD1_HUMAN|O94919	PALP1_NA11-PALP1	0.209323	0.799714	Endonuclease domain-containing 1 protein	ENDOD1
ENDD1_HUMAN|O94919	PALP1-DMSO	11.0455	0.0899593	Endonuclease domain-containing 1 protein	ENDOD1
ENOA_HUMAN|P06733	PALP1_NA11-PALP1	0.29177	0.660412	Alpha-enolase	ENO1
ENOA_HUMAN|P06733	PALP6-PALP1	-0.737282	0.155185	Alpha-enolase	ENO1
ENOA_HUMAN|P06733	PALP1-DMSO	3.40307	0.0194827	Alpha-enolase	ENO1
ENOB_HUMAN|P13929	PALP6-PALP1	-0.584043	0.17409	Beta-enolase	ENO3
ENOB_HUMAN|P13929	PALP1-DMSO	3.46075	0.00477402	Beta-enolase	ENO3
ENOB_HUMAN|P13929	PALP1_NA11-PALP1	0.383353	0.537543	Beta-enolase	ENO3
ENPL_HUMAN|P14625	PALP6-PALP1	-0.813201	0.287755	Endoplasmin	HSP90B1
ENPL_HUMAN|P14625	PALP1-DMSO	6.29524	0.08186	Endoplasmin	HSP90B1
ENPL_HUMAN|P14625	PALP1_NA11-PALP1	0.203492	0.733957	Endoplasmin	HSP90B1
ENPLL_HUMAN|Q58FF3	PALP1_NA11-PALP1	0.191353	0.728015	Putative endoplasmin-like protein	HSP90B2P
ENPLL_HUMAN|Q58FF3	PALP1-DMSO	6.76139	0.0597435	Putative endoplasmin-like protein	HSP90B2P
ENPLL_HUMAN|Q58FF3	PALP6-PALP1	-0.902091	0.207938	Putative endoplasmin-like protein	HSP90B2P
ERAP1_HUMAN|Q9NZ08	PALP6-PALP1	-1.11069	0.214808	Endoplasmic reticulum aminopeptidase 1	ERAP1
ERAP1_HUMAN|Q9NZ08	PALP1_NA11-PALP1	0.121024	0.84439	Endoplasmic reticulum aminopeptidase 1	ERAP1
ERAP1_HUMAN|Q9NZ08	PALP1-DMSO	6.71547	0.0811434	Endoplasmic reticulum aminopeptidase 1	ERAP1
ERF1_HUMAN|P62495	PALP1-DMSO	4.37312	0.0356825	Eukaryotic peptide chain release factor subunit 1	ETF1
ERF1_HUMAN|P62495	PALP6-PALP1	-0.865804	0.132139	Eukaryotic peptide chain release factor subunit 1	ETF1
ERF1_HUMAN|P62495	PALP1_NA11-PALP1	0.189191	0.684727	Eukaryotic peptide chain release factor subunit 1	ETF1
ERO1A_HUMAN|Q96HE7	PALP1_NA11-PALP1	0.401775	0.68024	ERO1-like protein alpha	ERO1L
ERO1A_HUMAN|Q96HE7	PALP6-PALP1	-1.44469	0.258086	ERO1-like protein alpha	ERO1L
ERO1A_HUMAN|Q96HE7	PALP1-DMSO	6.32196	0.135946	ERO1-like protein alpha	ERO1L
ERP29_HUMAN|P30040	PALP6-PALP1	-0.963948	0.17235	Endoplasmic reticulum resident protein 29	ERP29
ERP29_HUMAN|P30040	PALP1-DMSO	5.08922	0.053367	Endoplasmic reticulum resident protein 29	ERP29
ERP29_HUMAN|P30040	PALP1_NA11-PALP1	0.236413	0.667446	Endoplasmic reticulum resident protein 29	ERP29
ERP44_HUMAN|Q9BS26	PALP6-PALP1	-1.15711	0.168562	Endoplasmic reticulum resident protein 44	ERP44
ERP44_HUMAN|Q9BS26	PALP1-DMSO	5.18823	0.0650297	Endoplasmic reticulum resident protein 44	ERP44
ERP44_HUMAN|Q9BS26	PALP1_NA11-PALP1	0.112786	0.853831	Endoplasmic reticulum resident protein 44	ERP44
ES1_HUMAN|P30042	PALP1_NA11-PALP1	0.238204	0.617861	ES1 protein homolog, mitochondrial	C21orf33
ES1_HUMAN|P30042	PALP6-PALP1	-1.47434	0.0209787	ES1 protein homolog, mitochondrial	C21orf33
ES1_HUMAN|P30042	PALP1-DMSO	5.01743	0.0178632	ES1 protein homolog, mitochondrial	C21orf33
EST1_HUMAN|P23141	PALP1-DMSO	5.1654	0.102161	Liver carboxylesterase 1	CES1
EST1_HUMAN|P23141	PALP1_NA11-PALP1	-0.320775	0.620703	Liver carboxylesterase 1	CES1
EST1_HUMAN|P23141	PALP6-PALP1	-0.608263	0.440631	Liver carboxylesterase 1	CES1
ESTD_HUMAN|P10768	PALP6-PALP1	-0.798887	0.124176	S-formylglutathione hydrolase	ESD
ESTD_HUMAN|P10768	PALP1-DMSO	4.06638	0.0283465	S-formylglutathione hydrolase	ESD
ESTD_HUMAN|P10768	PALP1_NA11-PALP1	0.179658	0.720426	S-formylglutathione hydrolase	ESD
ESYT1_HUMAN|Q9BSJ8	PALP1-DMSO	8.97451	0.136584	Extended synaptotagmin-1	ESYT1
ESYT1_HUMAN|Q9BSJ8	PALP6-PALP1	-1.15247	0.312994	Extended synaptotagmin-1	ESYT1
ESYT1_HUMAN|Q9BSJ8	PALP1_NA11-PALP1	0.171691	0.836705	Extended synaptotagmin-1	ESYT1
ESYT2_HUMAN|A0FGR8	PALP1_NA11-PALP1	0.0475305	0.953836	Extended synaptotagmin-2	ESYT2
ESYT2_HUMAN|A0FGR8	PALP6-PALP1	-1.27021	0.296764	Extended synaptotagmin-2	ESYT2
ESYT2_HUMAN|A0FGR8	PALP1-DMSO	5.17309	0.146908	Extended synaptotagmin-2	ESYT2
ETFA_HUMAN|P13804	PALP1_NA11-PALP1	0.0448434	0.919101	Electron transfer flavoprotein subunit alpha, mitochondrial	ETFA
ETFA_HUMAN|P13804	PALP1-DMSO	4.91561	0.0432805	Electron transfer flavoprotein subunit alpha, mitochondrial	ETFA
ETFA_HUMAN|P13804	PALP6-PALP1	-0.993195	0.132129	Electron transfer flavoprotein subunit alpha, mitochondrial	ETFA
ETFB_HUMAN|P38117	PALP6-PALP1	-0.877897	0.187231	Electron transfer flavoprotein subunit beta	ETFB
ETFB_HUMAN|P38117	PALP1_NA11-PALP1	0.145198	0.768373	Electron transfer flavoprotein subunit beta	ETFB
ETFB_HUMAN|P38117	PALP1-DMSO	3.71957	0.0600892	Electron transfer flavoprotein subunit beta	ETFB
ETHE1_HUMAN|O95571	PALP6-PALP1	-0.785206	0.089121	Persulfide dioxygenase ETHE1, mitochondrial	ETHE1
ETHE1_HUMAN|O95571	PALP1_NA11-PALP1	-0.0955418	0.841351	Persulfide dioxygenase ETHE1, mitochondrial	ETHE1
ETHE1_HUMAN|O95571	PALP1-DMSO	2.74248	0.0167996	Persulfide dioxygenase ETHE1, mitochondrial	ETHE1
EWS_HUMAN|Q01844	PALP1_NA11-PALP1	0.268057	0.679902	RNA-binding protein EWS	EWSR1
EWS_HUMAN|Q01844	PALP1-DMSO	3.22821	0.108214	RNA-binding protein EWS	EWSR1
EWS_HUMAN|Q01844	PALP6-PALP1	-0.664194	0.373122	RNA-binding protein EWS	EWSR1
EXOC5_HUMAN|O00471	PALP1_NA11-PALP1	0.536318	0.431341	Exocyst complex component 5	EXOC5
EXOC5_HUMAN|O00471	PALP6-PALP1	-0.796077	0.228953	Exocyst complex component 5	EXOC5
EXOC5_HUMAN|O00471	PALP1-DMSO	4.83124	0.0601822	Exocyst complex component 5	EXOC5
EZRI_HUMAN|P15311	PALP1_NA11-PALP1	0.0814094	0.862926	Ezrin	EZR
EZRI_HUMAN|P15311	PALP1-DMSO	4.19464	0.0370697	Ezrin	EZR
EZRI_HUMAN|P15311	PALP6-PALP1	-1.09611	0.0935547	Ezrin	EZR
F10A1_HUMAN|P50502	PALP1_NA11-PALP1	0.323279	0.639272	Hsc70-interacting protein	ST13
F10A1_HUMAN|P50502	PALP1-DMSO	5.27776	0.0711839	Hsc70-interacting protein	ST13
F10A1_HUMAN|P50502	PALP6-PALP1	-1.08422	0.194594	Hsc70-interacting protein	ST13
F1142_HUMAN|Q9NRY5	PALP1_NA11-PALP1	0.25229	0.788846	Protein FAM114A2	FAM114A2
F1142_HUMAN|Q9NRY5	PALP1-DMSO	8.23193	0.14921	Protein FAM114A2	FAM114A2
F1142_HUMAN|Q9NRY5	PALP6-PALP1	-1.20174	0.322724	Protein FAM114A2	FAM114A2
F120A_HUMAN|Q9NZB2	PALP1_NA11-PALP1	0.548399	0.379589	Constitutive coactivator of PPAR-gamma-like protein 1	FAM120A
F120A_HUMAN|Q9NZB2	PALP6-PALP1	-1.0598	0.126056	Constitutive coactivator of PPAR-gamma-like protein 1	FAM120A
F120A_HUMAN|Q9NZB2	PALP1-DMSO	5.58109	0.0411473	Constitutive coactivator of PPAR-gamma-like protein 1	FAM120A
F13A_HUMAN|P00488	PALP6-PALP1	-1.01711	0.0644585	Coagulation factor XIII A chain	F13A1
F13A_HUMAN|P00488	PALP1-DMSO	4.06086	0.00737149	Coagulation factor XIII A chain	F13A1
F13A_HUMAN|P00488	PALP1_NA11-PALP1	0.256847	0.647988	Coagulation factor XIII A chain	F13A1
F16P1_HUMAN|P09467	PALP1_NA11-PALP1	0.159183	0.601102	Fructose-1,6-bisphosphatase 1	FBP1
F16P1_HUMAN|P09467	PALP1-DMSO	4.28722	0.0145191	Fructose-1,6-bisphosphatase 1	FBP1
F16P1_HUMAN|P09467	PALP6-PALP1	-0.775049	0.0490806	Fructose-1,6-bisphosphatase 1	FBP1
F177A_HUMAN|Q8N128	PALP1-DMSO	10.8479	0.111005	Protein FAM177A1	FAM177A1
F177A_HUMAN|Q8N128	PALP1_NA11-PALP1	0.0443982	0.952231	Protein FAM177A1	FAM177A1
F177A_HUMAN|Q8N128	PALP6-PALP1	-1.65963	0.199857	Protein FAM177A1	FAM177A1
FA45A_HUMAN|Q8TCE6	PALP1_NA11-PALP1	0.110771	0.834722	Protein FAM45A	FAM45A
FA45A_HUMAN|Q8TCE6	PALP1-DMSO	4.09471	0.0433964	Protein FAM45A	FAM45A
FA45A_HUMAN|Q8TCE6	PALP6-PALP1	-0.814358	0.166536	Protein FAM45A	FAM45A
FA49A_HUMAN|Q9H0Q0	PALP1_NA11-PALP1	-0.0593096	0.94196	Protein FAM49A	FAM49A
FA49A_HUMAN|Q9H0Q0	PALP1-DMSO	5.2656	0.137343	Protein FAM49A	FAM49A
FA49A_HUMAN|Q9H0Q0	PALP6-PALP1	-1.31735	0.274294	Protein FAM49A	FAM49A
FA49B_HUMAN|Q9NUQ9	PALP1-DMSO	6.20886	0.0709144	Protein FAM49B	FAM49B
FA49B_HUMAN|Q9NUQ9	PALP1_NA11-PALP1	0.343933	0.613852	Protein FAM49B	FAM49B
FA49B_HUMAN|Q9NUQ9	PALP6-PALP1	-1.39461	0.154656	Protein FAM49B	FAM49B
FABP5_HUMAN|Q01469	PALP1_NA11-PALP1	0.953725	0.571867	Fatty acid-binding protein, epidermal	FABP5
FABP5_HUMAN|Q01469	PALP6-PALP1	0.794098	0.601547	Fatty acid-binding protein, epidermal	FABP5
FABP5_HUMAN|Q01469	PALP1-DMSO	0.825191	0.54528	Fatty acid-binding protein, epidermal	FABP5
FAD1_HUMAN|Q8NFF5	PALP6-PALP1	-0.950248	0.342534	FAD synthase	FLAD1
FAD1_HUMAN|Q8NFF5	PALP1-DMSO	4.58953	0.133854	FAD synthase	FLAD1
FAD1_HUMAN|Q8NFF5	PALP1_NA11-PALP1	0.164921	0.819785	FAD synthase	FLAD1
FAK2_HUMAN|Q14289	PALP1_NA11-PALP1	0.145421	0.761084	Protein-tyrosine kinase 2-beta	PTK2B
FAK2_HUMAN|Q14289	PALP6-PALP1	-1.22344	0.141336	Protein-tyrosine kinase 2-beta	PTK2B
FAK2_HUMAN|Q14289	PALP1-DMSO	4.45418	0.0597589	Protein-tyrosine kinase 2-beta	PTK2B
FAS_HUMAN|P49327	PALP1_NA11-PALP1	0.406935	0.378824	Fatty acid synthase	FASN
FAS_HUMAN|P49327	PALP1-DMSO	3.25435	0.0158536	Fatty acid synthase	FASN
FAS_HUMAN|P49327	PALP6-PALP1	-0.449729	0.180635	Fatty acid synthase	FASN
FBX7_HUMAN|Q9Y3I1	PALP6-PALP1	-0.888478	0.099582	F-box only protein 7	FBXO7
FBX7_HUMAN|Q9Y3I1	PALP1_NA11-PALP1	0.654026	0.450154	F-box only protein 7	FBXO7
FBX7_HUMAN|Q9Y3I1	PALP1-DMSO	3.99166	0.0234053	F-box only protein 7	FBXO7
FCAR_HUMAN|P24071	PALP1-DMSO	8.75639	7.73132e-05	Immunoglobulin alpha Fc receptor	FCAR
FCAR_HUMAN|P24071	PALP6-PALP1	-0.596057	0.356724	Immunoglobulin alpha Fc receptor	FCAR
FCAR_HUMAN|P24071	PALP1_NA11-PALP1	0.23911	0.394876	Immunoglobulin alpha Fc receptor	FCAR
FCERG_HUMAN|P30273	PALP1_NA11-PALP1	0.0674156	0.954119	High affinity immunoglobulin epsilon receptor subunit gamma	FCER1G
FCERG_HUMAN|P30273	PALP6-PALP1	-1.77424	0.393053	High affinity immunoglobulin epsilon receptor subunit gamma	FCER1G
FCERG_HUMAN|P30273	PALP1-DMSO	9.04963	0.266369	High affinity immunoglobulin epsilon receptor subunit gamma	FCER1G
FCGRN_HUMAN|P55899	PALP6-PALP1	-2.40941	0.154625	IgG receptor FcRn large subunit p51	FCGRT
FCGRN_HUMAN|P55899	PALP1_NA11-PALP1	0.172427	0.796483	IgG receptor FcRn large subunit p51	FCGRT
FCGRN_HUMAN|P55899	PALP1-DMSO	5.83894	0.114435	IgG receptor FcRn large subunit p51	FCGRT
FEN1_HUMAN|P39748	PALP6-PALP1	-0.870049	0.099349	Flap endonuclease 1	FEN1
FEN1_HUMAN|P39748	PALP1-DMSO	4.13384	0.0267218	Flap endonuclease 1	FEN1
FEN1_HUMAN|P39748	PALP1_NA11-PALP1	0.346947	0.472747	Flap endonuclease 1	FEN1
FER_HUMAN|P16591	PALP1-DMSO	4.36267	0.0611017	Tyrosine-protein kinase Fer	FER
FER_HUMAN|P16591	PALP1_NA11-PALP1	0.283095	0.601517	Tyrosine-protein kinase Fer	FER
FER_HUMAN|P16591	PALP6-PALP1	-1.36423	0.131281	Tyrosine-protein kinase Fer	FER
FES_HUMAN|P07332	PALP6-PALP1	-1.07835	0.148319	Tyrosine-protein kinase Fes/Fps	FES
FES_HUMAN|P07332	PALP1_NA11-PALP1	0.375404	0.533141	Tyrosine-protein kinase Fes/Fps	FES
FES_HUMAN|P07332	PALP1-DMSO	4.88024	0.0530022	Tyrosine-protein kinase Fes/Fps	FES
FGD3_HUMAN|Q5JSP0	PALP1-DMSO	5.44819	0.124185	FYVE, RhoGEF and PH domain-containing protein 3	FGD3
FGD3_HUMAN|Q5JSP0	PALP6-PALP1	-1.6849	0.210417	FYVE, RhoGEF and PH domain-containing protein 3	FGD3
FGD3_HUMAN|Q5JSP0	PALP1_NA11-PALP1	0.24623	0.743286	FYVE, RhoGEF and PH domain-containing protein 3	FGD3
FGR_HUMAN|P09769	PALP1_NA11-PALP1	0.25715	0.573601	Tyrosine-protein kinase Fgr	FGR
FGR_HUMAN|P09769	PALP6-PALP1	-1.01172	0.0524696	Tyrosine-protein kinase Fgr	FGR
FGR_HUMAN|P09769	PALP1-DMSO	4.51413	0.0043353	Tyrosine-protein kinase Fgr	FGR
FHOD1_HUMAN|Q9Y613	PALP6-PALP1	-0.853935	0.167639	FH1/FH2 domain-containing protein 1	FHOD1
FHOD1_HUMAN|Q9Y613	PALP1-DMSO	3.36763	0.0423352	FH1/FH2 domain-containing protein 1	FHOD1
FHOD1_HUMAN|Q9Y613	PALP1_NA11-PALP1	0.433294	0.532268	FH1/FH2 domain-containing protein 1	FHOD1
FIBA_HUMAN|P02671	PALP6-PALP1	-2.04738	0.15146	Fibrinogen alpha chain	FGA
FIBA_HUMAN|P02671	PALP1_NA11-PALP1	0.0817244	0.901441	Fibrinogen alpha chain	FGA
FIBA_HUMAN|P02671	PALP1-DMSO	8.328	0.096845	Fibrinogen alpha chain	FGA
FIBB_HUMAN|P02675	PALP6-PALP1	-1.85668	0.112559	Fibrinogen beta chain	FGB
FIBB_HUMAN|P02675	PALP1-DMSO	9.52964	0.0657166	Fibrinogen beta chain	FGB
FIBB_HUMAN|P02675	PALP1_NA11-PALP1	0.0636216	0.906324	Fibrinogen beta chain	FGB
FIBG_HUMAN|P02679	PALP1-DMSO	5.74928	0.0589789	Fibrinogen gamma chain	FGG
FIBG_HUMAN|P02679	PALP1_NA11-PALP1	-0.250699	0.652071	Fibrinogen gamma chain	FGG
FIBG_HUMAN|P02679	PALP6-PALP1	-1.76501	0.104341	Fibrinogen gamma chain	FGG
FIS1_HUMAN|Q9Y3D6	PALP1-DMSO	6.46139	0.121544	Mitochondrial fission 1 protein	FIS1
FIS1_HUMAN|Q9Y3D6	PALP6-PALP1	-1.22245	0.269672	Mitochondrial fission 1 protein	FIS1
FIS1_HUMAN|Q9Y3D6	PALP1_NA11-PALP1	0.348446	0.713989	Mitochondrial fission 1 protein	FIS1
FKB15_HUMAN|Q5T1M5	PALP6-PALP1	-0.822086	0.270648	FK506-binding protein 15	FKBP15
FKB15_HUMAN|Q5T1M5	PALP1-DMSO	6.63596	0.0760353	FK506-binding protein 15	FKBP15
FKB15_HUMAN|Q5T1M5	PALP1_NA11-PALP1	0.330932	0.606493	FK506-binding protein 15	FKBP15
FKBP5_HUMAN|Q13451	PALP1_NA11-PALP1	0.113002	0.814916	Peptidyl-prolyl cis-trans isomerase FKBP5	FKBP5
FKBP5_HUMAN|Q13451	PALP6-PALP1	-1.17389	0.159675	Peptidyl-prolyl cis-trans isomerase FKBP5	FKBP5
FKBP5_HUMAN|Q13451	PALP1-DMSO	8.07838	0.0592657	Peptidyl-prolyl cis-trans isomerase FKBP5	FKBP5
FKBP8_HUMAN|Q14318	PALP1-DMSO	5.61724	0.12908	Peptidyl-prolyl cis-trans isomerase FKBP8	FKBP8
FKBP8_HUMAN|Q14318	PALP6-PALP1	-1.12104	0.300328	Peptidyl-prolyl cis-trans isomerase FKBP8	FKBP8
FKBP8_HUMAN|Q14318	PALP1_NA11-PALP1	0.178787	0.834488	Peptidyl-prolyl cis-trans isomerase FKBP8	FKBP8
FLII_HUMAN|Q13045	PALP1-DMSO	4.06876	0.0585204	Protein flightless-1 homolog	FLII
FLII_HUMAN|Q13045	PALP6-PALP1	-1.19758	0.146301	Protein flightless-1 homolog	FLII
FLII_HUMAN|Q13045	PALP1_NA11-PALP1	0.0241162	0.962373	Protein flightless-1 homolog	FLII
FLNA_HUMAN|P21333	PALP1-DMSO	4.93678	0.0550387	Filamin-A	FLNA
FLNA_HUMAN|P21333	PALP6-PALP1	-1.02519	0.153767	Filamin-A	FLNA
FLNA_HUMAN|P21333	PALP1_NA11-PALP1	0.0361502	0.950534	Filamin-A	FLNA
FLOT1_HUMAN|O75955	PALP6-PALP1	-1.11074	0.0484883	Flotillin-1	FLOT1
FLOT1_HUMAN|O75955	PALP1-DMSO	4.91648	0.0225413	Flotillin-1	FLOT1
FLOT1_HUMAN|O75955	PALP1_NA11-PALP1	0.0501946	0.890199	Flotillin-1	FLOT1
FLOT2_HUMAN|Q14254	PALP6-PALP1	-0.704169	0.13847	Flotillin-2	FLOT2
FLOT2_HUMAN|Q14254	PALP1_NA11-PALP1	0.211516	0.60081	Flotillin-2	FLOT2
FLOT2_HUMAN|Q14254	PALP1-DMSO	5.96978	0.0260104	Flotillin-2	FLOT2
FLT3_HUMAN|P36888	PALP6-PALP1	-0.375181	0.445626	Receptor-type tyrosine-protein kinase FLT3	FLT3
FLT3_HUMAN|P36888	PALP1_NA11-PALP1	0.442657	0.495718	Receptor-type tyrosine-protein kinase FLT3	FLT3
FLT3_HUMAN|P36888	PALP1-DMSO	5.60013	0.0520726	Receptor-type tyrosine-protein kinase FLT3	FLT3
FMNL1_HUMAN|O95466	PALP6-PALP1	-1.24907	0.271987	NA	NA
FMNL1_HUMAN|O95466	PALP1-DMSO	5.39007	0.127537	NA	NA
FMNL1_HUMAN|O95466	PALP1_NA11-PALP1	0.0878249	0.900872	NA	NA
FNBP1_HUMAN|Q96RU3	PALP1_NA11-PALP1	0.0978213	0.80859	Formin-binding protein 1	FNBP1
FNBP1_HUMAN|Q96RU3	PALP1-DMSO	4.02607	0.0464341	Formin-binding protein 1	FNBP1
FNBP1_HUMAN|Q96RU3	PALP6-PALP1	-0.820237	0.169138	Formin-binding protein 1	FNBP1
FNTA_HUMAN|P49354	PALP1-DMSO	4.29038	0.0364804	Protein farnesyltransferase/geranylgeranyltransferase type-1 subunit alpha	FNTA
FNTA_HUMAN|P49354	PALP1_NA11-PALP1	0.211135	0.705927	Protein farnesyltransferase/geranylgeranyltransferase type-1 subunit alpha	FNTA
FNTA_HUMAN|P49354	PALP6-PALP1	-0.726768	0.165719	Protein farnesyltransferase/geranylgeranyltransferase type-1 subunit alpha	FNTA
FPPS_HUMAN|P14324	PALP1-DMSO	5.82615	0.0520576	Farnesyl pyrophosphate synthase	FDPS
FPPS_HUMAN|P14324	PALP6-PALP1	-1.06685	0.149037	Farnesyl pyrophosphate synthase	FDPS
FPPS_HUMAN|P14324	PALP1_NA11-PALP1	0.258835	0.691914	Farnesyl pyrophosphate synthase	FDPS
FUBP1_HUMAN|Q96AE4	PALP6-PALP1	-1.00009	0.391071	Far upstream element-binding protein 1	FUBP1
FUBP1_HUMAN|Q96AE4	PALP1_NA11-PALP1	-0.28497	0.747665	Far upstream element-binding protein 1	FUBP1
FUBP1_HUMAN|Q96AE4	PALP1-DMSO	8.40485	0.162084	Far upstream element-binding protein 1	FUBP1
FUBP2_HUMAN|Q92945	PALP6-PALP1	-0.789486	0.543953	Far upstream element-binding protein 2	KHSRP
FUBP2_HUMAN|Q92945	PALP1_NA11-PALP1	-0.133336	0.903755	Far upstream element-binding protein 2	KHSRP
FUBP2_HUMAN|Q92945	PALP1-DMSO	6.29154	0.223208	Far upstream element-binding protein 2	KHSRP
FUMH_HUMAN|P07954	PALP1-DMSO	4.61675	0.00249693	Fumarate hydratase, mitochondrial	FH
FUMH_HUMAN|P07954	PALP6-PALP1	-0.941973	0.034662	Fumarate hydratase, mitochondrial	FH
FUMH_HUMAN|P07954	PALP1_NA11-PALP1	0.142454	0.673708	Fumarate hydratase, mitochondrial	FH
FYN_HUMAN|P06241	PALP6-PALP1	-1.1096	0.0885959	Tyrosine-protein kinase Fyn	FYN
FYN_HUMAN|P06241	PALP1-DMSO	4.80529	0.036153	Tyrosine-protein kinase Fyn	FYN
FYN_HUMAN|P06241	PALP1_NA11-PALP1	0.215578	0.685061	Tyrosine-protein kinase Fyn	FYN
G3P_HUMAN|P04406	PALP1_NA11-PALP1	-0.0392739	0.943279	Glyceraldehyde-3-phosphate dehydrogenase	GAPDH
G3P_HUMAN|P04406	PALP6-PALP1	-0.961081	0.0902153	Glyceraldehyde-3-phosphate dehydrogenase	GAPDH
G3P_HUMAN|P04406	PALP1-DMSO	4.13564	0.0255702	Glyceraldehyde-3-phosphate dehydrogenase	GAPDH
G3PT_HUMAN|O14556	PALP1_NA11-PALP1	-0.105728	0.845659	Glyceraldehyde-3-phosphate dehydrogenase, testis-specific	GAPDHS
G3PT_HUMAN|O14556	PALP1-DMSO	4.71041	0.00657785	Glyceraldehyde-3-phosphate dehydrogenase, testis-specific	GAPDHS
G3PT_HUMAN|O14556	PALP6-PALP1	-1.17991	0.0325714	Glyceraldehyde-3-phosphate dehydrogenase, testis-specific	GAPDHS
G6PD_HUMAN|P11413	PALP6-PALP1	-0.944169	0.0645351	Glucose-6-phosphate 1-dehydrogenase	G6PD
G6PD_HUMAN|P11413	PALP1-DMSO	4.5183	0.0209759	Glucose-6-phosphate 1-dehydrogenase	G6PD
G6PD_HUMAN|P11413	PALP1_NA11-PALP1	0.272443	0.58073	Glucose-6-phosphate 1-dehydrogenase	G6PD
G6PI_HUMAN|P06744	PALP6-PALP1	-1.07648	0.0531698	Glucose-6-phosphate isomerase	GPI
G6PI_HUMAN|P06744	PALP1-DMSO	4.77805	0.00894545	Glucose-6-phosphate isomerase	GPI
G6PI_HUMAN|P06744	PALP1_NA11-PALP1	0.030061	0.95083	Glucose-6-phosphate isomerase	GPI
GABPA_HUMAN|Q06546	PALP1_NA11-PALP1	0.0444948	0.921318	GA-binding protein alpha chain	GABPA
GABPA_HUMAN|Q06546	PALP6-PALP1	-1.0804	0.0941396	GA-binding protein alpha chain	GABPA
GABPA_HUMAN|Q06546	PALP1-DMSO	2.53213	0.0381033	GA-binding protein alpha chain	GABPA
GAK_HUMAN|O14976	PALP1_NA11-PALP1	0.48888	0.510993	Cyclin-G-associated kinase	GAK
GAK_HUMAN|O14976	PALP6-PALP1	-0.595381	0.390499	Cyclin-G-associated kinase	GAK
GAK_HUMAN|O14976	PALP1-DMSO	6.18241	0.0860002	Cyclin-G-associated kinase	GAK
GALD1_HUMAN|Q8NB37	PALP1_NA11-PALP1	0.0989008	0.860266	NA	NA
GALD1_HUMAN|Q8NB37	PALP6-PALP1	-0.971097	0.23641	NA	NA
GALD1_HUMAN|Q8NB37	PALP1-DMSO	4.81387	0.0814366	NA	NA
GALK1_HUMAN|P51570	PALP1-DMSO	4.26544	0.073411	Galactokinase	GALK1
GALK1_HUMAN|P51570	PALP6-PALP1	-1.0112	0.203967	Galactokinase	GALK1
GALK1_HUMAN|P51570	PALP1_NA11-PALP1	-0.042932	0.937127	Galactokinase	GALK1
GALT2_HUMAN|Q10471	PALP6-PALP1	-0.830196	0.22633	Polypeptide N-acetylgalactosaminyltransferase 2	GALNT2
GALT2_HUMAN|Q10471	PALP1-DMSO	7.60287	0.0609572	Polypeptide N-acetylgalactosaminyltransferase 2	GALNT2
GALT2_HUMAN|Q10471	PALP1_NA11-PALP1	0.280502	0.546714	Polypeptide N-acetylgalactosaminyltransferase 2	GALNT2
GANAB_HUMAN|Q14697	PALP1-DMSO	5.92884	0.0651764	Neutral alpha-glucosidase AB	GANAB
GANAB_HUMAN|Q14697	PALP1_NA11-PALP1	0.000773147	0.99891	Neutral alpha-glucosidase AB	GANAB
GANAB_HUMAN|Q14697	PALP6-PALP1	-1.00676	0.193582	Neutral alpha-glucosidase AB	GANAB
GAPD1_HUMAN|Q14C86	PALP1-DMSO	1.62719	0.0731495	GTPase-activating protein and VPS9 domain-containing protein 1	GAPVD1
GAPD1_HUMAN|Q14C86	PALP1_NA11-PALP1	0.208167	0.708966	GTPase-activating protein and VPS9 domain-containing protein 1	GAPVD1
GAPD1_HUMAN|Q14C86	PALP6-PALP1	-0.79951	0.0948562	GTPase-activating protein and VPS9 domain-containing protein 1	GAPVD1
GAPR1_HUMAN|Q9H4G4	PALP1_NA11-PALP1	0.190509	0.639836	Golgi-associated plant pathogenesis-related protein 1	GLIPR2
GAPR1_HUMAN|Q9H4G4	PALP1-DMSO	6.03584	0.0324563	Golgi-associated plant pathogenesis-related protein 1	GLIPR2
GAPR1_HUMAN|Q9H4G4	PALP6-PALP1	-1.11962	0.0847354	Golgi-associated plant pathogenesis-related protein 1	GLIPR2
GARS_HUMAN|P41250	PALP6-PALP1	-1.00646	0.12049	NA	NA
GARS_HUMAN|P41250	PALP1-DMSO	4.03321	0.0389546	NA	NA
GARS_HUMAN|P41250	PALP1_NA11-PALP1	0.0604332	0.893368	NA	NA
GBB1_HUMAN|P62873	PALP6-PALP1	-0.953338	0.109224	Guanine nucleotide-binding protein G(I)/G(S)/G(T) subunit beta-1	GNB1
GBB1_HUMAN|P62873	PALP1-DMSO	4.38745	0.032933	Guanine nucleotide-binding protein G(I)/G(S)/G(T) subunit beta-1	GNB1
GBB1_HUMAN|P62873	PALP1_NA11-PALP1	0.266228	0.63003	Guanine nucleotide-binding protein G(I)/G(S)/G(T) subunit beta-1	GNB1
GBG5_HUMAN|P63218	PALP6-PALP1	-1.3463	0.245985	Guanine nucleotide-binding protein G(I)/G(S)/G(O) subunit gamma-5	GNG5
GBG5_HUMAN|P63218	PALP1_NA11-PALP1	0.212741	0.803442	Guanine nucleotide-binding protein G(I)/G(S)/G(O) subunit gamma-5	GNG5
GBG5_HUMAN|P63218	PALP1-DMSO	4.05651	0.127002	Guanine nucleotide-binding protein G(I)/G(S)/G(O) subunit gamma-5	GNG5
GBP1_HUMAN|P32455	PALP1_NA11-PALP1	0.388795	0.5806	Interferon-induced guanylate-binding protein 1	GBP1
GBP1_HUMAN|P32455	PALP1-DMSO	5.63102	0.0951711	Interferon-induced guanylate-binding protein 1	GBP1
GBP1_HUMAN|P32455	PALP6-PALP1	-1.10316	0.241349	Interferon-induced guanylate-binding protein 1	GBP1
GCN1_HUMAN|Q92616	PALP1-DMSO	3.62221	0.101814	NA	NA
GCN1_HUMAN|Q92616	PALP6-PALP1	-0.854913	0.294883	NA	NA
GCN1_HUMAN|Q92616	PALP1_NA11-PALP1	0.374649	0.593355	NA	NA
GCR_HUMAN|P04150	PALP1-DMSO	3.58409	0.153731	Glucocorticoid receptor	NR3C1
GCR_HUMAN|P04150	PALP6-PALP1	-1.04731	0.333336	Glucocorticoid receptor	NR3C1
GCR_HUMAN|P04150	PALP1_NA11-PALP1	0.286288	0.781726	Glucocorticoid receptor	NR3C1
GDIA_HUMAN|P31150	PALP1-DMSO	5.51181	0.0285386	Rab GDP dissociation inhibitor alpha	GDI1
GDIA_HUMAN|P31150	PALP6-PALP1	-1.07633	0.0759597	Rab GDP dissociation inhibitor alpha	GDI1
GDIA_HUMAN|P31150	PALP1_NA11-PALP1	0.399467	0.489383	Rab GDP dissociation inhibitor alpha	GDI1
GDIB_HUMAN|P50395	PALP1-DMSO	5.33129	0.0322422	Rab GDP dissociation inhibitor beta	GDI2
GDIB_HUMAN|P50395	PALP6-PALP1	-1.04566	0.0862171	Rab GDP dissociation inhibitor beta	GDI2
GDIB_HUMAN|P50395	PALP1_NA11-PALP1	0.426184	0.447137	Rab GDP dissociation inhibitor beta	GDI2
GDIR1_HUMAN|P52565	PALP1_NA11-PALP1	0.23867	0.513894	Rho GDP-dissociation inhibitor 1	ARHGDIA
GDIR1_HUMAN|P52565	PALP1-DMSO	5.4505	0.0103451	Rho GDP-dissociation inhibitor 1	ARHGDIA
GDIR1_HUMAN|P52565	PALP6-PALP1	-0.872017	0.0608075	Rho GDP-dissociation inhibitor 1	ARHGDIA
GDIR2_HUMAN|P52566	PALP6-PALP1	0.489002	0.301667	Rho GDP-dissociation inhibitor 2	ARHGDIB
GDIR2_HUMAN|P52566	PALP1-DMSO	6.75038	0.0751207	Rho GDP-dissociation inhibitor 2	ARHGDIB
GDIR2_HUMAN|P52566	PALP1_NA11-PALP1	0.441715	0.549988	Rho GDP-dissociation inhibitor 2	ARHGDIB
GELS_HUMAN|P06396	PALP6-PALP1	-0.995744	0.107644	Gelsolin	GSN
GELS_HUMAN|P06396	PALP1_NA11-PALP1	-0.00689211	0.988916	Gelsolin	GSN
GELS_HUMAN|P06396	PALP1-DMSO	4.92941	0.0356523	Gelsolin	GSN
GFAP_HUMAN|P14136	PALP1-DMSO	3.77914	0.132179	Glial fibrillary acidic protein	GFAP
GFAP_HUMAN|P14136	PALP1_NA11-PALP1	-0.185687	0.812469	Glial fibrillary acidic protein	GFAP
GFAP_HUMAN|P14136	PALP6-PALP1	-0.724567	0.437903	Glial fibrillary acidic protein	GFAP
GGCT_HUMAN|O75223	PALP1_NA11-PALP1	0.572705	0.567325	Gamma-glutamylcyclotransferase	GGCT
GGCT_HUMAN|O75223	PALP6-PALP1	-0.658206	0.259812	Gamma-glutamylcyclotransferase	GGCT
GGCT_HUMAN|O75223	PALP1-DMSO	2.18121	0.0638529	Gamma-glutamylcyclotransferase	GGCT
GGH_HUMAN|Q92820	PALP1_NA11-PALP1	0.330663	0.534005	Gamma-glutamyl hydrolase	GGH
GGH_HUMAN|Q92820	PALP1-DMSO	4.09831	0.0290751	Gamma-glutamyl hydrolase	GGH
GGH_HUMAN|Q92820	PALP6-PALP1	-0.798715	0.115154	Gamma-glutamyl hydrolase	GGH
GILT_HUMAN|P13284	PALP1-DMSO	10.4228	0.156163	Gamma-interferon-inducible lysosomal thiol reductase	IFI30
GILT_HUMAN|P13284	PALP6-PALP1	-1.46516	0.289665	Gamma-interferon-inducible lysosomal thiol reductase	IFI30
GILT_HUMAN|P13284	PALP1_NA11-PALP1	0.51722	0.600772	Gamma-interferon-inducible lysosomal thiol reductase	IFI30
GIMA4_HUMAN|Q9NUV9	PALP6-PALP1	-1.10652	0.13066	GTPase IMAP family member 4	GIMAP4
GIMA4_HUMAN|Q9NUV9	PALP1-DMSO	6.29369	0.0445034	GTPase IMAP family member 4	GIMAP4
GIMA4_HUMAN|Q9NUV9	PALP1_NA11-PALP1	0.25573	0.641437	GTPase IMAP family member 4	GIMAP4
GIMA7_HUMAN|Q8NHV1	PALP1_NA11-PALP1	0.576358	0.602959	GTPase IMAP family member 7	GIMAP7
GIMA7_HUMAN|Q8NHV1	PALP1-DMSO	5.744	0.161262	GTPase IMAP family member 7	GIMAP7
GIMA7_HUMAN|Q8NHV1	PALP6-PALP1	-1.25432	0.325572	GTPase IMAP family member 7	GIMAP7
GIMA8_HUMAN|Q8ND71	PALP1_NA11-PALP1	0.302734	0.747879	GTPase IMAP family member 8	GIMAP8
GIMA8_HUMAN|Q8ND71	PALP6-PALP1	-2.04867	0.195703	GTPase IMAP family member 8	GIMAP8
GIMA8_HUMAN|Q8ND71	PALP1-DMSO	6.55733	0.131237	GTPase IMAP family member 8	GIMAP8
GIT2_HUMAN|Q14161	PALP1-DMSO	4.36649	0.063634	ARF GTPase-activating protein GIT2	GIT2
GIT2_HUMAN|Q14161	PALP6-PALP1	-0.856189	0.223697	ARF GTPase-activating protein GIT2	GIT2
GIT2_HUMAN|Q14161	PALP1_NA11-PALP1	0.30175	0.571738	ARF GTPase-activating protein GIT2	GIT2
GLGB_HUMAN|Q04446	PALP6-PALP1	-1.24416	0.0403368	1,4-alpha-glucan-branching enzyme	GBE1
GLGB_HUMAN|Q04446	PALP1_NA11-PALP1	0.19681	0.641079	1,4-alpha-glucan-branching enzyme	GBE1
GLGB_HUMAN|Q04446	PALP1-DMSO	4.27611	0.00189709	1,4-alpha-glucan-branching enzyme	GBE1
GLOD4_HUMAN|Q9HC38	PALP6-PALP1	-1.00753	0.0171045	Glyoxalase domain-containing protein 4	GLOD4
GLOD4_HUMAN|Q9HC38	PALP1-DMSO	4.13067	0.00918413	Glyoxalase domain-containing protein 4	GLOD4
GLOD4_HUMAN|Q9HC38	PALP1_NA11-PALP1	0.0681691	0.839499	Glyoxalase domain-containing protein 4	GLOD4
GLRX1_HUMAN|P35754	PALP1-DMSO	4.26566	0.0326474	Glutaredoxin-1	GLRX
GLRX1_HUMAN|P35754	PALP6-PALP1	-0.689619	0.159915	Glutaredoxin-1	GLRX
GLRX1_HUMAN|P35754	PALP1_NA11-PALP1	0.126776	0.731817	Glutaredoxin-1	GLRX
GLTP_HUMAN|Q9NZD2	PALP1_NA11-PALP1	0.464079	0.456621	Glycolipid transfer protein	GLTP
GLTP_HUMAN|Q9NZD2	PALP1-DMSO	5.57645	0.0499517	Glycolipid transfer protein	GLTP
GLTP_HUMAN|Q9NZD2	PALP6-PALP1	-1.23192	0.127762	Glycolipid transfer protein	GLTP
GLUCM_HUMAN|Q7Z3D6	PALP1-DMSO	1.96543	0.220766	NA	NA
GLUCM_HUMAN|Q7Z3D6	PALP1_NA11-PALP1	-0.21934	0.798644	NA	NA
GLUCM_HUMAN|Q7Z3D6	PALP6-PALP1	-0.525483	0.624164	NA	NA
GLYG_HUMAN|P46976	PALP6-PALP1	-1.20665	0.00169447	Glycogenin-1	GYG1
GLYG_HUMAN|P46976	PALP1_NA11-PALP1	0.306676	0.408547	Glycogenin-1	GYG1
GLYG_HUMAN|P46976	PALP1-DMSO	6.15175	0.000978492	Glycogenin-1	GYG1
GLYM_HUMAN|P34897	PALP6-PALP1	-1.05837	0.0433604	Serine hydroxymethyltransferase, mitochondrial	SHMT2
GLYM_HUMAN|P34897	PALP1_NA11-PALP1	-0.0872165	0.858782	Serine hydroxymethyltransferase, mitochondrial	SHMT2
GLYM_HUMAN|P34897	PALP1-DMSO	3.82462	0.0109822	Serine hydroxymethyltransferase, mitochondrial	SHMT2
GMFB_HUMAN|P60983	PALP6-PALP1	-0.881677	0.114301	Glia maturation factor beta	GMFB
GMFB_HUMAN|P60983	PALP1_NA11-PALP1	0.274952	0.458611	Glia maturation factor beta	GMFB
GMFB_HUMAN|P60983	PALP1-DMSO	4.77257	0.0287469	Glia maturation factor beta	GMFB
GMFG_HUMAN|O60234	PALP1-DMSO	5.77017	0.0452629	Glia maturation factor gamma	GMFG
GMFG_HUMAN|O60234	PALP1_NA11-PALP1	-0.196575	0.621308	Glia maturation factor gamma	GMFG
GMFG_HUMAN|O60234	PALP6-PALP1	-0.906732	0.157031	Glia maturation factor gamma	GMFG
GMIP_HUMAN|Q9P107	PALP1_NA11-PALP1	0.328958	0.497448	GEM-interacting protein	GMIP
GMIP_HUMAN|Q9P107	PALP1-DMSO	3.87894	0.0612577	GEM-interacting protein	GMIP
GMIP_HUMAN|Q9P107	PALP6-PALP1	-0.973327	0.177654	GEM-interacting protein	GMIP
GMPR2_HUMAN|Q9P2T1	PALP6-PALP1	-1.02628	0.12914	GMP reductase 2	GMPR2
GMPR2_HUMAN|Q9P2T1	PALP1_NA11-PALP1	0.12564	0.840351	GMP reductase 2	GMPR2
GMPR2_HUMAN|Q9P2T1	PALP1-DMSO	3.89234	0.0359917	GMP reductase 2	GMPR2
GNA12_HUMAN|Q03113	PALP1-DMSO	8.05808	0.048648	Guanine nucleotide-binding protein subunit alpha-12	GNA12
GNA12_HUMAN|Q03113	PALP1_NA11-PALP1	0.144995	0.782491	Guanine nucleotide-binding protein subunit alpha-12	GNA12
GNA12_HUMAN|Q03113	PALP6-PALP1	-1.19216	0.124004	Guanine nucleotide-binding protein subunit alpha-12	GNA12
GNAI1_HUMAN|P63096	PALP1_NA11-PALP1	0.0448624	0.920888	Guanine nucleotide-binding protein G(i) subunit alpha-1	GNAI1
GNAI1_HUMAN|P63096	PALP6-PALP1	-1.05518	0.0491195	Guanine nucleotide-binding protein G(i) subunit alpha-1	GNAI1
GNAI1_HUMAN|P63096	PALP1-DMSO	4.20208	0.0202146	Guanine nucleotide-binding protein G(i) subunit alpha-1	GNAI1
GNAI2_HUMAN|P04899	PALP1-DMSO	7.80439	0.0979268	Guanine nucleotide-binding protein G(i) subunit alpha-2	GNAI2
GNAI2_HUMAN|P04899	PALP6-PALP1	-1.15526	0.242657	Guanine nucleotide-binding protein G(i) subunit alpha-2	GNAI2
GNAI2_HUMAN|P04899	PALP1_NA11-PALP1	0.178129	0.792888	Guanine nucleotide-binding protein G(i) subunit alpha-2	GNAI2
GNAI3_HUMAN|P08754	PALP6-PALP1	-1.31309	0.178687	Guanine nucleotide-binding protein G(k) subunit alpha	GNAI3
GNAI3_HUMAN|P08754	PALP1_NA11-PALP1	-0.0237562	0.967525	Guanine nucleotide-binding protein G(k) subunit alpha	GNAI3
GNAI3_HUMAN|P08754	PALP1-DMSO	8.90098	0.0772306	Guanine nucleotide-binding protein G(k) subunit alpha	GNAI3
GNAQ_HUMAN|P50148	PALP6-PALP1	-1.21097	0.0820636	Guanine nucleotide-binding protein G(q) subunit alpha	GNAQ
GNAQ_HUMAN|P50148	PALP1_NA11-PALP1	0.107582	0.807302	Guanine nucleotide-binding protein G(q) subunit alpha	GNAQ
GNAQ_HUMAN|P50148	PALP1-DMSO	4.09787	0.0318587	Guanine nucleotide-binding protein G(q) subunit alpha	GNAQ
GNPI1_HUMAN|P46926	PALP1_NA11-PALP1	0.268226	0.415684	Glucosamine-6-phosphate isomerase 1	GNPDA1
GNPI1_HUMAN|P46926	PALP6-PALP1	-1.08441	0.017042	Glucosamine-6-phosphate isomerase 1	GNPDA1
GNPI1_HUMAN|P46926	PALP1-DMSO	4.66885	0.00996024	Glucosamine-6-phosphate isomerase 1	GNPDA1
GOGA3_HUMAN|Q08378	PALP1-DMSO	5.5505	0.0684952	Golgin subfamily A member 3	GOLGA3
GOGA3_HUMAN|Q08378	PALP1_NA11-PALP1	0.311015	0.57779	Golgin subfamily A member 3	GOLGA3
GOGA3_HUMAN|Q08378	PALP6-PALP1	-0.853015	0.240205	Golgin subfamily A member 3	GOLGA3
GOLP3_HUMAN|Q9H4A6	PALP6-PALP1	-1.2894	0.167671	Golgi phosphoprotein 3	GOLPH3
GOLP3_HUMAN|Q9H4A6	PALP1-DMSO	6.30263	0.0724534	Golgi phosphoprotein 3	GOLPH3
GOLP3_HUMAN|Q9H4A6	PALP1_NA11-PALP1	0.301841	0.654648	Golgi phosphoprotein 3	GOLPH3
GP1BA_HUMAN|P07359	PALP1_NA11-PALP1	-0.276548	0.770063	Platelet glycoprotein Ib alpha chain	GP1BA
GP1BA_HUMAN|P07359	PALP1-DMSO	8.74167	0.183639	Platelet glycoprotein Ib alpha chain	GP1BA
GP1BA_HUMAN|P07359	PALP6-PALP1	-1.55338	0.316532	Platelet glycoprotein Ib alpha chain	GP1BA
GP1BB_HUMAN|P13224	PALP1_NA11-PALP1	0.226923	0.756812	Platelet glycoprotein Ib beta chain	GP1BB
GP1BB_HUMAN|P13224	PALP6-PALP1	-1.07584	0.25811	Platelet glycoprotein Ib beta chain	GP1BB
GP1BB_HUMAN|P13224	PALP1-DMSO	6.8455	0.100045	Platelet glycoprotein Ib beta chain	GP1BB
GPD1L_HUMAN|Q8N335	PALP1_NA11-PALP1	0.47354	0.586196	Glycerol-3-phosphate dehydrogenase 1-like protein	GPD1L
GPD1L_HUMAN|Q8N335	PALP6-PALP1	-1.87298	0.178436	Glycerol-3-phosphate dehydrogenase 1-like protein	GPD1L
GPD1L_HUMAN|Q8N335	PALP1-DMSO	6.54993	0.109245	Glycerol-3-phosphate dehydrogenase 1-like protein	GPD1L
GPX1_HUMAN|P07203	PALP1_NA11-PALP1	0.0719769	0.883816	Glutathione peroxidase 1	GPX1
GPX1_HUMAN|P07203	PALP6-PALP1	-0.883893	0.115136	Glutathione peroxidase 1	GPX1
GPX1_HUMAN|P07203	PALP1-DMSO	4.47	0.0329403	Glutathione peroxidase 1	GPX1
GPX4_HUMAN|P36969	PALP1_NA11-PALP1	0.210254	0.589862	Phospholipid hydroperoxide glutathione peroxidase, mitochondrial	GPX4
GPX4_HUMAN|P36969	PALP1-DMSO	5.09142	0.0147318	Phospholipid hydroperoxide glutathione peroxidase, mitochondrial	GPX4
GPX4_HUMAN|P36969	PALP6-PALP1	-0.897437	0.0411035	Phospholipid hydroperoxide glutathione peroxidase, mitochondrial	GPX4
GRAN_HUMAN|P28676	PALP1-DMSO	4.26221	0.0101441	Grancalcin	GCA
GRAN_HUMAN|P28676	PALP1_NA11-PALP1	0.25757	0.479114	Grancalcin	GCA
GRAN_HUMAN|P28676	PALP6-PALP1	-0.970512	0.0348831	Grancalcin	GCA
GRB2_HUMAN|P62993	PALP1_NA11-PALP1	0.0256516	0.961031	Growth factor receptor-bound protein 2	GRB2
GRB2_HUMAN|P62993	PALP6-PALP1	-0.665121	0.290476	Growth factor receptor-bound protein 2	GRB2
GRB2_HUMAN|P62993	PALP1-DMSO	6.5965	0.0630399	Growth factor receptor-bound protein 2	GRB2
GRP2_HUMAN|Q7LDG7	PALP1_NA11-PALP1	0.184467	0.799887	RAS guanyl-releasing protein 2	RASGRP2
GRP2_HUMAN|Q7LDG7	PALP1-DMSO	5.17189	0.10005	RAS guanyl-releasing protein 2	RASGRP2
GRP2_HUMAN|Q7LDG7	PALP6-PALP1	-1.19199	0.232297	RAS guanyl-releasing protein 2	RASGRP2
GRP75_HUMAN|P38646	PALP1_NA11-PALP1	0.0877605	0.836205	Stress-70 protein, mitochondrial	HSPA9
GRP75_HUMAN|P38646	PALP6-PALP1	-1.01871	0.102528	Stress-70 protein, mitochondrial	HSPA9
GRP75_HUMAN|P38646	PALP1-DMSO	4.3203	0.0390488	Stress-70 protein, mitochondrial	HSPA9
GRP78_HUMAN|P11021	PALP6-PALP1	-0.744337	0.0443066	78 kDa glucose-regulated protein	HSPA5
GRP78_HUMAN|P11021	PALP1_NA11-PALP1	0.0919496	0.810564	78 kDa glucose-regulated protein	HSPA5
GRP78_HUMAN|P11021	PALP1-DMSO	4.45074	0.0121928	78 kDa glucose-regulated protein	HSPA5
GSDMD_HUMAN|P57764	PALP1-DMSO	8.04917	0.165875	Gasdermin-D	GSDMD
GSDMD_HUMAN|P57764	PALP1_NA11-PALP1	0.405846	0.703382	Gasdermin-D	GSDMD
GSDMD_HUMAN|P57764	PALP6-PALP1	-1.30041	0.332244	Gasdermin-D	GSDMD
GSHR_HUMAN|P00390	PALP1_NA11-PALP1	-0.0845023	0.873908	Glutathione reductase, mitochondrial	GSR
GSHR_HUMAN|P00390	PALP1-DMSO	5.53646	0.014425	Glutathione reductase, mitochondrial	GSR
GSHR_HUMAN|P00390	PALP6-PALP1	-1.19062	0.0400398	Glutathione reductase, mitochondrial	GSR
GSLG1_HUMAN|Q92896	PALP1-DMSO	6.85356	0.137716	Golgi apparatus protein 1	GLG1
GSLG1_HUMAN|Q92896	PALP6-PALP1	-1.33361	0.277741	Golgi apparatus protein 1	GLG1
GSLG1_HUMAN|Q92896	PALP1_NA11-PALP1	-0.0961339	0.906909	Golgi apparatus protein 1	GLG1
GSTK1_HUMAN|Q9Y2Q3	PALP6-PALP1	-0.798151	0.247397	Glutathione S-transferase kappa 1	GSTK1
GSTK1_HUMAN|Q9Y2Q3	PALP1-DMSO	3.62207	0.0734745	Glutathione S-transferase kappa 1	GSTK1
GSTK1_HUMAN|Q9Y2Q3	PALP1_NA11-PALP1	0.217199	0.709928	Glutathione S-transferase kappa 1	GSTK1
GSTM1_HUMAN|P09488	PALP1-DMSO	12.1407	0.402398	Glutathione S-transferase Mu 1	GSTM1
GSTM1_HUMAN|P09488	PALP1_NA11-PALP1	0.808516	0.723685	Glutathione S-transferase Mu 1	GSTM1
GSTM1_HUMAN|P09488	PALP6-PALP1	-1.12664	0.642055	Glutathione S-transferase Mu 1	GSTM1
GSTO1_HUMAN|P78417	PALP1_NA11-PALP1	0.267506	0.513503	Glutathione S-transferase omega-1	GSTO1
GSTO1_HUMAN|P78417	PALP6-PALP1	-1.04131	0.07572	Glutathione S-transferase omega-1	GSTO1
GSTO1_HUMAN|P78417	PALP1-DMSO	6.29743	0.0270582	Glutathione S-transferase omega-1	GSTO1
GSTP1_HUMAN|P09211	PALP1_NA11-PALP1	0.117324	0.796852	Glutathione S-transferase P	GSTP1
GSTP1_HUMAN|P09211	PALP1-DMSO	5.1973	0.0338963	Glutathione S-transferase P	GSTP1
GSTP1_HUMAN|P09211	PALP6-PALP1	-0.945619	0.103654	Glutathione S-transferase P	GSTP1
GT251_HUMAN|Q8NBJ5	PALP1_NA11-PALP1	0.186312	0.608342	Procollagen galactosyltransferase 1	COLGALT1
GT251_HUMAN|Q8NBJ5	PALP6-PALP1	-1.27906	0.0832671	Procollagen galactosyltransferase 1	COLGALT1
GT251_HUMAN|Q8NBJ5	PALP1-DMSO	10.1286	0.0388753	Procollagen galactosyltransferase 1	COLGALT1
GYS1_HUMAN|P13807	PALP1_NA11-PALP1	0.277087	0.62687	Glycogen [starch] synthase, muscle	GYS1
GYS1_HUMAN|P13807	PALP1-DMSO	3.05456	0.019384	Glycogen [starch] synthase, muscle	GYS1
GYS1_HUMAN|P13807	PALP6-PALP1	-0.901182	0.106291	Glycogen [starch] synthase, muscle	GYS1
H12_HUMAN|P16403	PALP6-PALP1	-1.21607	0.216783	Histone H1.2	HIST1H1C
H12_HUMAN|P16403	PALP1-DMSO	14.3934	0.0910776	Histone H1.2	HIST1H1C
H12_HUMAN|P16403	PALP1_NA11-PALP1	-0.369104	0.56955	Histone H1.2	HIST1H1C
H15_HUMAN|P16401	PALP6-PALP1	-1.03435	0.129138	Histone H1.5	HIST1H1B
H15_HUMAN|P16401	PALP1_NA11-PALP1	-0.523044	0.373897	Histone H1.5	HIST1H1B
H15_HUMAN|P16401	PALP1-DMSO	3.79994	0.0503449	Histone H1.5	HIST1H1B
H2A1A_HUMAN|Q96QV6	PALP6-PALP1	-0.394191	0.450745	Histone H2A type 1-A	HIST1H2AA
H2A1A_HUMAN|Q96QV6	PALP1_NA11-PALP1	0.161926	0.755671	Histone H2A type 1-A	HIST1H2AA
H2A1A_HUMAN|Q96QV6	PALP1-DMSO	4.18305	0.0547181	Histone H2A type 1-A	HIST1H2AA
H2AY_HUMAN|O75367	PALP6-PALP1	-0.962028	0.118351	Core histone macro-H2A.1	H2AFY
H2AY_HUMAN|O75367	PALP1-DMSO	5.3828	0.0374565	Core histone macro-H2A.1	H2AFY
H2AY_HUMAN|O75367	PALP1_NA11-PALP1	-0.0306387	0.944209	Core histone macro-H2A.1	H2AFY
H2B1A_HUMAN|Q96A08	PALP1-DMSO	2.94868	0.110159	Histone H2B type 1-A	HIST1H2BA
H2B1A_HUMAN|Q96A08	PALP6-PALP1	-0.611653	0.401091	Histone H2B type 1-A	HIST1H2BA
H2B1A_HUMAN|Q96A08	PALP1_NA11-PALP1	0.00754032	0.990899	Histone H2B type 1-A	HIST1H2BA
H2B1B_HUMAN|P33778	PALP1_NA11-PALP1	0.282111	0.610938	Histone H2B type 1-B	HIST1H2BB
H2B1B_HUMAN|P33778	PALP1-DMSO	3.63964	0.0639974	Histone H2B type 1-B	HIST1H2BB
H2B1B_HUMAN|P33778	PALP6-PALP1	-0.681662	0.260249	Histone H2B type 1-B	HIST1H2BB
H31T_HUMAN|Q16695	PALP6-PALP1	-1.2278	0.426017	Histone H3.1t	HIST3H3
H31T_HUMAN|Q16695	PALP1-DMSO	6.72836	0.22614	Histone H3.1t	HIST3H3
H31T_HUMAN|Q16695	PALP1_NA11-PALP1	-0.429243	0.714813	Histone H3.1t	HIST3H3
H4_HUMAN|P62805	PALP1-DMSO	3.12569	0.0907788	Histone H4	HIST1H4A
H4_HUMAN|P62805	PALP1_NA11-PALP1	0.278617	0.730276	Histone H4	HIST1H4A
H4_HUMAN|P62805	PALP6-PALP1	-0.59865	0.384999	Histone H4	HIST1H4A
H7BZJ3_HUMAN|H7BZJ3	PALP1-DMSO	4.51576	0.0287836	Protein disulfide-isomerase A3	PDIA3
H7BZJ3_HUMAN|H7BZJ3	PALP6-PALP1	-0.75809	0.120021	Protein disulfide-isomerase A3	PDIA3
H7BZJ3_HUMAN|H7BZJ3	PALP1_NA11-PALP1	0.0603545	0.886042	Protein disulfide-isomerase A3	PDIA3
H90B2_HUMAN|Q58FF8	PALP6-PALP1	-1.2267	0.145873	Putative heat shock protein HSP 90-beta 2	HSP90AB2P
H90B2_HUMAN|Q58FF8	PALP1-DMSO	6.93317	0.0578612	Putative heat shock protein HSP 90-beta 2	HSP90AB2P
H90B2_HUMAN|Q58FF8	PALP1_NA11-PALP1	0.173124	0.733663	Putative heat shock protein HSP 90-beta 2	HSP90AB2P
H90B3_HUMAN|Q58FF7	PALP1-DMSO	6.88887	0.0439711	Putative heat shock protein HSP 90-beta-3	HSP90AB3P
H90B3_HUMAN|Q58FF7	PALP6-PALP1	-0.98714	0.143617	Putative heat shock protein HSP 90-beta-3	HSP90AB3P
H90B3_HUMAN|Q58FF7	PALP1_NA11-PALP1	0.287967	0.542681	Putative heat shock protein HSP 90-beta-3	HSP90AB3P
HACD3_HUMAN|Q9P035	PALP1-DMSO	8.93949	0.0820045	Very-long-chain (3R)-3-hydroxyacyl-CoA dehydratase 3	PTPLAD1
HACD3_HUMAN|Q9P035	PALP1_NA11-PALP1	0.345477	0.654263	Very-long-chain (3R)-3-hydroxyacyl-CoA dehydratase 3	PTPLAD1
HACD3_HUMAN|Q9P035	PALP6-PALP1	-1.24071	0.196985	Very-long-chain (3R)-3-hydroxyacyl-CoA dehydratase 3	PTPLAD1
HAT1_HUMAN|O14929	PALP1_NA11-PALP1	0.248312	0.568463	Histone acetyltransferase type B catalytic subunit	HAT1
HAT1_HUMAN|O14929	PALP6-PALP1	-0.861776	0.191212	Histone acetyltransferase type B catalytic subunit	HAT1
HAT1_HUMAN|O14929	PALP1-DMSO	4.39125	0.0562159	Histone acetyltransferase type B catalytic subunit	HAT1
HBA_HUMAN|P69905	PALP1-DMSO	3.69633	0.0836147	Hemoglobin subunit alpha	HBA1
HBA_HUMAN|P69905	PALP1_NA11-PALP1	0.252315	0.723331	Hemoglobin subunit alpha	HBA1
HBA_HUMAN|P69905	PALP6-PALP1	-0.902605	0.260948	Hemoglobin subunit alpha	HBA1
HBB_HUMAN|P68871	PALP1-DMSO	5.22153	0.045417	Hemoglobin subunit beta	HBB
HBB_HUMAN|P68871	PALP6-PALP1	-0.976098	0.139538	Hemoglobin subunit beta	HBB
HBB_HUMAN|P68871	PALP1_NA11-PALP1	0.184251	0.755159	Hemoglobin subunit beta	HBB
HCD2_HUMAN|Q99714	PALP1_NA11-PALP1	0.072714	0.879684	3-hydroxyacyl-CoA dehydrogenase type-2	HSD17B10
HCD2_HUMAN|Q99714	PALP6-PALP1	-0.852369	0.178802	3-hydroxyacyl-CoA dehydrogenase type-2	HSD17B10
HCD2_HUMAN|Q99714	PALP1-DMSO	4.44077	0.0504542	3-hydroxyacyl-CoA dehydrogenase type-2	HSD17B10
HCDH_HUMAN|Q16836	PALP1-DMSO	4.38182	0.0123425	Hydroxyacyl-coenzyme A dehydrogenase, mitochondrial	HADH
HCDH_HUMAN|Q16836	PALP1_NA11-PALP1	0.295891	0.542433	Hydroxyacyl-coenzyme A dehydrogenase, mitochondrial	HADH
HCDH_HUMAN|Q16836	PALP6-PALP1	-1.16642	0.0178606	Hydroxyacyl-coenzyme A dehydrogenase, mitochondrial	HADH
HCK_HUMAN|P08631	PALP1-DMSO	4.76427	0.0606155	Tyrosine-protein kinase HCK	HCK
HCK_HUMAN|P08631	PALP1_NA11-PALP1	0.0556041	0.920364	Tyrosine-protein kinase HCK	HCK
HCK_HUMAN|P08631	PALP6-PALP1	-1.33558	0.129642	Tyrosine-protein kinase HCK	HCK
HD_HUMAN|P42858	PALP1-DMSO	3.52348	0.058491	Huntingtin	HTT
HD_HUMAN|P42858	PALP1_NA11-PALP1	0.257799	0.616608	Huntingtin	HTT
HD_HUMAN|P42858	PALP6-PALP1	-0.970838	0.170329	Huntingtin	HTT
HDAC1_HUMAN|Q13547	PALP1-DMSO	4.69807	0.0582842	Histone deacetylase 1	HDAC1
HDAC1_HUMAN|Q13547	PALP1_NA11-PALP1	-0.0423822	0.93721	Histone deacetylase 1	HDAC1
HDAC1_HUMAN|Q13547	PALP6-PALP1	-1.29048	0.125489	Histone deacetylase 1	HDAC1
HDGF_HUMAN|P51858	PALP6-PALP1	-0.748906	0.258552	Hepatoma-derived growth factor	HDGF
HDGF_HUMAN|P51858	PALP1-DMSO	3.82892	0.0691029	Hepatoma-derived growth factor	HDGF
HDGF_HUMAN|P51858	PALP1_NA11-PALP1	0.0882211	0.873219	Hepatoma-derived growth factor	HDGF
HDHD5_HUMAN|Q9BXW7	PALP1-DMSO	3.98285	0.0518933	NA	NA
HDHD5_HUMAN|Q9BXW7	PALP1_NA11-PALP1	0.320805	0.543809	NA	NA
HDHD5_HUMAN|Q9BXW7	PALP6-PALP1	-0.62639	0.274041	NA	NA
HEAT3_HUMAN|Q7Z4Q2	PALP6-PALP1	-0.237594	0.457304	HEAT repeat-containing protein 3	HEATR3
HEAT3_HUMAN|Q7Z4Q2	PALP1-DMSO	0.056487	0.795928	HEAT repeat-containing protein 3	HEATR3
HEAT3_HUMAN|Q7Z4Q2	PALP1_NA11-PALP1	0.20876	0.34383	HEAT repeat-containing protein 3	HEATR3
HEBP1_HUMAN|Q9NRV9	PALP6-PALP1	-1.57587	0.0642892	Heme-binding protein 1	HEBP1
HEBP1_HUMAN|Q9NRV9	PALP1-DMSO	8.2551	0.0305807	Heme-binding protein 1	HEBP1
HEBP1_HUMAN|Q9NRV9	PALP1_NA11-PALP1	-0.990872	0.0950027	Heme-binding protein 1	HEBP1
HEM2_HUMAN|P13716	PALP6-PALP1	-1.20351	0.0140577	Delta-aminolevulinic acid dehydratase	ALAD
HEM2_HUMAN|P13716	PALP1-DMSO	4.73175	0.00773417	Delta-aminolevulinic acid dehydratase	ALAD
HEM2_HUMAN|P13716	PALP1_NA11-PALP1	0.230959	0.479126	Delta-aminolevulinic acid dehydratase	ALAD
HEM3_HUMAN|P08397	PALP6-PALP1	-1.0516	0.117575	Porphobilinogen deaminase	HMBS
HEM3_HUMAN|P08397	PALP1-DMSO	4.23703	0.0419915	Porphobilinogen deaminase	HMBS
HEM3_HUMAN|P08397	PALP1_NA11-PALP1	0.312987	0.588317	Porphobilinogen deaminase	HMBS
HEM6_HUMAN|P36551	PALP1_NA11-PALP1	0.382911	0.435197	Oxygen-dependent coproporphyrinogen-III oxidase, mitochondrial	CPOX
HEM6_HUMAN|P36551	PALP1-DMSO	4.63441	0.028826	Oxygen-dependent coproporphyrinogen-III oxidase, mitochondrial	CPOX
HEM6_HUMAN|P36551	PALP6-PALP1	-0.526164	0.21659	Oxygen-dependent coproporphyrinogen-III oxidase, mitochondrial	CPOX
HEXA_HUMAN|P06865	PALP6-PALP1	-1.41324	0.0600309	Beta-hexosaminidase subunit alpha	HEXA
HEXA_HUMAN|P06865	PALP1_NA11-PALP1	0.317575	0.447503	Beta-hexosaminidase subunit alpha	HEXA
HEXA_HUMAN|P06865	PALP1-DMSO	8.39461	0.0292331	Beta-hexosaminidase subunit alpha	HEXA
HEXB_HUMAN|P07686	PALP1-DMSO	4.15169	0.0162301	Beta-hexosaminidase subunit beta	HEXB
HEXB_HUMAN|P07686	PALP1_NA11-PALP1	0.137719	0.656066	Beta-hexosaminidase subunit beta	HEXB
HEXB_HUMAN|P07686	PALP6-PALP1	-1.24995	0.0296792	Beta-hexosaminidase subunit beta	HEXB
HGB1A_HUMAN|B2RPK0	PALP6-PALP1	-0.6812	0.121927	Putative high mobility group protein B1-like 1	HMGB1P1
HGB1A_HUMAN|B2RPK0	PALP1_NA11-PALP1	0.332445	0.508102	Putative high mobility group protein B1-like 1	HMGB1P1
HGB1A_HUMAN|B2RPK0	PALP1-DMSO	2.75142	0.0283717	Putative high mobility group protein B1-like 1	HMGB1P1
HIBCH_HUMAN|Q6NVY1	PALP1_NA11-PALP1	-0.00501346	0.988789	3-hydroxyisobutyryl-CoA hydrolase, mitochondrial	HIBCH
HIBCH_HUMAN|Q6NVY1	PALP6-PALP1	2.40993	0.116331	3-hydroxyisobutyryl-CoA hydrolase, mitochondrial	HIBCH
HIBCH_HUMAN|Q6NVY1	PALP1-DMSO	4.82012	0.00319713	3-hydroxyisobutyryl-CoA hydrolase, mitochondrial	HIBCH
HINT1_HUMAN|P49773	PALP1-DMSO	8.66055	0.0695332	Histidine triad nucleotide-binding protein 1	HINT1
HINT1_HUMAN|P49773	PALP1_NA11-PALP1	0.457195	0.585629	Histidine triad nucleotide-binding protein 1	HINT1
HINT1_HUMAN|P49773	PALP6-PALP1	-1.92902	0.116749	Histidine triad nucleotide-binding protein 1	HINT1
HKDC1_HUMAN|Q2TB90	PALP1-DMSO	2.84325	0.0245475	Putative hexokinase HKDC1	HKDC1
HKDC1_HUMAN|Q2TB90	PALP1_NA11-PALP1	0.14349	0.803916	Putative hexokinase HKDC1	HKDC1
HKDC1_HUMAN|Q2TB90	PALP6-PALP1	-0.735635	0.135214	Putative hexokinase HKDC1	HKDC1
HMGB1_HUMAN|P09429	PALP6-PALP1	-0.740419	0.202567	High mobility group protein B1	HMGB1
HMGB1_HUMAN|P09429	PALP1_NA11-PALP1	-0.0436745	0.921401	High mobility group protein B1	HMGB1
HMGB1_HUMAN|P09429	PALP1-DMSO	0.864375	0.16923	High mobility group protein B1	HMGB1
HMGCL_HUMAN|P35914	PALP1_NA11-PALP1	0.106709	0.812683	Hydroxymethylglutaryl-CoA lyase, mitochondrial	HMGCL
HMGCL_HUMAN|P35914	PALP6-PALP1	0.236104	0.654655	Hydroxymethylglutaryl-CoA lyase, mitochondrial	HMGCL
HMGCL_HUMAN|P35914	PALP1-DMSO	4.32558	0.00586662	Hydroxymethylglutaryl-CoA lyase, mitochondrial	HMGCL
HMHA1_HUMAN|Q92619	PALP6-PALP1	-1.08547	0.118967	Minor histocompatibility protein HA-1	HMHA1
HMHA1_HUMAN|Q92619	PALP1_NA11-PALP1	0.256976	0.584051	Minor histocompatibility protein HA-1	HMHA1
HMHA1_HUMAN|Q92619	PALP1-DMSO	3.80226	0.0465498	Minor histocompatibility protein HA-1	HMHA1
HMOX1_HUMAN|P09601	PALP6-PALP1	-0.77618	0.512144	Heme oxygenase 1	HMOX1
HMOX1_HUMAN|P09601	PALP1-DMSO	7.5301	0.186134	Heme oxygenase 1	HMOX1
HMOX1_HUMAN|P09601	PALP1_NA11-PALP1	0.0237522	0.981035	Heme oxygenase 1	HMOX1
HMOX2_HUMAN|P30519	PALP6-PALP1	-0.852934	0.380163	Heme oxygenase 2	HMOX2
HMOX2_HUMAN|P30519	PALP1_NA11-PALP1	-0.0620611	0.94338	Heme oxygenase 2	HMOX2
HMOX2_HUMAN|P30519	PALP1-DMSO	11.3321	0.127903	Heme oxygenase 2	HMOX2
HNMT_HUMAN|P50135	PALP1-DMSO	5.92006	0.0442609	Histamine N-methyltransferase	HNMT
HNMT_HUMAN|P50135	PALP1_NA11-PALP1	0.431983	0.529768	Histamine N-methyltransferase	HNMT
HNMT_HUMAN|P50135	PALP6-PALP1	0.0873806	0.861089	Histamine N-methyltransferase	HNMT
HNRC1_HUMAN|O60812	PALP1_NA11-PALP1	0.0851969	0.931505	Heterogeneous nuclear ribonucleoprotein C-like 1	HNRNPCL1
HNRC1_HUMAN|O60812	PALP1-DMSO	5.15226	0.184705	Heterogeneous nuclear ribonucleoprotein C-like 1	HNRNPCL1
HNRC1_HUMAN|O60812	PALP6-PALP1	-1.09539	0.389702	Heterogeneous nuclear ribonucleoprotein C-like 1	HNRNPCL1
HNRDL_HUMAN|O14979	PALP1_NA11-PALP1	-0.296809	0.763684	Heterogeneous nuclear ribonucleoprotein D-like	HNRNPDL
HNRDL_HUMAN|O14979	PALP1-DMSO	6.02602	0.184302	Heterogeneous nuclear ribonucleoprotein D-like	HNRNPDL
HNRDL_HUMAN|O14979	PALP6-PALP1	-1.40472	0.334133	Heterogeneous nuclear ribonucleoprotein D-like	HNRNPDL
HNRH1_HUMAN|P31943	PALP6-PALP1	-0.892793	0.262754	Heterogeneous nuclear ribonucleoprotein H	HNRNPH1
HNRH1_HUMAN|P31943	PALP1_NA11-PALP1	0.0498391	0.930971	Heterogeneous nuclear ribonucleoprotein H	HNRNPH1
HNRH1_HUMAN|P31943	PALP1-DMSO	4.8392	0.08446	Heterogeneous nuclear ribonucleoprotein H	HNRNPH1
HNRH2_HUMAN|P55795	PALP6-PALP1	-0.913293	0.300774	Heterogeneous nuclear ribonucleoprotein H2	HNRNPH2
HNRH2_HUMAN|P55795	PALP1_NA11-PALP1	0.0829108	0.897424	Heterogeneous nuclear ribonucleoprotein H2	HNRNPH2
HNRH2_HUMAN|P55795	PALP1-DMSO	4.3818	0.107627	Heterogeneous nuclear ribonucleoprotein H2	HNRNPH2
HNRH3_HUMAN|P31942	PALP1_NA11-PALP1	0.182762	0.834924	Heterogeneous nuclear ribonucleoprotein H3	HNRNPH3
HNRH3_HUMAN|P31942	PALP1-DMSO	8.24147	0.117916	Heterogeneous nuclear ribonucleoprotein H3	HNRNPH3
HNRH3_HUMAN|P31942	PALP6-PALP1	-0.749821	0.409668	Heterogeneous nuclear ribonucleoprotein H3	HNRNPH3
HNRL1_HUMAN|Q9BUJ2	PALP6-PALP1	-1.14809	0.0600161	Heterogeneous nuclear ribonucleoprotein U-like protein 1	HNRNPUL1
HNRL1_HUMAN|Q9BUJ2	PALP1-DMSO	4.39099	0.0272811	Heterogeneous nuclear ribonucleoprotein U-like protein 1	HNRNPUL1
HNRL1_HUMAN|Q9BUJ2	PALP1_NA11-PALP1	-0.0308593	0.943105	Heterogeneous nuclear ribonucleoprotein U-like protein 1	HNRNPUL1
HNRL2_HUMAN|Q1KMD3	PALP1-DMSO	4.22681	0.00769522	Heterogeneous nuclear ribonucleoprotein U-like protein 2	HNRNPUL2
HNRL2_HUMAN|Q1KMD3	PALP6-PALP1	-0.82373	0.0835157	Heterogeneous nuclear ribonucleoprotein U-like protein 2	HNRNPUL2
HNRL2_HUMAN|Q1KMD3	PALP1_NA11-PALP1	0.206052	0.669079	Heterogeneous nuclear ribonucleoprotein U-like protein 2	HNRNPUL2
HNRPC_HUMAN|P07910	PALP1_NA11-PALP1	0.0636039	0.950625	Heterogeneous nuclear ribonucleoproteins C1/C2	HNRNPC
HNRPC_HUMAN|P07910	PALP1-DMSO	4.8361	0.170946	Heterogeneous nuclear ribonucleoproteins C1/C2	HNRNPC
HNRPC_HUMAN|P07910	PALP6-PALP1	-1.08079	0.371838	Heterogeneous nuclear ribonucleoproteins C1/C2	HNRNPC
HNRPD_HUMAN|Q14103	PALP6-PALP1	-0.966848	0.230135	Heterogeneous nuclear ribonucleoprotein D0	HNRNPD
HNRPD_HUMAN|Q14103	PALP1_NA11-PALP1	-0.186867	0.762028	Heterogeneous nuclear ribonucleoprotein D0	HNRNPD
HNRPD_HUMAN|Q14103	PALP1-DMSO	5.33307	0.0786526	Heterogeneous nuclear ribonucleoprotein D0	HNRNPD
HNRPF_HUMAN|P52597	PALP1_NA11-PALP1	0.0835981	0.824459	Heterogeneous nuclear ribonucleoprotein F	HNRNPF
HNRPF_HUMAN|P52597	PALP1-DMSO	4.21383	0.0333632	Heterogeneous nuclear ribonucleoprotein F	HNRNPF
HNRPF_HUMAN|P52597	PALP6-PALP1	-0.747246	0.148387	Heterogeneous nuclear ribonucleoprotein F	HNRNPF
HNRPK_HUMAN|P61978	PALP6-PALP1	-0.369637	0.578704	Heterogeneous nuclear ribonucleoprotein K	HNRNPK
HNRPK_HUMAN|P61978	PALP1-DMSO	5.32408	0.0967541	Heterogeneous nuclear ribonucleoprotein K	HNRNPK
HNRPK_HUMAN|P61978	PALP1_NA11-PALP1	0.134544	0.840584	Heterogeneous nuclear ribonucleoprotein K	HNRNPK
HNRPK_HUMAN|P61978-3	PALP1_NA11-PALP1	0.20825	0.632965	Heterogeneous nuclear ribonucleoprotein K (isoform 3)	HNRNPK
HNRPK_HUMAN|P61978-3	PALP1-DMSO	4.36589	0.0247825	Heterogeneous nuclear ribonucleoprotein K (isoform 3)	HNRNPK
HNRPK_HUMAN|P61978-3	PALP6-PALP1	-0.829873	0.0877232	Heterogeneous nuclear ribonucleoprotein K (isoform 3)	HNRNPK
HNRPL_HUMAN|P14866	PALP1_NA11-PALP1	0.202029	0.65442	Heterogeneous nuclear ribonucleoprotein L	HNRNPL
HNRPL_HUMAN|P14866	PALP6-PALP1	-0.743335	0.179508	Heterogeneous nuclear ribonucleoprotein L	HNRNPL
HNRPL_HUMAN|P14866	PALP1-DMSO	3.88156	0.0424323	Heterogeneous nuclear ribonucleoprotein L	HNRNPL
HNRPM_HUMAN|P52272	PALP6-PALP1	-0.738204	0.489681	Heterogeneous nuclear ribonucleoprotein M	HNRNPM
HNRPM_HUMAN|P52272	PALP1_NA11-PALP1	-0.0472761	0.957767	Heterogeneous nuclear ribonucleoprotein M	HNRNPM
HNRPM_HUMAN|P52272	PALP1-DMSO	5.56	0.171809	Heterogeneous nuclear ribonucleoprotein M	HNRNPM
HNRPQ_HUMAN|O60506	PALP6-PALP1	-1.0247	0.158176	Heterogeneous nuclear ribonucleoprotein Q	SYNCRIP
HNRPQ_HUMAN|O60506	PALP1_NA11-PALP1	0.0645966	0.891356	Heterogeneous nuclear ribonucleoprotein Q	SYNCRIP
HNRPQ_HUMAN|O60506	PALP1-DMSO	6.04667	0.0509632	Heterogeneous nuclear ribonucleoprotein Q	SYNCRIP
HNRPR_HUMAN|O43390	PALP1-DMSO	5.70388	0.0480045	Heterogeneous nuclear ribonucleoprotein R	HNRNPR
HNRPR_HUMAN|O43390	PALP6-PALP1	-1.03426	0.14871	Heterogeneous nuclear ribonucleoprotein R	HNRNPR
HNRPR_HUMAN|O43390	PALP1_NA11-PALP1	0.160675	0.728205	Heterogeneous nuclear ribonucleoprotein R	HNRNPR
HNRPU_HUMAN|Q00839	PALP1-DMSO	6.6592	0.167882	Heterogeneous nuclear ribonucleoprotein U	HNRNPU
HNRPU_HUMAN|Q00839	PALP1_NA11-PALP1	-0.143336	0.863056	Heterogeneous nuclear ribonucleoprotein U	HNRNPU
HNRPU_HUMAN|Q00839	PALP6-PALP1	-1.29655	0.331184	Heterogeneous nuclear ribonucleoprotein U	HNRNPU
HORN_HUMAN|Q86YZ3	PALP1-DMSO	2.06668	0.320432	Hornerin	HRNR
HORN_HUMAN|Q86YZ3	PALP1_NA11-PALP1	1.47195	0.523469	Hornerin	HRNR
HORN_HUMAN|Q86YZ3	PALP6-PALP1	0.598153	0.689884	Hornerin	HRNR
HP1B3_HUMAN|Q5SSJ5	PALP1-DMSO	6.85447	0.123513	Heterochromatin protein 1-binding protein 3	HP1BP3
HP1B3_HUMAN|Q5SSJ5	PALP6-PALP1	-1.34019	0.256735	Heterochromatin protein 1-binding protein 3	HP1BP3
HP1B3_HUMAN|Q5SSJ5	PALP1_NA11-PALP1	-0.01458	0.983124	Heterochromatin protein 1-binding protein 3	HP1BP3
HPCA_HUMAN|P84074	PALP6-PALP1	-1.39022	0.196276	Neuron-specific calcium-binding protein hippocalcin	HPCA
HPCA_HUMAN|P84074	PALP1-DMSO	6.54992	0.0961459	Neuron-specific calcium-binding protein hippocalcin	HPCA
HPCA_HUMAN|P84074	PALP1_NA11-PALP1	-0.0449135	0.948184	Neuron-specific calcium-binding protein hippocalcin	HPCA
HPCL1_HUMAN|P37235	PALP6-PALP1	-1.38951	0.233058	Hippocalcin-like protein 1	HPCAL1
HPCL1_HUMAN|P37235	PALP1-DMSO	7.51543	0.114863	Hippocalcin-like protein 1	HPCAL1
HPCL1_HUMAN|P37235	PALP1_NA11-PALP1	-0.0705539	0.924886	Hippocalcin-like protein 1	HPCAL1
HPRT_HUMAN|P00492	PALP1-DMSO	4.21868	0.0151627	Hypoxanthine-guanine phosphoribosyltransferase	HPRT1
HPRT_HUMAN|P00492	PALP6-PALP1	-0.94786	0.0379161	Hypoxanthine-guanine phosphoribosyltransferase	HPRT1
HPRT_HUMAN|P00492	PALP1_NA11-PALP1	0.121414	0.762705	Hypoxanthine-guanine phosphoribosyltransferase	HPRT1
HS105_HUMAN|Q92598	PALP1_NA11-PALP1	0.228668	0.623866	Heat shock protein 105 kDa	HSPH1
HS105_HUMAN|Q92598	PALP1-DMSO	3.11268	0.00834725	Heat shock protein 105 kDa	HSPH1
HS105_HUMAN|Q92598	PALP6-PALP1	-0.778553	0.0584599	Heat shock protein 105 kDa	HSPH1
HS71A_HUMAN|P0DMV8	PALP6-PALP1	-0.799616	0.087037	NA	NA
HS71A_HUMAN|P0DMV8	PALP1-DMSO	4.39402	0.00860495	NA	NA
HS71A_HUMAN|P0DMV8	PALP1_NA11-PALP1	0.0752851	0.900827	NA	NA
HS902_HUMAN|Q14568	PALP6-PALP1	-1.27321	0.0797517	Putative heat shock protein HSP 90-alpha A2	HSP90AA2
HS902_HUMAN|Q14568	PALP1-DMSO	7.6022	0.0378863	Putative heat shock protein HSP 90-alpha A2	HSP90AA2
HS902_HUMAN|Q14568	PALP1_NA11-PALP1	0.165056	0.764875	Putative heat shock protein HSP 90-alpha A2	HSP90AA2
HS904_HUMAN|Q58FG1	PALP1-DMSO	11.7684	0.0798002	Putative heat shock protein HSP 90-alpha A4	HSP90AA4P
HS904_HUMAN|Q58FG1	PALP6-PALP1	-1.21093	0.193862	Putative heat shock protein HSP 90-alpha A4	HSP90AA4P
HS904_HUMAN|Q58FG1	PALP1_NA11-PALP1	0.157212	0.809134	Putative heat shock protein HSP 90-alpha A4	HSP90AA4P
HS905_HUMAN|Q58FG0	PALP6-PALP1	-1.32334	0.124984	Putative heat shock protein HSP 90-alpha A5	HSP90AA5P
HS905_HUMAN|Q58FG0	PALP1_NA11-PALP1	0.212346	0.695716	Putative heat shock protein HSP 90-alpha A5	HSP90AA5P
HS905_HUMAN|Q58FG0	PALP1-DMSO	5.4706	0.0558661	Putative heat shock protein HSP 90-alpha A5	HSP90AA5P
HS90A_HUMAN|P07900	PALP1-DMSO	7.74419	0.0343754	Heat shock protein HSP 90-alpha	HSP90AA1
HS90A_HUMAN|P07900	PALP1_NA11-PALP1	0.262601	0.54864	Heat shock protein HSP 90-alpha	HSP90AA1
HS90A_HUMAN|P07900	PALP6-PALP1	-1.24131	0.0915097	Heat shock protein HSP 90-alpha	HSP90AA1
HS90B_HUMAN|P08238	PALP1-DMSO	5.58308	0.0520566	Heat shock protein HSP 90-beta	HSP90AB1
HS90B_HUMAN|P08238	PALP1_NA11-PALP1	0.145097	0.781481	Heat shock protein HSP 90-beta	HSP90AB1
HS90B_HUMAN|P08238	PALP6-PALP1	-1.18202	0.134615	Heat shock protein HSP 90-beta	HSP90AB1
HSP72_HUMAN|P54652	PALP6-PALP1	-0.938734	0.11797	Heat shock-related 70 kDa protein 2	HSPA2
HSP72_HUMAN|P54652	PALP1_NA11-PALP1	0.123562	0.788094	Heat shock-related 70 kDa protein 2	HSPA2
HSP72_HUMAN|P54652	PALP1-DMSO	4.0178	0.0357964	Heat shock-related 70 kDa protein 2	HSPA2
HSP74_HUMAN|P34932	PALP6-PALP1	-0.993054	0.0738159	Heat shock 70 kDa protein 4	HSPA4
HSP74_HUMAN|P34932	PALP1-DMSO	4.75548	0.0182898	Heat shock 70 kDa protein 4	HSPA4
HSP74_HUMAN|P34932	PALP1_NA11-PALP1	0.020376	0.97215	Heat shock 70 kDa protein 4	HSPA4
HSP7C_HUMAN|P11142	PALP6-PALP1	-1.09374	0.0784045	Heat shock cognate 71 kDa protein	HSPA8
HSP7C_HUMAN|P11142	PALP1_NA11-PALP1	0.0133426	0.977053	Heat shock cognate 71 kDa protein	HSPA8
HSP7C_HUMAN|P11142	PALP1-DMSO	5.35259	0.031739	Heat shock cognate 71 kDa protein	HSPA8
HSPB1_HUMAN|P04792	PALP6-PALP1	0.0817991	0.952538	Heat shock protein beta-1	HSPB1
HSPB1_HUMAN|P04792	PALP1-DMSO	1.15821	0.466125	Heat shock protein beta-1	HSPB1
HSPB1_HUMAN|P04792	PALP1_NA11-PALP1	0.577064	0.72083	Heat shock protein beta-1	HSPB1
HTRA2_HUMAN|O43464	PALP6-PALP1	-3.17534	0.159022	Serine protease HTRA2, mitochondrial	HTRA2
HTRA2_HUMAN|O43464	PALP1_NA11-PALP1	-0.0713754	0.932361	Serine protease HTRA2, mitochondrial	HTRA2
HTRA2_HUMAN|O43464	PALP1-DMSO	6.27884	0.135425	Serine protease HTRA2, mitochondrial	HTRA2
HUWE1_HUMAN|Q7Z6Z7	PALP1-DMSO	8.50838	0.0144927	E3 ubiquitin-protein ligase HUWE1	HUWE1
HUWE1_HUMAN|Q7Z6Z7	PALP6-PALP1	-1.31689	0.0331648	E3 ubiquitin-protein ligase HUWE1	HUWE1
HUWE1_HUMAN|Q7Z6Z7	PALP1_NA11-PALP1	0.201853	0.538219	E3 ubiquitin-protein ligase HUWE1	HUWE1
HXK1_HUMAN|P19367	PALP1_NA11-PALP1	-0.0363789	0.955636	Hexokinase-1	HK1
HXK1_HUMAN|P19367	PALP6-PALP1	-1.07855	0.166409	Hexokinase-1	HK1
HXK1_HUMAN|P19367	PALP1-DMSO	3.41037	0.0618129	Hexokinase-1	HK1
HXK2_HUMAN|P52789	PALP6-PALP1	-1.49077	0.206487	Hexokinase-2	HK2
HXK2_HUMAN|P52789	PALP1-DMSO	7.79776	0.104891	Hexokinase-2	HK2
HXK2_HUMAN|P52789	PALP1_NA11-PALP1	0.0977717	0.885881	Hexokinase-2	HK2
HXK3_HUMAN|P52790	PALP1_NA11-PALP1	0.112393	0.834291	Hexokinase-3	HK3
HXK3_HUMAN|P52790	PALP6-PALP1	-0.640689	0.140627	Hexokinase-3	HK3
HXK3_HUMAN|P52790	PALP1-DMSO	4.50908	0.0248005	Hexokinase-3	HK3
HYOU1_HUMAN|Q9Y4L1	PALP1-DMSO	4.59063	0.0985994	Hypoxia up-regulated protein 1	HYOU1
HYOU1_HUMAN|Q9Y4L1	PALP6-PALP1	-0.942293	0.277648	Hypoxia up-regulated protein 1	HYOU1
HYOU1_HUMAN|Q9Y4L1	PALP1_NA11-PALP1	0.277493	0.617626	Hypoxia up-regulated protein 1	HYOU1
ICAM3_HUMAN|P32942	PALP1-DMSO	5.48794	0.0805283	Intercellular adhesion molecule 3	ICAM3
ICAM3_HUMAN|P32942	PALP1_NA11-PALP1	0.438514	0.532717	Intercellular adhesion molecule 3	ICAM3
ICAM3_HUMAN|P32942	PALP6-PALP1	-1.32275	0.178638	Intercellular adhesion molecule 3	ICAM3
IDE_HUMAN|P14735	PALP1_NA11-PALP1	0.518437	0.387266	Insulin-degrading enzyme	IDE
IDE_HUMAN|P14735	PALP1-DMSO	4.44477	0.0423136	Insulin-degrading enzyme	IDE
IDE_HUMAN|P14735	PALP6-PALP1	-1.48765	0.0906169	Insulin-degrading enzyme	IDE
IDH3A_HUMAN|P50213	PALP6-PALP1	-1.12404	0.176041	Isocitrate dehydrogenase [NAD] subunit alpha, mitochondrial	IDH3A
IDH3A_HUMAN|P50213	PALP1-DMSO	4.99783	0.0700385	Isocitrate dehydrogenase [NAD] subunit alpha, mitochondrial	IDH3A
IDH3A_HUMAN|P50213	PALP1_NA11-PALP1	0.222936	0.725203	Isocitrate dehydrogenase [NAD] subunit alpha, mitochondrial	IDH3A
IDH3B_HUMAN|O43837	PALP1_NA11-PALP1	0.313792	0.659581	Isocitrate dehydrogenase [NAD] subunit beta, mitochondrial	IDH3B
IDH3B_HUMAN|O43837	PALP6-PALP1	-0.792877	0.275861	Isocitrate dehydrogenase [NAD] subunit beta, mitochondrial	IDH3B
IDH3B_HUMAN|O43837	PALP1-DMSO	4.29484	0.0789027	Isocitrate dehydrogenase [NAD] subunit beta, mitochondrial	IDH3B
IDHC_HUMAN|O75874	PALP6-PALP1	-0.889818	0.0226743	Isocitrate dehydrogenase [NADP] cytoplasmic	IDH1
IDHC_HUMAN|O75874	PALP1-DMSO	4.89197	0.00280065	Isocitrate dehydrogenase [NADP] cytoplasmic	IDH1
IDHC_HUMAN|O75874	PALP1_NA11-PALP1	0.0155131	0.961046	Isocitrate dehydrogenase [NADP] cytoplasmic	IDH1
IDHP_HUMAN|P48735	PALP1_NA11-PALP1	0.207646	0.620174	Isocitrate dehydrogenase [NADP], mitochondrial	IDH2
IDHP_HUMAN|P48735	PALP6-PALP1	-0.680162	0.0968039	Isocitrate dehydrogenase [NADP], mitochondrial	IDH2
IDHP_HUMAN|P48735	PALP1-DMSO	4.35146	0.0164464	Isocitrate dehydrogenase [NADP], mitochondrial	IDH2
IF16_HUMAN|Q16666	PALP1_NA11-PALP1	0.214697	0.652364	Gamma-interferon-inducible protein 16	IFI16
IF16_HUMAN|Q16666	PALP1-DMSO	3.55521	0.0220734	Gamma-interferon-inducible protein 16	IFI16
IF16_HUMAN|Q16666	PALP6-PALP1	-0.815822	0.11289	Gamma-interferon-inducible protein 16	IFI16
IF2A_HUMAN|P05198	PALP1_NA11-PALP1	0.285536	0.524771	Eukaryotic translation initiation factor 2 subunit 1	EIF2S1
IF2A_HUMAN|P05198	PALP1-DMSO	3.69018	0.00220873	Eukaryotic translation initiation factor 2 subunit 1	EIF2S1
IF2A_HUMAN|P05198	PALP6-PALP1	-0.614793	0.0687462	Eukaryotic translation initiation factor 2 subunit 1	EIF2S1
IF2G_HUMAN|P41091	PALP6-PALP1	-0.90508	0.0451964	Eukaryotic translation initiation factor 2 subunit 3	EIF2S3
IF2G_HUMAN|P41091	PALP1_NA11-PALP1	0.141046	0.765665	Eukaryotic translation initiation factor 2 subunit 3	EIF2S3
IF2G_HUMAN|P41091	PALP1-DMSO	4.29621	0.0117789	Eukaryotic translation initiation factor 2 subunit 3	EIF2S3
IF2GL_HUMAN|Q2VIR3	PALP6-PALP1	-0.951077	0.0261467	Putative eukaryotic translation initiation factor 2 subunit 3-like protein	EIF2S3L
IF2GL_HUMAN|Q2VIR3	PALP1-DMSO	4.36436	0.0026418	Putative eukaryotic translation initiation factor 2 subunit 3-like protein	EIF2S3L
IF2GL_HUMAN|Q2VIR3	PALP1_NA11-PALP1	0.172989	0.66015	Putative eukaryotic translation initiation factor 2 subunit 3-like protein	EIF2S3L
IF4A1_HUMAN|P60842	PALP1-DMSO	4.81588	0.0859464	Eukaryotic initiation factor 4A-I	EIF4A1
IF4A1_HUMAN|P60842	PALP1_NA11-PALP1	0.135544	0.813549	Eukaryotic initiation factor 4A-I	EIF4A1
IF4A1_HUMAN|P60842	PALP6-PALP1	-1.04664	0.229825	Eukaryotic initiation factor 4A-I	EIF4A1
IF4A2_HUMAN|Q14240	PALP6-PALP1	-0.98648	0.0667844	Eukaryotic initiation factor 4A-II	EIF4A2
IF4A2_HUMAN|Q14240	PALP1-DMSO	3.83115	0.0175314	Eukaryotic initiation factor 4A-II	EIF4A2
IF4A2_HUMAN|Q14240	PALP1_NA11-PALP1	0.141264	0.755384	Eukaryotic initiation factor 4A-II	EIF4A2
IF4A3_HUMAN|P38919	PALP1-DMSO	5.66269	0.0598557	Eukaryotic initiation factor 4A-III	EIF4A3
IF4A3_HUMAN|P38919	PALP6-PALP1	-1.25214	0.144978	Eukaryotic initiation factor 4A-III	EIF4A3
IF4A3_HUMAN|P38919	PALP1_NA11-PALP1	-0.0164438	0.971165	Eukaryotic initiation factor 4A-III	EIF4A3
IF4E_HUMAN|P06730	PALP1-DMSO	6.08486	0.0491882	Eukaryotic translation initiation factor 4E	EIF4E
IF4E_HUMAN|P06730	PALP1_NA11-PALP1	0.30244	0.581329	Eukaryotic translation initiation factor 4E	EIF4E
IF4E_HUMAN|P06730	PALP6-PALP1	-1.22167	0.127685	Eukaryotic translation initiation factor 4E	EIF4E
IF4G1_HUMAN|Q04637	PALP6-PALP1	-1.23834	0.250221	Eukaryotic translation initiation factor 4 gamma 1	EIF4G1
IF4G1_HUMAN|Q04637	PALP1-DMSO	7.05772	0.111202	Eukaryotic translation initiation factor 4 gamma 1	EIF4G1
IF4G1_HUMAN|Q04637	PALP1_NA11-PALP1	0.193128	0.785871	Eukaryotic translation initiation factor 4 gamma 1	EIF4G1
IF4G2_HUMAN|P78344	PALP1-DMSO	3.61015	0.0907764	Eukaryotic translation initiation factor 4 gamma 2	EIF4G2
IF4G2_HUMAN|P78344	PALP6-PALP1	-0.995945	0.234304	Eukaryotic translation initiation factor 4 gamma 2	EIF4G2
IF4G2_HUMAN|P78344	PALP1_NA11-PALP1	0.226773	0.728839	Eukaryotic translation initiation factor 4 gamma 2	EIF4G2
IF5_HUMAN|P55010	PALP6-PALP1	-1.12522	0.398248	Eukaryotic translation initiation factor 5	EIF5
IF5_HUMAN|P55010	PALP1_NA11-PALP1	0.238385	0.82565	Eukaryotic translation initiation factor 5	EIF5
IF5_HUMAN|P55010	PALP1-DMSO	9.78319	0.186065	Eukaryotic translation initiation factor 5	EIF5
IF5A1_HUMAN|P63241	PALP1-DMSO	4.22451	0.0834699	Eukaryotic translation initiation factor 5A-1	EIF5A
IF5A1_HUMAN|P63241	PALP1_NA11-PALP1	0.174215	0.766684	Eukaryotic translation initiation factor 5A-1	EIF5A
IF5A1_HUMAN|P63241	PALP6-PALP1	-0.897105	0.25392	Eukaryotic translation initiation factor 5A-1	EIF5A
IFIT3_HUMAN|O14879	PALP1-DMSO	6.48095	0.125012	Interferon-induced protein with tetratricopeptide repeats 3	IFIT3
IFIT3_HUMAN|O14879	PALP1_NA11-PALP1	0.406029	0.631974	Interferon-induced protein with tetratricopeptide repeats 3	IFIT3
IFIT3_HUMAN|O14879	PALP6-PALP1	-1.25467	0.269832	Interferon-induced protein with tetratricopeptide repeats 3	IFIT3
IGG1_HUMAN|P0DOX5	PALP1_NA11-PALP1	0.187941	0.834328	NA	NA
IGG1_HUMAN|P0DOX5	PALP1-DMSO	3.70925	0.0760917	NA	NA
IGG1_HUMAN|P0DOX5	PALP6-PALP1	-0.413446	0.628949	NA	NA
IGHA1_HUMAN|P01876	PALP1_NA11-PALP1	0.612724	0.722784	Ig alpha-1 chain C region	IGHA1
IGHA1_HUMAN|P01876	PALP6-PALP1	-0.220615	0.892766	Ig alpha-1 chain C region	IGHA1
IGHA1_HUMAN|P01876	PALP1-DMSO	5.20962	0.263734	Ig alpha-1 chain C region	IGHA1
IGSF2_HUMAN|Q93033	PALP6-PALP1	-1.33822	0.138019	Immunoglobulin superfamily member 2	CD101
IGSF2_HUMAN|Q93033	PALP1_NA11-PALP1	0.352827	0.6621	Immunoglobulin superfamily member 2	CD101
IGSF2_HUMAN|Q93033	PALP1-DMSO	6.69108	0.0616114	Immunoglobulin superfamily member 2	CD101
IKKB_HUMAN|O14920	PALP1_NA11-PALP1	0.105868	0.840072	Inhibitor of nuclear factor kappa-B kinase subunit beta	IKBKB
IKKB_HUMAN|O14920	PALP6-PALP1	-1.10792	0.169216	Inhibitor of nuclear factor kappa-B kinase subunit beta	IKBKB
IKKB_HUMAN|O14920	PALP1-DMSO	6.21693	0.0605516	Inhibitor of nuclear factor kappa-B kinase subunit beta	IKBKB
ILEU_HUMAN|P30740	PALP6-PALP1	-0.902727	0.0853263	Leukocyte elastase inhibitor	SERPINB1
ILEU_HUMAN|P30740	PALP1_NA11-PALP1	-0.0390955	0.919379	Leukocyte elastase inhibitor	SERPINB1
ILEU_HUMAN|P30740	PALP1-DMSO	3.85508	0.000185117	Leukocyte elastase inhibitor	SERPINB1
ILF2_HUMAN|Q12905	PALP1_NA11-PALP1	-0.105115	0.832308	Interleukin enhancer-binding factor 2	ILF2
ILF2_HUMAN|Q12905	PALP6-PALP1	-1.12165	0.101101	Interleukin enhancer-binding factor 2	ILF2
ILF2_HUMAN|Q12905	PALP1-DMSO	4.95914	0.0415457	Interleukin enhancer-binding factor 2	ILF2
ILF3_HUMAN|Q12906	PALP1-DMSO	4.36627	0.0121747	Interleukin enhancer-binding factor 3	ILF3
ILF3_HUMAN|Q12906	PALP6-PALP1	-1.00172	0.0267662	Interleukin enhancer-binding factor 3	ILF3
ILF3_HUMAN|Q12906	PALP1_NA11-PALP1	0.139764	0.744995	Interleukin enhancer-binding factor 3	ILF3
ILK_HUMAN|Q13418	PALP1-DMSO	4.65298	0.00680718	Integrin-linked protein kinase	ILK
ILK_HUMAN|Q13418	PALP1_NA11-PALP1	0.139053	0.767495	Integrin-linked protein kinase	ILK
ILK_HUMAN|Q13418	PALP6-PALP1	-1.03226	0.0284301	Integrin-linked protein kinase	ILK
IMA3_HUMAN|O00629	PALP1-DMSO	4.93669	0.0275916	Importin subunit alpha-3	KPNA4
IMA3_HUMAN|O00629	PALP1_NA11-PALP1	0.271496	0.558763	Importin subunit alpha-3	KPNA4
IMA3_HUMAN|O00629	PALP6-PALP1	-0.888713	0.0922397	Importin subunit alpha-3	KPNA4
IMA5_HUMAN|P52294	PALP6-PALP1	-0.924746	0.205191	Importin subunit alpha-5	KPNA1
IMA5_HUMAN|P52294	PALP1_NA11-PALP1	0.0912283	0.874629	Importin subunit alpha-5	KPNA1
IMA5_HUMAN|P52294	PALP1-DMSO	3.89881	0.0699753	Importin subunit alpha-5	KPNA1
IMB1_HUMAN|Q14974	PALP1-DMSO	4.92744	0.0844901	Importin subunit beta-1	KPNB1
IMB1_HUMAN|Q14974	PALP1_NA11-PALP1	0.051623	0.930601	Importin subunit beta-1	KPNB1
IMB1_HUMAN|Q14974	PALP6-PALP1	-1.17278	0.202428	Importin subunit beta-1	KPNB1
IMDH1_HUMAN|P20839	PALP6-PALP1	-0.985041	0.119574	Inosine-5'-monophosphate dehydrogenase 1	IMPDH1
IMDH1_HUMAN|P20839	PALP1-DMSO	3.42248	0.0428812	Inosine-5'-monophosphate dehydrogenase 1	IMPDH1
IMDH1_HUMAN|P20839	PALP1_NA11-PALP1	-0.0327741	0.942074	Inosine-5'-monophosphate dehydrogenase 1	IMPDH1
IMDH2_HUMAN|P12268	PALP6-PALP1	-0.877645	0.197924	Inosine-5'-monophosphate dehydrogenase 2	IMPDH2
IMDH2_HUMAN|P12268	PALP1-DMSO	5.15596	0.0577947	Inosine-5'-monophosphate dehydrogenase 2	IMPDH2
IMDH2_HUMAN|P12268	PALP1_NA11-PALP1	-0.110078	0.82012	Inosine-5'-monophosphate dehydrogenase 2	IMPDH2
IMPA1_HUMAN|P29218	PALP6-PALP1	-0.51463	0.289301	Inositol monophosphatase 1	IMPA1
IMPA1_HUMAN|P29218	PALP1_NA11-PALP1	-0.00866398	0.987624	Inositol monophosphatase 1	IMPA1
IMPA1_HUMAN|P29218	PALP1-DMSO	1.69593	0.0963316	Inositol monophosphatase 1	IMPA1
IMPA2_HUMAN|O14732	PALP1-DMSO	3.135	0.00365489	Inositol monophosphatase 2	IMPA2
IMPA2_HUMAN|O14732	PALP6-PALP1	-0.81864	0.0248144	Inositol monophosphatase 2	IMPA2
IMPA2_HUMAN|O14732	PALP1_NA11-PALP1	0.295773	0.456099	Inositol monophosphatase 2	IMPA2
INF2_HUMAN|Q27J81	PALP6-PALP1	-1.88541	0.0475784	Inverted formin-2	INF2
INF2_HUMAN|Q27J81	PALP1-DMSO	10.4306	0.028923	Inverted formin-2	INF2
INF2_HUMAN|Q27J81	PALP1_NA11-PALP1	0.173272	0.691039	Inverted formin-2	INF2
IPO5_HUMAN|O00410	PALP6-PALP1	-1.02087	0.362715	Importin-5	IPO5
IPO5_HUMAN|O00410	PALP1_NA11-PALP1	0.262059	0.772227	Importin-5	IPO5
IPO5_HUMAN|O00410	PALP1-DMSO	6.00222	0.149567	Importin-5	IPO5
IPO7_HUMAN|O95373	PALP1-DMSO	6.21142	0.135414	Importin-7	IPO7
IPO7_HUMAN|O95373	PALP1_NA11-PALP1	0.200554	0.807161	Importin-7	IPO7
IPO7_HUMAN|O95373	PALP6-PALP1	-1.16309	0.303958	Importin-7	IPO7
IPO9_HUMAN|Q96P70	PALP1-DMSO	2.93924	0.103406	Importin-9	IPO9
IPO9_HUMAN|Q96P70	PALP1_NA11-PALP1	0.247857	0.715511	Importin-9	IPO9
IPO9_HUMAN|Q96P70	PALP6-PALP1	-1.12384	0.226456	Importin-9	IPO9
IPYR_HUMAN|Q15181	PALP6-PALP1	-0.941253	0.0738449	Inorganic pyrophosphatase	PPA1
IPYR_HUMAN|Q15181	PALP1-DMSO	3.54829	0.0236154	Inorganic pyrophosphatase	PPA1
IPYR_HUMAN|Q15181	PALP1_NA11-PALP1	0.176652	0.682018	Inorganic pyrophosphatase	PPA1
IPYR2_HUMAN|Q9H2U2	PALP1-DMSO	4.16556	0.0210665	Inorganic pyrophosphatase 2, mitochondrial	PPA2
IPYR2_HUMAN|Q9H2U2	PALP6-PALP1	-1.03014	0.0493372	Inorganic pyrophosphatase 2, mitochondrial	PPA2
IPYR2_HUMAN|Q9H2U2	PALP1_NA11-PALP1	0.0954228	0.794079	Inorganic pyrophosphatase 2, mitochondrial	PPA2
IQGA1_HUMAN|P46940	PALP1-DMSO	4.29362	0.0682088	Ras GTPase-activating-like protein IQGAP1	IQGAP1
IQGA1_HUMAN|P46940	PALP1_NA11-PALP1	0.153194	0.763711	Ras GTPase-activating-like protein IQGAP1	IQGAP1
IQGA1_HUMAN|P46940	PALP6-PALP1	-1.09985	0.175647	Ras GTPase-activating-like protein IQGAP1	IQGAP1
IQGA2_HUMAN|Q13576	PALP1_NA11-PALP1	0.193594	0.731891	Ras GTPase-activating-like protein IQGAP2	IQGAP2
IQGA2_HUMAN|Q13576	PALP1-DMSO	5.21296	0.0685672	Ras GTPase-activating-like protein IQGAP2	IQGAP2
IQGA2_HUMAN|Q13576	PALP6-PALP1	-1.14882	0.172194	Ras GTPase-activating-like protein IQGAP2	IQGAP2
ISOC1_HUMAN|Q96CN7	PALP1-DMSO	3.81595	0.0295875	Isochorismatase domain-containing protein 1	ISOC1
ISOC1_HUMAN|Q96CN7	PALP6-PALP1	-1.04595	0.0701779	Isochorismatase domain-containing protein 1	ISOC1
ISOC1_HUMAN|Q96CN7	PALP1_NA11-PALP1	0.457735	0.529424	Isochorismatase domain-containing protein 1	ISOC1
IST1_HUMAN|P53990	PALP6-PALP1	-1.13539	0.27433	IST1 homolog	IST1
IST1_HUMAN|P53990	PALP1_NA11-PALP1	0.270048	0.7171	IST1 homolog	IST1
IST1_HUMAN|P53990	PALP1-DMSO	5.82498	0.11527	IST1 homolog	IST1
ITA2B_HUMAN|P08514	PALP1-DMSO	6.68354	0.110172	Integrin alpha-IIb	ITGA2B
ITA2B_HUMAN|P08514	PALP1_NA11-PALP1	-0.0815938	0.906581	Integrin alpha-IIb	ITGA2B
ITA2B_HUMAN|P08514	PALP6-PALP1	-0.889937	0.327613	Integrin alpha-IIb	ITGA2B
ITAL_HUMAN|P20701	PALP1-DMSO	5.72241	0.0569874	Integrin alpha-L	ITGAL
ITAL_HUMAN|P20701	PALP1_NA11-PALP1	-0.0273749	0.961943	Integrin alpha-L	ITGAL
ITAL_HUMAN|P20701	PALP6-PALP1	-1.35962	0.115203	Integrin alpha-L	ITGAL
ITAM_HUMAN|P11215	PALP1_NA11-PALP1	0.171765	0.543389	Integrin alpha-M	ITGAM
ITAM_HUMAN|P11215	PALP6-PALP1	-0.962167	0.0314317	Integrin alpha-M	ITGAM
ITAM_HUMAN|P11215	PALP1-DMSO	4.11319	0.00166679	Integrin alpha-M	ITGAM
ITB1_HUMAN|P05556	PALP1-DMSO	6.70377	0.115132	Integrin beta-1	ITGB1
ITB1_HUMAN|P05556	PALP1_NA11-PALP1	0.349361	0.694421	Integrin beta-1	ITGB1
ITB1_HUMAN|P05556	PALP6-PALP1	-1.13606	0.275783	Integrin beta-1	ITGB1
ITB2_HUMAN|P05107	PALP1_NA11-PALP1	0.247948	0.73872	Integrin beta-2	ITGB2
ITB2_HUMAN|P05107	PALP6-PALP1	-1.23295	0.265647	Integrin beta-2	ITGB2
ITB2_HUMAN|P05107	PALP1-DMSO	6.80092	0.119545	Integrin beta-2	ITGB2
ITB3_HUMAN|P05106	PALP1-DMSO	6.09701	0.100565	Integrin beta-3	ITGB3
ITB3_HUMAN|P05106	PALP1_NA11-PALP1	0.316862	0.681759	Integrin beta-3	ITGB3
ITB3_HUMAN|P05106	PALP6-PALP1	-1.156	0.243369	Integrin beta-3	ITGB3
ITPA_HUMAN|Q9BY32	PALP1_NA11-PALP1	0.165937	0.772931	Inosine triphosphate pyrophosphatase	ITPA
ITPA_HUMAN|Q9BY32	PALP6-PALP1	-1.04709	0.183551	Inosine triphosphate pyrophosphatase	ITPA
ITPA_HUMAN|Q9BY32	PALP1-DMSO	5.36798	0.0634057	Inosine triphosphate pyrophosphatase	ITPA
ITPR2_HUMAN|Q14571	PALP1_NA11-PALP1	0.460537	0.258668	Inositol 1,4,5-trisphosphate receptor type 2	ITPR2
ITPR2_HUMAN|Q14571	PALP6-PALP1	-0.630264	0.237335	Inositol 1,4,5-trisphosphate receptor type 2	ITPR2
ITPR2_HUMAN|Q14571	PALP1-DMSO	3.51852	0.0455862	Inositol 1,4,5-trisphosphate receptor type 2	ITPR2
IVD_HUMAN|P26440	PALP1-DMSO	4.49457	0.00673461	Isovaleryl-CoA dehydrogenase, mitochondrial	IVD
IVD_HUMAN|P26440	PALP1_NA11-PALP1	0.322202	0.430877	Isovaleryl-CoA dehydrogenase, mitochondrial	IVD
IVD_HUMAN|P26440	PALP6-PALP1	-1.06946	0.0192786	Isovaleryl-CoA dehydrogenase, mitochondrial	IVD
K1C10_HUMAN|P13645	PALP6-PALP1	0.364801	0.811229	Keratin, type I cytoskeletal 10	KRT10
K1C10_HUMAN|P13645	PALP1_NA11-PALP1	1.34702	0.53991	Keratin, type I cytoskeletal 10	KRT10
K1C10_HUMAN|P13645	PALP1-DMSO	0.173909	0.907013	Keratin, type I cytoskeletal 10	KRT10
K1C9_HUMAN|P35527	PALP6-PALP1	0.594413	0.697594	Keratin, type I cytoskeletal 9	KRT9
K1C9_HUMAN|P35527	PALP1_NA11-PALP1	1.2208	0.567251	Keratin, type I cytoskeletal 9	KRT9
K1C9_HUMAN|P35527	PALP1-DMSO	1.35444	0.468341	Keratin, type I cytoskeletal 9	KRT9
K22E_HUMAN|P35908	PALP6-PALP1	0.108366	0.94193	Keratin, type II cytoskeletal 2 epidermal	KRT2
K22E_HUMAN|P35908	PALP1_NA11-PALP1	1.33993	0.557256	Keratin, type II cytoskeletal 2 epidermal	KRT2
K22E_HUMAN|P35908	PALP1-DMSO	1.7673	0.431708	Keratin, type II cytoskeletal 2 epidermal	KRT2
K2C1_HUMAN|P04264	PALP1_NA11-PALP1	1.12814	0.586266	Keratin, type II cytoskeletal 1	KRT1
K2C1_HUMAN|P04264	PALP1-DMSO	1.19119	0.523897	Keratin, type II cytoskeletal 1	KRT1
K2C1_HUMAN|P04264	PALP6-PALP1	0.448126	0.777943	Keratin, type II cytoskeletal 1	KRT1
K2C5_HUMAN|P13647	PALP1_NA11-PALP1	0.865289	0.617199	Keratin, type II cytoskeletal 5	KRT5
K2C5_HUMAN|P13647	PALP6-PALP1	0.290269	0.820999	Keratin, type II cytoskeletal 5	KRT5
K2C5_HUMAN|P13647	PALP1-DMSO	0.167752	0.90448	Keratin, type II cytoskeletal 5	KRT5
K2C6A_HUMAN|P02538	PALP1-DMSO	-1.66532	0.539455	Keratin, type II cytoskeletal 6A	KRT6A
K2C6A_HUMAN|P02538	PALP6-PALP1	1.00599	0.414554	Keratin, type II cytoskeletal 6A	KRT6A
K2C6A_HUMAN|P02538	PALP1_NA11-PALP1	1.1918	0.531481	Keratin, type II cytoskeletal 6A	KRT6A
KAD2_HUMAN|P54819	PALP1_NA11-PALP1	0.25884	0.589847	Adenylate kinase 2, mitochondrial	AK2
KAD2_HUMAN|P54819	PALP1-DMSO	4.8503	0.042584	Adenylate kinase 2, mitochondrial	AK2
KAD2_HUMAN|P54819	PALP6-PALP1	-0.80367	0.174214	Adenylate kinase 2, mitochondrial	AK2
KAP0_HUMAN|P10644	PALP6-PALP1	-1.03334	0.385163	cAMP-dependent protein kinase type I-alpha regulatory subunit	PRKAR1A
KAP0_HUMAN|P10644	PALP1_NA11-PALP1	0.01608	0.984512	cAMP-dependent protein kinase type I-alpha regulatory subunit	PRKAR1A
KAP0_HUMAN|P10644	PALP1-DMSO	4.33116	0.176672	cAMP-dependent protein kinase type I-alpha regulatory subunit	PRKAR1A
KAP2_HUMAN|P13861	PALP1-DMSO	5.74403	0.100718	cAMP-dependent protein kinase type II-alpha regulatory subunit	PRKAR2A
KAP2_HUMAN|P13861	PALP1_NA11-PALP1	0.0176089	0.978806	cAMP-dependent protein kinase type II-alpha regulatory subunit	PRKAR2A
KAP2_HUMAN|P13861	PALP6-PALP1	-1.51509	0.192834	cAMP-dependent protein kinase type II-alpha regulatory subunit	PRKAR2A
KAPCA_HUMAN|P17612	PALP6-PALP1	-0.958013	0.0895885	cAMP-dependent protein kinase catalytic subunit alpha	PRKACA
KAPCA_HUMAN|P17612	PALP1_NA11-PALP1	0.136944	0.78817	cAMP-dependent protein kinase catalytic subunit alpha	PRKACA
KAPCA_HUMAN|P17612	PALP1-DMSO	3.94985	0.015298	cAMP-dependent protein kinase catalytic subunit alpha	PRKACA
KCAB1_HUMAN|Q14722	PALP6-PALP1	-1.26655	0.153783	Voltage-gated potassium channel subunit beta-1	KCNAB1
KCAB1_HUMAN|Q14722	PALP1-DMSO	4.36055	0.0691609	Voltage-gated potassium channel subunit beta-1	KCNAB1
KCAB1_HUMAN|Q14722	PALP1_NA11-PALP1	0.0350371	0.951105	Voltage-gated potassium channel subunit beta-1	KCNAB1
KCAB2_HUMAN|Q13303	PALP1-DMSO	3.11704	0.0124589	Voltage-gated potassium channel subunit beta-2	KCNAB2
KCAB2_HUMAN|Q13303	PALP1_NA11-PALP1	0.0719816	0.878379	Voltage-gated potassium channel subunit beta-2	KCNAB2
KCAB2_HUMAN|Q13303	PALP6-PALP1	-0.901054	0.0572607	Voltage-gated potassium channel subunit beta-2	KCNAB2
KCC1A_HUMAN|Q14012	PALP6-PALP1	-1.32203	0.267892	Calcium/calmodulin-dependent protein kinase type 1	CAMK1
KCC1A_HUMAN|Q14012	PALP1_NA11-PALP1	0.29021	0.739759	Calcium/calmodulin-dependent protein kinase type 1	CAMK1
KCC1A_HUMAN|Q14012	PALP1-DMSO	5.75164	0.131299	Calcium/calmodulin-dependent protein kinase type 1	CAMK1
KCC2G_HUMAN|Q13555	PALP1_NA11-PALP1	0.270597	0.619295	Calcium/calmodulin-dependent protein kinase type II subunit gamma	CAMK2G
KCC2G_HUMAN|Q13555	PALP1-DMSO	6.09447	0.0533626	Calcium/calmodulin-dependent protein kinase type II subunit gamma	CAMK2G
KCC2G_HUMAN|Q13555	PALP6-PALP1	0.289344	0.636762	Calcium/calmodulin-dependent protein kinase type II subunit gamma	CAMK2G
KCD12_HUMAN|Q96CX2	PALP1-DMSO	7.45942	0.138646	BTB/POZ domain-containing protein KCTD12	KCTD12
KCD12_HUMAN|Q96CX2	PALP1_NA11-PALP1	-0.0560577	0.946786	BTB/POZ domain-containing protein KCTD12	KCTD12
KCD12_HUMAN|Q96CX2	PALP6-PALP1	-0.951914	0.366041	BTB/POZ domain-containing protein KCTD12	KCTD12
KHDR1_HUMAN|Q07666	PALP1_NA11-PALP1	0.0740491	0.851182	KH domain-containing, RNA-binding, signal transduction-associated protein 1	KHDRBS1
KHDR1_HUMAN|Q07666	PALP1-DMSO	5.7061	0.0415958	KH domain-containing, RNA-binding, signal transduction-associated protein 1	KHDRBS1
KHDR1_HUMAN|Q07666	PALP6-PALP1	-0.668564	0.211623	KH domain-containing, RNA-binding, signal transduction-associated protein 1	KHDRBS1
KIF5A_HUMAN|Q12840	PALP1-DMSO	6.89017	0.0610106	Kinesin heavy chain isoform 5A	KIF5A
KIF5A_HUMAN|Q12840	PALP1_NA11-PALP1	0.668789	0.413782	Kinesin heavy chain isoform 5A	KIF5A
KIF5A_HUMAN|Q12840	PALP6-PALP1	-0.581606	0.32571	Kinesin heavy chain isoform 5A	KIF5A
KINH_HUMAN|P33176	PALP6-PALP1	-0.626914	0.312761	Kinesin-1 heavy chain	KIF5B
KINH_HUMAN|P33176	PALP1_NA11-PALP1	0.709592	0.4176	Kinesin-1 heavy chain	KIF5B
KINH_HUMAN|P33176	PALP1-DMSO	7.27991	0.0632206	Kinesin-1 heavy chain	KIF5B
KITM_HUMAN|O00142	PALP1_NA11-PALP1	-0.177986	0.774581	Thymidine kinase 2, mitochondrial	TK2
KITM_HUMAN|O00142	PALP6-PALP1	-0.860367	0.261404	Thymidine kinase 2, mitochondrial	TK2
KITM_HUMAN|O00142	PALP1-DMSO	7.7266	0.0768345	Thymidine kinase 2, mitochondrial	TK2
KLC1_HUMAN|Q07866	PALP6-PALP1	-0.821344	0.340208	Kinesin light chain 1	KLC1
KLC1_HUMAN|Q07866	PALP1_NA11-PALP1	0.273216	0.720227	Kinesin light chain 1	KLC1
KLC1_HUMAN|Q07866	PALP1-DMSO	7.05283	0.103829	Kinesin light chain 1	KLC1
KPCA_HUMAN|P17252	PALP6-PALP1	1.29673	0.417059	Protein kinase C alpha type	PRKCA
[truncated: 2,345 more rows]
