# Supplementary material for: Selective activation of PFKL suppresses the phagocytic oxidative burst
Source: Cell. Author manuscript; Available in PMC 2022 Jan 31. (PMC8802628; doi:10.1016/j.cell.2021.07.004)
Supplement: Data S2 [file NIHMS1770610-supplement-Data_S2.xlsx]

## Sheet: NETosis_inhibitor_PISA_log2FC
Protein	Comparison	log2FC	pvalue	adj.pvalue	Description	Gene_name
1433B_HUMAN|P31946	NA11_MidT-DMSO_MidT	-0.07053	0.058	0.177373	14-3-3 protein beta/alpha	YWHAB
1433E_HUMAN|P62258	NA11_MidT-DMSO_MidT	-0.0386163	0.209	0.397006	14-3-3 protein epsilon	YWHAE
1433F_HUMAN|Q04917	NA11_MidT-DMSO_MidT	0.0948278	0.055	0.171023	14-3-3 protein eta	YWHAH
1433G_HUMAN|P61981	NA11_MidT-DMSO_MidT	0.0135515	0.568	0.731667	14-3-3 protein gamma	YWHAG
1433T_HUMAN|P27348	NA11_MidT-DMSO_MidT	-0.184242	0	0.00783391	14-3-3 protein theta	YWHAQ
1433Z_HUMAN|P63104	NA11_MidT-DMSO_MidT	-0.0155391	0.504	0.683175	14-3-3 protein zeta/delta	YWHAZ
1A01_HUMAN|P30443	NA11_MidT-DMSO_MidT	0.0443011	0.264	0.4582	HLA class I histocompatibility antigen, A-1 alpha chain	HLA-A
1A02_HUMAN|P01892	NA11_MidT-DMSO_MidT	-0.163566	0.001	0.0161179	HLA class I histocompatibility antigen, A-2 alpha chain	HLA-A
1A25_HUMAN|P18462	NA11_MidT-DMSO_MidT	0.122278	0.002	0.0238538	HLA class I histocompatibility antigen, A-25 alpha chain	HLA-A
1B08_HUMAN|P30460	NA11_MidT-DMSO_MidT	0.17551	0.074	0.206003	HLA class I histocompatibility antigen, B-8 alpha chain	HLA-B
1B14_HUMAN|P30462	NA11_MidT-DMSO_MidT	0.195162	0.009	0.055844	HLA class I histocompatibility antigen, B-14 alpha chain	HLA-B
1C02_HUMAN|P30501	NA11_MidT-DMSO_MidT	-0.219505	0.073	0.204093	HLA class I histocompatibility antigen, Cw-2 alpha chain	HLA-C
1C05_HUMAN|Q9TNN7	NA11_MidT-DMSO_MidT	-0.0262994	0.599	0.751605	HLA class I histocompatibility antigen, Cw-5 alpha chain	HLA-C
2A5A_HUMAN|Q15172	NA11_MidT-DMSO_MidT	0.0762751	0.022	0.0981129	Serine/threonine-protein phosphatase 2A 56 kDa regulatory subunit alpha isoform	PPP2R5A
2A5D_HUMAN|Q14738	NA11_MidT-DMSO_MidT	0.0746069	0.002	0.0247528	Serine/threonine-protein phosphatase 2A 56 kDa regulatory subunit delta isoform	PPP2R5D
2A5E_HUMAN|Q16537	NA11_MidT-DMSO_MidT	0.0514336	0.06	0.181558	Serine/threonine-protein phosphatase 2A 56 kDa regulatory subunit epsilon isoform	PPP2R5E
2A5G_HUMAN|Q13362	NA11_MidT-DMSO_MidT	-0.0777738	0.377	0.570145	Serine/threonine-protein phosphatase 2A 56 kDa regulatory subunit gamma isoform	PPP2R5C
2AAA_HUMAN|P30153	NA11_MidT-DMSO_MidT	-0.131161	0	0.00794777	Serine/threonine-protein phosphatase 2A 65 kDa regulatory subunit A alpha isoform	PPP2R1A
2ABA_HUMAN|P63151	NA11_MidT-DMSO_MidT	0.116236	0	0.0010239	Serine/threonine-protein phosphatase 2A 55 kDa regulatory subunit B alpha isoform	PPP2R2A
2B13_HUMAN|P01912	NA11_MidT-DMSO_MidT	0.163758	0.14	0.306722	HLA class II histocompatibility antigen, DRB1-3 chain	HLA-DRB1
3BP1_HUMAN|Q9Y3L3	NA11_MidT-DMSO_MidT	-0.074309	0.017	0.0822902	SH3 domain-binding protein 1	SH3BP1
3BP5L_HUMAN|Q7L8J4	NA11_MidT-DMSO_MidT	0.126042	0.003	0.0269543	SH3 domain-binding protein 5-like	SH3BP5L
3HAO_HUMAN|P46952	NA11_MidT-DMSO_MidT	0.0825284	0.014	0.0718508	3-hydroxyanthranilate 3,4-dioxygenase	HAAO
3HIDH_HUMAN|P31937	NA11_MidT-DMSO_MidT	0.0685354	0.03	0.119822	3-hydroxyisobutyrate dehydrogenase, mitochondrial	HIBADH
3MG_HUMAN|P29372	NA11_MidT-DMSO_MidT	0.0422662	0.478	0.661109	DNA-3-methyladenine glycosylase	MPG
41_HUMAN|P11171	NA11_MidT-DMSO_MidT	-0.084187	0.257	0.449771	Protein 4.1	EPB41
4EBP1_HUMAN|Q13541	NA11_MidT-DMSO_MidT	-0.10188	0.119	0.276801	Eukaryotic translation initiation factor 4E-binding protein 1	EIF4EBP1
4EBP2_HUMAN|Q13542	NA11_MidT-DMSO_MidT	-0.201478	0.01	0.0581192	Eukaryotic translation initiation factor 4E-binding protein 2	EIF4EBP2
4ET_HUMAN|Q9NRA8	NA11_MidT-DMSO_MidT	0.027492	0.524	0.697183	Eukaryotic translation initiation factor 4E transporter	EIF4ENIF1
4F2_HUMAN|P08195	NA11_MidT-DMSO_MidT	-0.315648	0	0.00282506	4F2 cell-surface antigen heavy chain	SLC3A2
5NT3A_HUMAN|Q9H0P0	NA11_MidT-DMSO_MidT	0.0468249	0.27	0.464812	Cytosolic 5'-nucleotidase 3A	NT5C3A
5NTC_HUMAN|P49902	NA11_MidT-DMSO_MidT	-0.0407212	0.3	0.497483	Cytosolic purine 5'-nucleotidase	NT5C2
6PGD_HUMAN|P52209	NA11_MidT-DMSO_MidT	0.0312196	0.201	0.385971	6-phosphogluconate dehydrogenase, decarboxylating	PGD
6PGD_HUMAN|P52209-2	NA11_MidT-DMSO_MidT	-0.00685511	0.948	0.977808	6-phosphogluconate dehydrogenase, decarboxylating (isoform 2)	PGD
6PGL_HUMAN|O95336	NA11_MidT-DMSO_MidT	-0.0596276	0.108	0.262254	6-phosphogluconolactonase	PGLS
A0A024QZE9_HUMAN|A0A024QZE9	NA11_MidT-DMSO_MidT	-0.168386	0.014	0.0718508	Uncharacterized protein	FLJ20643
A0A024R4V7_HUMAN|A0A024R4V7	NA11_MidT-DMSO_MidT	-0.0367334	0.57	0.73332	Uncharacterized protein	FLJ20699
A0A024R6P5_HUMAN|A0A024R6P5	NA11_MidT-DMSO_MidT	0.557022	0.406	0.59952	Metastasis associated 1, isoform CRA_c	MTA1
A0A024R756_HUMAN|A0A024R756	NA11_MidT-DMSO_MidT	-0.133916	0.14	0.30743	Interferon regulatory factor 5, isoform CRA_b	IRF5
A0A024R7K0_HUMAN|A0A024R7K0	NA11_MidT-DMSO_MidT	0.0736884	0.151	0.322434	Splicing factor, arginine/serine-rich 14, isoform CRA_a	SFRS14
A0A024R8V0_HUMAN|A0A024R8V0	NA11_MidT-DMSO_MidT	0.222087	0.012	0.0653919	Septin 9, isoform CRA_a	2021-09-09
A0A024RAC9_HUMAN|A0A024RAC9	NA11_MidT-DMSO_MidT	0.131391	0.059	0.178071	Zinc finger, UBR1 type 1, isoform CRA_c	ZUBR1
A0A024RC87_HUMAN|A0A024RC87	NA11_MidT-DMSO_MidT	0.0750477	0.722	0.836599	Ribonuclease/angiogenin inhibitor 1, isoform CRA_a	RNH1
A0A024RDE8_HUMAN|A0A024RDE8	NA11_MidT-DMSO_MidT	-0.404182	0	0.00553677	PDZ and LIM domain 5, isoform CRA_c	PDLIM5
A0A087WUD1_HUMAN|A0A087WUD1	NA11_MidT-DMSO_MidT	-0.0936564	0.092	0.236655	Zinc finger protein 787	ZNF787
A0A087WXI0_HUMAN|A0A087WXI0	NA11_MidT-DMSO_MidT	-0.0879763	0.047	0.156665	Ras-related protein Rab-44	RAB44
A0A087WXP0_HUMAN|A0A087WXP0	NA11_MidT-DMSO_MidT	-0.0442761	0.528	0.70065	Azurocidin	AZU1
A0A087X188_HUMAN|A0A087X188	NA11_MidT-DMSO_MidT	0.0621605	0.612	0.759998	Bridging integrator 2	BIN2
A0A096LP25_HUMAN|A0A096LP25	NA11_MidT-DMSO_MidT	-0.0530037	0.559	0.725081	AP2-associated protein kinase 1	AAK1
A0A0A0MR66_HUMAN|A0A0A0MR66	NA11_MidT-DMSO_MidT	0.0516553	0.382	0.575154	RNA binding motif protein 10, isoform CRA_d	RBM10
A0A0A7E6I2_HUMAN|A0A0A7E6I2	NA11_MidT-DMSO_MidT	0.404187	0.458	0.646252	Endoplasmic reticulum aminopeptidase 1	ERAP1
A0A0B4J1R6_HUMAN|A0A0B4J1R6	NA11_MidT-DMSO_MidT	-0.10461	0.242	0.434134	Transketolase	TKT
A0A0C4DFM0_HUMAN|A0A0C4DFM0	NA11_MidT-DMSO_MidT	-0.289339	0	0.00106716	Glutathione transferase zeta 1 (Maleylacetoacetate isomerase), isoform CRA_c	GSTZ1
A0A0J9YY34_HUMAN|A0A0J9YY34	NA11_MidT-DMSO_MidT	0.345855	0	0.00048925	NA	NA
A0A0M4UT83_HUMAN|A0A0M4UT83	NA11_MidT-DMSO_MidT	0.0426656	0.453	0.641842	NA	NA
A0A0S2KQY6_HUMAN|A0A0S2KQY6	NA11_MidT-DMSO_MidT	-0.0407053	0.68	0.81105	NA	NA
A0A0S2Z4I9_HUMAN|A0A0S2Z4I9	NA11_MidT-DMSO_MidT	-0.647907	0	0.000195674	NA	NA
A0A0U4DJF7_HUMAN|A0A0U4DJF7	NA11_MidT-DMSO_MidT	0.0764004	0.313	0.510191	NA	NA
A0A0X9TD47_HUMAN|A0A0X9TD47	NA11_MidT-DMSO_MidT	0.133979	0.11	0.265211	NA	NA
A0A142IK94_HUMAN|A0A142IK94	NA11_MidT-DMSO_MidT	0.169742	0.001	0.00986888	NA	NA
A0A1B0GUN2_HUMAN|A0A1B0GUN2	NA11_MidT-DMSO_MidT	0.351309	0.002	0.024654	NA	NA
A0A1B0GWG0_HUMAN|A0A1B0GWG0	NA11_MidT-DMSO_MidT	0.0232097	0.605	0.754708	NA	NA
A0A1C7CYX0_HUMAN|A0A1C7CYX0	NA11_MidT-DMSO_MidT	-0.165723	0.508	0.686753	NA	NA
A0A1P7ZSS3_HUMAN|A0A1P7ZSS3	NA11_MidT-DMSO_MidT	0.00294257	0.989	0.995767	NA	NA
A0A1W2PP33_HUMAN|A0A1W2PP33	NA11_MidT-DMSO_MidT	-0.0428414	0.411	0.604616	NA	NA
A0A1W2PQM2_HUMAN|A0A1W2PQM2	NA11_MidT-DMSO_MidT	-0.0240181	0.804	0.889965	NA	NA
A16A1_HUMAN|Q8IZ83	NA11_MidT-DMSO_MidT	-0.00933618	0.559	0.725081	Aldehyde dehydrogenase family 16 member A1	ALDH16A1
A16L1_HUMAN|Q676U5	NA11_MidT-DMSO_MidT	0.125006	0.028	0.113007	Autophagy-related protein 16-1	ATG16L1
A16L2_HUMAN|Q8NAA4	NA11_MidT-DMSO_MidT	0.191687	0.036	0.132081	Autophagy-related protein 16-2	ATG16L2
A1A5C5_HUMAN|A1A5C5	NA11_MidT-DMSO_MidT	0.6097	0	0.00145611	RRBP1 protein	RRBP1
A1AG1_HUMAN|P02763	NA11_MidT-DMSO_MidT	0.154732	0	0.00574135	Alpha-1-acid glycoprotein 1	ORM1
A1AG2_HUMAN|P19652	NA11_MidT-DMSO_MidT	0.146951	0.079	0.214382	Alpha-1-acid glycoprotein 2	ORM2
A1AT_HUMAN|P01009	NA11_MidT-DMSO_MidT	-0.216149	0.153	0.324164	Alpha-1-antitrypsin	SERPINA1
A1BG_HUMAN|P04217	NA11_MidT-DMSO_MidT	-0.0221762	0.347	0.541465	Alpha-1B-glycoprotein	A1BG
A1E282_HUMAN|A1E282	NA11_MidT-DMSO_MidT	-0.631068	0	0.000484905	Beta-actin
A20A1_HUMAN|Q5TYW2	NA11_MidT-DMSO_MidT	-0.591167	0.003	0.0271223	Ankyrin repeat domain-containing protein 20A1	ANKRD20A1
A2GL_HUMAN|P02750	NA11_MidT-DMSO_MidT	0.0126953	0.628	0.7734	Leucine-rich alpha-2-glycoprotein	LRG1
A2MG_HUMAN|P01023	NA11_MidT-DMSO_MidT	0.0392367	0.137	0.303345	Alpha-2-macroglobulin	A2M
A2NI60_HUMAN|A2NI60	NA11_MidT-DMSO_MidT	-0.200007	0.027	0.111721	BRE
A2NX48_HUMAN|A2NX48	NA11_MidT-DMSO_MidT	-0.00775559	0.874	0.935895	Bactericidal /Permeability Increasing Protein	BPI'
A3RDR9_HUMAN|A3RDR9	NA11_MidT-DMSO_MidT	-0.0263856	0.653	0.792772	Aryl-hydrocarbon receptor interacting protein	AIP
A4_HUMAN|P05067	NA11_MidT-DMSO_MidT	0.13267	0.028	0.115088	Amyloid beta A4 protein	APP
A4D198_HUMAN|A4D198	NA11_MidT-DMSO_MidT	-0.082518	0.112	0.267398	Similar to mKIAA0038 protein	LOC392647
A6NLN1_HUMAN|A6NLN1	NA11_MidT-DMSO_MidT	-0.0569071	0.591	0.747453	Polypyrimidine tract binding protein 1, isoform CRA_b	PTBP1
A7BI36_HUMAN|A7BI36	NA11_MidT-DMSO_MidT	-0.533467	0	0.00419553	p180/ribosome receptor	RRBP1
A7L3B_HUMAN|Q96GX2	NA11_MidT-DMSO_MidT	-0.0406787	0.329	0.523615	Putative ataxin-7-like protein 3B	ATXN7L3B
A8K2L4_HUMAN|A8K2L4	NA11_MidT-DMSO_MidT	0.196527	0.001	0.012543	cDNA FLJ76079, highly similar to Homo sapiens lymphocyte-specific protein 1 (LSP1), mRNA
A8K3A2_HUMAN|A8K3A2	NA11_MidT-DMSO_MidT	0.00582909	0.961	0.982876	cDNA FLJ77789
A8K6B7_HUMAN|A8K6B7	NA11_MidT-DMSO_MidT	0.109188	0.011	0.0627557	cDNA FLJ37864 fis, clone BRSSN2015982
A8K8D3_HUMAN|A8K8D3	NA11_MidT-DMSO_MidT	-0.200462	0	0.00889862	cDNA FLJ77372, highly similar to Homo sapiens SUMO/sentrin specific peptidase family member 8 (SENP8), mRNA
A8K973_HUMAN|A8K973	NA11_MidT-DMSO_MidT	0.0597127	0.704	0.825525	cDNA FLJ77998, highly similar to Homo sapiens synaptotagmin-like 4 (granuphilin-a), mRNA
AAAT_HUMAN|Q15758	NA11_MidT-DMSO_MidT	0.159257	0.063	0.186505	Neutral amino acid transporter B(0)	SLC1A5
AACS_HUMAN|Q86V21	NA11_MidT-DMSO_MidT	0.116032	0.092	0.237445	Acetoacetyl-CoA synthetase	AACS
AACT_HUMAN|P01011	NA11_MidT-DMSO_MidT	-0.282504	0.241	0.433487	Alpha-1-antichymotrypsin	SERPINA3
AAK1_HUMAN|Q2M2I8	NA11_MidT-DMSO_MidT	0.0118074	0.775	0.871976	AP2-associated protein kinase 1	AAK1
AAKB1_HUMAN|Q9Y478	NA11_MidT-DMSO_MidT	-0.019939	0.65	0.789398	5'-AMP-activated protein kinase subunit beta-1	PRKAB1
AAKG1_HUMAN|P54619	NA11_MidT-DMSO_MidT	0.126229	0	0.00250242	5'-AMP-activated protein kinase subunit gamma-1	PRKAG1
AAMDC_HUMAN|Q9H7C9	NA11_MidT-DMSO_MidT	0.0782999	0.007	0.0469161	Mth938 domain-containing protein	AAMDC
AAMP_HUMAN|Q13685	NA11_MidT-DMSO_MidT	0.115963	0.11	0.266277	Angio-associated migratory cell protein	AAMP
AAPK1_HUMAN|Q13131	NA11_MidT-DMSO_MidT	-0.0738391	0.055	0.170942	5'-AMP-activated protein kinase catalytic subunit alpha-1	PRKAA1
AATC_HUMAN|P17174	NA11_MidT-DMSO_MidT	0.0916583	0.03	0.11866	Aspartate aminotransferase, cytoplasmic	GOT1
AATM_HUMAN|P00505	NA11_MidT-DMSO_MidT	-0.080653	0.011	0.063567	Aspartate aminotransferase, mitochondrial	GOT2
AB1IP_HUMAN|Q7Z5R6	NA11_MidT-DMSO_MidT	0.078202	0.042	0.144222	Amyloid beta A4 precursor protein-binding family B member 1-interacting protein	APBB1IP
ABC3A_HUMAN|P31941	NA11_MidT-DMSO_MidT	0.0763377	0.02	0.0921567	DNA dC->dU-editing enzyme APOBEC-3A	APOBEC3A
ABC3F_HUMAN|Q8IUX4	NA11_MidT-DMSO_MidT	0.0640702	0.538	0.707745	DNA dC->dU-editing enzyme APOBEC-3F	APOBEC3F
ABC3G_HUMAN|Q9HC16	NA11_MidT-DMSO_MidT	0.0154363	0.685	0.814548	DNA dC->dU-editing enzyme APOBEC-3G	APOBEC3G
ABCE1_HUMAN|P61221	NA11_MidT-DMSO_MidT	0.0110338	0.687	0.814968	ATP-binding cassette sub-family E member 1	ABCE1
ABCF1_HUMAN|Q8NE71	NA11_MidT-DMSO_MidT	0.0804397	0.021	0.0974021	ATP-binding cassette sub-family F member 1	ABCF1
ABCF2_HUMAN|Q9UG63	NA11_MidT-DMSO_MidT	-0.181988	0.006	0.045403	ATP-binding cassette sub-family F member 2	ABCF2
ABCF3_HUMAN|Q9NUQ8	NA11_MidT-DMSO_MidT	-0.0764857	0.055	0.171574	ATP-binding cassette sub-family F member 3	ABCF3
ABHDA_HUMAN|Q9NUJ1	NA11_MidT-DMSO_MidT	-0.037453	0.324	0.520151	Mycophenolic acid acyl-glucuronide esterase, mitochondrial	ABHD10
ABHDB_HUMAN|Q8NFV4	NA11_MidT-DMSO_MidT	-0.0286914	0.638	0.78066	Alpha/beta hydrolase domain-containing protein 11	ABHD11
ABHEB_HUMAN|Q96IU4	NA11_MidT-DMSO_MidT	0.128496	0.016	0.0787321	Alpha/beta hydrolase domain-containing protein 14B	ABHD14B
ABI1_HUMAN|Q8IZP0	NA11_MidT-DMSO_MidT	-0.00896664	0.832	0.908838	Abl interactor 1	ABI1
ABI3_HUMAN|Q9P2A4	NA11_MidT-DMSO_MidT	0.282348	0.004	0.0307628	ABI gene family member 3	ABI3
ABL1_HUMAN|P00519	NA11_MidT-DMSO_MidT	0.239486	0	0.00453193	Tyrosine-protein kinase ABL1	ABL1
ABLM3_HUMAN|O94929	NA11_MidT-DMSO_MidT	0.089457	0.578	0.740071	Actin-binding LIM protein 3	ABLIM3
ABR_HUMAN|Q12979	NA11_MidT-DMSO_MidT	0.0402093	0.17	0.345632	Active breakpoint cluster region-related protein	ABR
ABRAL_HUMAN|Q9P1F3	NA11_MidT-DMSO_MidT	0.0299815	0.476	0.660018	Costars family protein ABRACL	ABRACL
ABRX1_HUMAN|Q6UWZ7	NA11_MidT-DMSO_MidT	-0.048628	0.413	0.605869	NA	NA
ABRX2_HUMAN|Q15018	NA11_MidT-DMSO_MidT	0.121838	0.001	0.0115369	NA	NA
ACAD9_HUMAN|Q9H845	NA11_MidT-DMSO_MidT	0.0911585	0.062	0.18634	Acyl-CoA dehydrogenase family member 9, mitochondrial	ACAD9
ACADM_HUMAN|P11310	NA11_MidT-DMSO_MidT	0.0633442	0.032	0.122667	Medium-chain specific acyl-CoA dehydrogenase, mitochondrial	ACADM
ACADS_HUMAN|P16219	NA11_MidT-DMSO_MidT	-0.122136	0.056	0.173545	Short-chain specific acyl-CoA dehydrogenase, mitochondrial	ACADS
ACADV_HUMAN|P49748	NA11_MidT-DMSO_MidT	0.0517919	0.037	0.135821	Very long-chain specific acyl-CoA dehydrogenase, mitochondrial	ACADVL
ACAP1_HUMAN|Q15027	NA11_MidT-DMSO_MidT	-0.0888212	0.01	0.0581192	Arf-GAP with coiled-coil, ANK repeat and PH domain-containing protein 1	ACAP1
ACAP2_HUMAN|Q15057	NA11_MidT-DMSO_MidT	0.0196108	0.167	0.342167	Arf-GAP with coiled-coil, ANK repeat and PH domain-containing protein 2	ACAP2
ACBD5_HUMAN|Q5T8D3	NA11_MidT-DMSO_MidT	0.0841209	0.225	0.416322	Acyl-CoA-binding domain-containing protein 5	ACBD5
ACBP_HUMAN|P07108	NA11_MidT-DMSO_MidT	-0.22579	0	0.0013756	Acyl-CoA-binding protein	DBI
ACD11_HUMAN|Q709F0	NA11_MidT-DMSO_MidT	-0.00337847	0.952	0.97956	Acyl-CoA dehydrogenase family member 11	ACAD11
ACINU_HUMAN|Q9UKV3	NA11_MidT-DMSO_MidT	0.0359534	0.056	0.174012	Apoptotic chromatin condensation inducer in the nucleus	ACIN1
ACL6A_HUMAN|O96019	NA11_MidT-DMSO_MidT	-0.0702183	0.075	0.207448	Actin-like protein 6A	ACTL6A
ACLY_HUMAN|P53396	NA11_MidT-DMSO_MidT	-0.0243195	0.271	0.465608	ATP-citrate synthase	ACLY
ACO13_HUMAN|Q9NPJ3	NA11_MidT-DMSO_MidT	0.0627106	0.194	0.377296	Acyl-coenzyme A thioesterase 13	ACOT13
ACOC_HUMAN|P21399	NA11_MidT-DMSO_MidT	0.0136888	0.605	0.755067	Cytoplasmic aconitate hydratase	ACO1
ACON_HUMAN|Q99798	NA11_MidT-DMSO_MidT	-0.0335914	0.488	0.669204	Aconitate hydratase, mitochondrial	ACO2
ACOT1_HUMAN|Q86TX2	NA11_MidT-DMSO_MidT	0.239072	0	0.00234626	Acyl-coenzyme A thioesterase 1	ACOT1
ACOX1_HUMAN|Q15067	NA11_MidT-DMSO_MidT	0.0496512	0.42	0.613076	Peroxisomal acyl-coenzyme A oxidase 1	ACOX1
ACPH_HUMAN|P13798	NA11_MidT-DMSO_MidT	-0.0369844	0.116	0.27342	Acylamino-acid-releasing enzyme	APEH
ACPM_HUMAN|O14561	NA11_MidT-DMSO_MidT	-0.252552	0.009	0.0552704	Acyl carrier protein, mitochondrial	NDUFAB1
ACS2L_HUMAN|Q9NUB1	NA11_MidT-DMSO_MidT	0.139943	0.008	0.0518655	Acetyl-coenzyme A synthetase 2-like, mitochondrial	ACSS1
ACSA_HUMAN|Q9NR19	NA11_MidT-DMSO_MidT	-0.0656631	0.181	0.359928	Acetyl-coenzyme A synthetase, cytoplasmic	ACSS2
ACSF3_HUMAN|Q4G176	NA11_MidT-DMSO_MidT	0.11428	0.043	0.14679	Acyl-CoA synthetase family member 3, mitochondrial	ACSF3
ACSL1_HUMAN|P33121	NA11_MidT-DMSO_MidT	0.232972	0	0.00827359	Long-chain-fatty-acid--CoA ligase 1	ACSL1
ACSL3_HUMAN|O95573	NA11_MidT-DMSO_MidT	0.0409673	0.646	0.786494	Long-chain-fatty-acid--CoA ligase 3	ACSL3
ACSL4_HUMAN|O60488	NA11_MidT-DMSO_MidT	0.0235595	0.671	0.803854	Long-chain-fatty-acid--CoA ligase 4	ACSL4
ACTA_HUMAN|P62736	NA11_MidT-DMSO_MidT	0.0181308	0.721	0.836599	Actin, aortic smooth muscle	ACTA2
ACTB_HUMAN|P60709	NA11_MidT-DMSO_MidT	-0.0970808	0.065	0.190565	Actin, cytoplasmic 1	ACTB
ACTBM_HUMAN|Q9BYX7	NA11_MidT-DMSO_MidT	0.0416366	0.579	0.740071	Putative beta-actin-like protein 3	POTEKP
ACTN1_HUMAN|P12814	NA11_MidT-DMSO_MidT	-0.072803	0.001	0.0123546	Alpha-actinin-1	ACTN1
ACTN4_HUMAN|O43707	NA11_MidT-DMSO_MidT	-0.0138886	0.394	0.587115	Alpha-actinin-4	ACTN4
ACTY_HUMAN|P42025	NA11_MidT-DMSO_MidT	0.00124502	0.965	0.984916	Beta-centractin	ACTR1B
ACTZ_HUMAN|P61163	NA11_MidT-DMSO_MidT	-0.0890686	0.006	0.044401	Alpha-centractin	ACTR1A
ACY1_HUMAN|Q03154	NA11_MidT-DMSO_MidT	0.0906	0.004	0.0351293	Aminoacylase-1	ACY1
ACYP1_HUMAN|P07311	NA11_MidT-DMSO_MidT	-0.000119695	0.998	0.998314	Acylphosphatase-1	ACYP1
ACYP2_HUMAN|P14621	NA11_MidT-DMSO_MidT	0.0487189	0.218	0.407545	Acylphosphatase-2	ACYP2
ADA_HUMAN|P00813	NA11_MidT-DMSO_MidT	-0.0240253	0.424	0.615913	Adenosine deaminase	ADA
ADA2_HUMAN|Q9NZK5	NA11_MidT-DMSO_MidT	-0.0413504	0.102	0.255173	NA	NA
ADAM8_HUMAN|P78325	NA11_MidT-DMSO_MidT	0.0881614	0.092	0.237675	Disintegrin and metalloproteinase domain-containing protein 8	ADAM8
ADAP1_HUMAN|O75689	NA11_MidT-DMSO_MidT	-0.0131516	0.567	0.731539	Arf-GAP with dual PH domain-containing protein 1	ADAP1
ADDA_HUMAN|P35611	NA11_MidT-DMSO_MidT	-0.0996147	0	0.00132607	Alpha-adducin	ADD1
ADDG_HUMAN|Q9UEY8	NA11_MidT-DMSO_MidT	0.0139179	0.484	0.665782	Gamma-adducin	ADD3
ADHX_HUMAN|P11766	NA11_MidT-DMSO_MidT	-0.0299307	0.498	0.676787	Alcohol dehydrogenase class-3	ADH5
ADK_HUMAN|P55263	NA11_MidT-DMSO_MidT	-0.0495382	0.275	0.469684	Adenosine kinase	ADK
ADNP_HUMAN|Q9H2P0	NA11_MidT-DMSO_MidT	0.0486966	0.467	0.653229	Activity-dependent neuroprotector homeobox protein	ADNP
ADPGK_HUMAN|Q9BRR6	NA11_MidT-DMSO_MidT	-0.218928	0.051	0.16258	ADP-dependent glucokinase	ADPGK
ADPPT_HUMAN|Q9NRN7	NA11_MidT-DMSO_MidT	-0.0332901	0.122	0.281194	L-aminoadipate-semialdehyde dehydrogenase-phosphopantetheinyl transferase	AASDHPPT
ADPRH_HUMAN|P54922	NA11_MidT-DMSO_MidT	-0.11357	0.142	0.309559	[Protein ADP-ribosylarginine] hydrolase	ADPRH
ADRM1_HUMAN|Q16186	NA11_MidT-DMSO_MidT	0.0295268	0.355	0.550022	Proteasomal ubiquitin receptor ADRM1	ADRM1
ADRO_HUMAN|P22570	NA11_MidT-DMSO_MidT	-0.0598579	0.019	0.0917963	NADPH:adrenodoxin oxidoreductase, mitochondrial	FDXR
ADX_HUMAN|P10109	NA11_MidT-DMSO_MidT	0.00595167	0.899	0.950292	Adrenodoxin, mitochondrial	FDX1
AEDO_HUMAN|Q96SZ5	NA11_MidT-DMSO_MidT	0.0846794	0.023	0.102264	2-aminoethanethiol dioxygenase	ADO
AFAM_HUMAN|P43652	NA11_MidT-DMSO_MidT	0.0811758	0.031	0.121323	Afamin	AFM
AFF4_HUMAN|Q9UHB7	NA11_MidT-DMSO_MidT	0.0504871	0.409	0.601947	AF4/FMR2 family member 4	AFF4
AFTIN_HUMAN|Q6ULP2	NA11_MidT-DMSO_MidT	0.0252547	0.344	0.539811	Aftiphilin	AFTPH
AGAP2_HUMAN|Q99490	NA11_MidT-DMSO_MidT	0.0119021	0.522	0.696542	Arf-GAP with GTPase, ANK repeat and PH domain-containing protein 2	AGAP2
AGFG1_HUMAN|P52594	NA11_MidT-DMSO_MidT	0.119993	0	0.000300433	Arf-GAP domain and FG repeat-containing protein 1	AGFG1
AGM1_HUMAN|O95394	NA11_MidT-DMSO_MidT	-0.122186	0.019	0.0901225	Phosphoacetylglucosamine mutase	PGM3
AGO1_HUMAN|Q9UL18	NA11_MidT-DMSO_MidT	-0.120764	0.047	0.156242	Protein argonaute-1	AGO1
AGO2_HUMAN|Q9UKV8	NA11_MidT-DMSO_MidT	-0.0990503	0.022	0.097404	Protein argonaute-2	AGO2
AGO3_HUMAN|Q9H9G7	NA11_MidT-DMSO_MidT	-0.13091	0.076	0.207657	Protein argonaute-3	AGO3
AGO4_HUMAN|Q9HCK5	NA11_MidT-DMSO_MidT	-0.0277806	0.67	0.803399	Protein argonaute-4	AGO4
AHNK_HUMAN|Q09666	NA11_MidT-DMSO_MidT	-0.065767	0.004	0.0348169	Neuroblast differentiation-associated protein AHNAK	AHNAK
AHNK2_HUMAN|Q8IVF2	NA11_MidT-DMSO_MidT	-0.403092	0	0.000849707	Protein AHNAK2	AHNAK2
AHSA1_HUMAN|O95433	NA11_MidT-DMSO_MidT	0.0395108	0.409	0.602574	Activator of 90 kDa heat shock protein ATPase homolog 1	AHSA1
AIDA_HUMAN|Q96BJ3	NA11_MidT-DMSO_MidT	-0.112679	0.02	0.0947451	Axin interactor, dorsalization-associated protein	AIDA
AIF1_HUMAN|P55008	NA11_MidT-DMSO_MidT	-0.0644664	0.267	0.461985	Allograft inflammatory factor 1	AIF1
AIFM1_HUMAN|O95831	NA11_MidT-DMSO_MidT	0.100651	0.039	0.138394	Apoptosis-inducing factor 1, mitochondrial	AIFM1
AIMP1_HUMAN|Q12904	NA11_MidT-DMSO_MidT	-0.0879186	0.007	0.0458256	Aminoacyl tRNA synthase complex-interacting multifunctional protein 1	AIMP1
AIMP2_HUMAN|Q13155	NA11_MidT-DMSO_MidT	-0.047973	0.346	0.541351	Aminoacyl tRNA synthase complex-interacting multifunctional protein 2	AIMP2
AIP_HUMAN|O00170	NA11_MidT-DMSO_MidT	0.0615177	0.072	0.203203	AH receptor-interacting protein	AIP
AK17A_HUMAN|Q02040	NA11_MidT-DMSO_MidT	0.0631059	0.065	0.190732	A-kinase anchor protein 17A	AKAP17A
AK1A1_HUMAN|P14550	NA11_MidT-DMSO_MidT	0.111186	0.001	0.0149811	Alcohol dehydrogenase [NADP(+)]	AKR1A1
AK1C1_HUMAN|Q04828	NA11_MidT-DMSO_MidT	0.059296	0.543	0.71149	Aldo-keto reductase family 1 member C1	AKR1C1
AK1C3_HUMAN|P42330	NA11_MidT-DMSO_MidT	0.0610757	0.214	0.402516	Aldo-keto reductase family 1 member C3	AKR1C3
AKA11_HUMAN|Q9UKA4	NA11_MidT-DMSO_MidT	0.0236985	0.552	0.719646	A-kinase anchor protein 11	AKAP11
AKA12_HUMAN|Q02952	NA11_MidT-DMSO_MidT	-0.0186943	0.374	0.568077	A-kinase anchor protein 12	AKAP12
AKAP2_HUMAN|Q9Y2D5	NA11_MidT-DMSO_MidT	-0.0620399	0.42	0.612631	A-kinase anchor protein 2	AKAP2
AKAP8_HUMAN|O43823	NA11_MidT-DMSO_MidT	0.142798	0.073	0.204098	A-kinase anchor protein 8	AKAP8
AKAP9_HUMAN|Q99996	NA11_MidT-DMSO_MidT	0.0650852	0.045	0.150533	A-kinase anchor protein 9	AKAP9
AKIP_HUMAN|Q9NWT8	NA11_MidT-DMSO_MidT	0.107265	0.009	0.0558199	Aurora kinase A-interacting protein	AURKAIP1
AKNA_HUMAN|Q7Z591	NA11_MidT-DMSO_MidT	0.141249	0.003	0.0264888	AT-hook-containing transcription factor	AKNA
AKP13_HUMAN|Q12802	NA11_MidT-DMSO_MidT	0.0454722	0.027	0.111721	A-kinase anchor protein 13	AKAP13
AKP8L_HUMAN|Q9ULX6	NA11_MidT-DMSO_MidT	-0.132358	0.02	0.0927135	A-kinase anchor protein 8-like	AKAP8L
AKT1_HUMAN|P31749	NA11_MidT-DMSO_MidT	-0.118035	0.057	0.17423	RAC-alpha serine/threonine-protein kinase	AKT1
AKT2_HUMAN|P31751	NA11_MidT-DMSO_MidT	-0.0075329	0.873	0.935895	RAC-beta serine/threonine-protein kinase	AKT2
AL14E_HUMAN|Q8N8R7	NA11_MidT-DMSO_MidT	-0.0127389	0.9	0.950848	ARL14 effector protein	ARL14EP
AL1A1_HUMAN|P00352	NA11_MidT-DMSO_MidT	0.0279318	0.304	0.500878	Retinal dehydrogenase 1	ALDH1A1
AL1A2_HUMAN|O94788	NA11_MidT-DMSO_MidT	-0.0964313	0.143	0.311513	Retinal dehydrogenase 2	ALDH1A2
AL1B1_HUMAN|P30837	NA11_MidT-DMSO_MidT	0.350014	0.001	0.015569	Aldehyde dehydrogenase X, mitochondrial	ALDH1B1
AL3A2_HUMAN|P51648	NA11_MidT-DMSO_MidT	-0.096703	0.273	0.467844	Fatty aldehyde dehydrogenase	ALDH3A2
AL4A1_HUMAN|P30038	NA11_MidT-DMSO_MidT	-0.0841403	0.037	0.134901	Delta-1-pyrroline-5-carboxylate dehydrogenase, mitochondrial	ALDH4A1
AL7A1_HUMAN|P49419	NA11_MidT-DMSO_MidT	-0.0972201	0.01	0.0597132	Alpha-aminoadipic semialdehyde dehydrogenase	ALDH7A1
AL9A1_HUMAN|P49189	NA11_MidT-DMSO_MidT	0.00329452	0.936	0.970974	4-trimethylaminobutyraldehyde dehydrogenase	ALDH9A1
ALBU_HUMAN|P02768	NA11_MidT-DMSO_MidT	0.149284	0.009	0.057596	Serum albumin	ALB
ALDH2_HUMAN|P05091	NA11_MidT-DMSO_MidT	0.02392	0.357	0.552238	Aldehyde dehydrogenase, mitochondrial	ALDH2
ALDOA_HUMAN|P04075	NA11_MidT-DMSO_MidT	0.0336965	0.171	0.347038	Fructose-bisphosphate aldolase A	ALDOA
ALDOC_HUMAN|P09972	NA11_MidT-DMSO_MidT	-0.0369668	0.101	0.252989	Fructose-bisphosphate aldolase C	ALDOC
ALDR_HUMAN|P15121	NA11_MidT-DMSO_MidT	-0.07491	0.19	0.373109	Aldose reductase	AKR1B1
ALKB5_HUMAN|Q6P6C2	NA11_MidT-DMSO_MidT	-0.000753788	0.995	0.998314	RNA demethylase ALKBH5	ALKBH5
AMBP_HUMAN|P02760	NA11_MidT-DMSO_MidT	0.0930701	0.026	0.109468	Protein AMBP	AMBP
AMFR_HUMAN|Q9UKV5	NA11_MidT-DMSO_MidT	0.0285859	0.89	0.944827	E3 ubiquitin-protein ligase AMFR	AMFR
AMPB_HUMAN|Q9H4A4	NA11_MidT-DMSO_MidT	-0.0112162	0.747	0.851444	Aminopeptidase B	RNPEP
AMPD1_HUMAN|P23109	NA11_MidT-DMSO_MidT	-0.14921	0.008	0.0498146	AMP deaminase 1	AMPD1
AMPD2_HUMAN|Q01433	NA11_MidT-DMSO_MidT	0.0102126	0.673	0.805518	AMP deaminase 2	AMPD2
AMPD3_HUMAN|Q01432	NA11_MidT-DMSO_MidT	0.0166683	0.377	0.570855	AMP deaminase 3	AMPD3
AMPH_HUMAN|P49418	NA11_MidT-DMSO_MidT	0.174297	0.265	0.459762	Amphiphysin	AMPH
AMPL_HUMAN|P28838	NA11_MidT-DMSO_MidT	-0.0435225	0.13	0.291985	Cytosol aminopeptidase	LAP3
AMPN_HUMAN|P15144	NA11_MidT-DMSO_MidT	-0.0283596	0.38	0.573597	Aminopeptidase N	ANPEP
AMRP_HUMAN|P30533	NA11_MidT-DMSO_MidT	-0.0353873	0.439	0.628395	Alpha-2-macroglobulin receptor-associated protein	LRPAP1
AN13A_HUMAN|Q8IZ07	NA11_MidT-DMSO_MidT	0.0174011	0.661	0.796404	Ankyrin repeat domain-containing protein 13A	ANKRD13A
AN32A_HUMAN|P39687	NA11_MidT-DMSO_MidT	-0.0167709	0.535	0.705579	Acidic leucine-rich nuclear phosphoprotein 32 family member A	ANP32A
AN32B_HUMAN|Q92688	NA11_MidT-DMSO_MidT	-0.130402	0.05	0.162347	Acidic leucine-rich nuclear phosphoprotein 32 family member B	ANP32B
AN32E_HUMAN|Q9BTT0	NA11_MidT-DMSO_MidT	-0.0743711	0.109	0.263569	Acidic leucine-rich nuclear phosphoprotein 32 family member E	ANP32E
AN32E_HUMAN|Q9BTT0-3	NA11_MidT-DMSO_MidT	0.143163	0.036	0.13182	Acidic leucine-rich nuclear phosphoprotein 32 family member E (isoform 3)	ANP32E
ANAG_HUMAN|P54802	NA11_MidT-DMSO_MidT	0.061591	0.089	0.23208	Alpha-N-acetylglucosaminidase	NAGLU
ANC2_HUMAN|Q9UJX6	NA11_MidT-DMSO_MidT	-0.0973971	0.222	0.412212	Anaphase-promoting complex subunit 2	ANAPC2
ANCHR_HUMAN|Q96K21	NA11_MidT-DMSO_MidT	0.103251	0.071	0.20146	Abscission/NoCut checkpoint regulator	ZFYVE19
ANFY1_HUMAN|Q9P2R3	NA11_MidT-DMSO_MidT	0.0926477	0.019	0.0916841	Rabankyrin-5	ANKFY1
ANGP1_HUMAN|Q15389	NA11_MidT-DMSO_MidT	0.0216185	0.665	0.799611	Angiopoietin-1	ANGPT1
ANK1_HUMAN|P16157	NA11_MidT-DMSO_MidT	0.0625803	0.247	0.440221	Ankyrin-1	ANK1
ANKH1_HUMAN|Q8IWZ3	NA11_MidT-DMSO_MidT	0.0159187	0.489	0.669653	Ankyrin repeat and KH domain-containing protein 1	ANKHD1
ANKK1_HUMAN|Q8NFD2	NA11_MidT-DMSO_MidT	0.423411	0	0.00250242	Ankyrin repeat and protein kinase domain-containing protein 1	ANKK1
ANKY2_HUMAN|Q8IV38	NA11_MidT-DMSO_MidT	0.120889	0	0.00318596	Ankyrin repeat and MYND domain-containing protein 2	ANKMY2
ANKZ1_HUMAN|Q9H8Y5	NA11_MidT-DMSO_MidT	0.120802	0.074	0.205491	Ankyrin repeat and zinc finger domain-containing protein 1	ANKZF1
ANM1_HUMAN|Q99873	NA11_MidT-DMSO_MidT	-0.170764	0.001	0.0120794	Protein arginine N-methyltransferase 1	PRMT1
ANM3_HUMAN|O60678	NA11_MidT-DMSO_MidT	0.0602802	0.259	0.452348	Protein arginine N-methyltransferase 3	PRMT3
ANM5_HUMAN|O14744	NA11_MidT-DMSO_MidT	-0.0393491	0.101	0.254022	Protein arginine N-methyltransferase 5	PRMT5
ANM9_HUMAN|Q6P2P2	NA11_MidT-DMSO_MidT	-0.000144016	0.997	0.998314	Putative protein arginine N-methyltransferase 9	PRMT9
ANR17_HUMAN|O75179	NA11_MidT-DMSO_MidT	0.0440059	0.511	0.688449	Ankyrin repeat domain-containing protein 17	ANKRD17
ANR44_HUMAN|Q8N8A2	NA11_MidT-DMSO_MidT	0.0101031	0.58	0.741396	Serine/threonine-protein phosphatase 6 regulatory ankyrin repeat subunit B	ANKRD44
ANR49_HUMAN|Q8WVL7	NA11_MidT-DMSO_MidT	0.0988603	0.201	0.386576	Ankyrin repeat domain-containing protein 49	ANKRD49
ANR54_HUMAN|Q6NXT1	NA11_MidT-DMSO_MidT	0.11587	0.186	0.367268	Ankyrin repeat domain-containing protein 54	ANKRD54
ANS1A_HUMAN|Q92625	NA11_MidT-DMSO_MidT	0.024536	0.605	0.754708	Ankyrin repeat and SAM domain-containing protein 1A	ANKS1A
ANT3_HUMAN|P01008	NA11_MidT-DMSO_MidT	0.20991	0.027	0.112075	Antithrombin-III	SERPINC1
ANX11_HUMAN|P50995	NA11_MidT-DMSO_MidT	0.0182401	0.557	0.722733	Annexin A11	ANXA11
ANXA1_HUMAN|P04083	NA11_MidT-DMSO_MidT	0.0492217	0.161	0.333342	Annexin A1	ANXA1
ANXA2_HUMAN|P07355	NA11_MidT-DMSO_MidT	-0.00688146	0.726	0.838631	Annexin A2	ANXA2
ANXA3_HUMAN|P12429	NA11_MidT-DMSO_MidT	0.0453762	0.231	0.423389	Annexin A3	ANXA3
ANXA4_HUMAN|P09525	NA11_MidT-DMSO_MidT	-0.274748	0.005	0.0409374	Annexin A4	ANXA4
ANXA5_HUMAN|P08758	NA11_MidT-DMSO_MidT	0.0190771	0.513	0.688664	Annexin A5	ANXA5
ANXA6_HUMAN|P08133	NA11_MidT-DMSO_MidT	0.00348033	0.805	0.890324	Annexin A6	ANXA6
ANXA7_HUMAN|P20073	NA11_MidT-DMSO_MidT	0.00889731	0.735	0.844532	Annexin A7	ANXA7
AOAH_HUMAN|P28039	NA11_MidT-DMSO_MidT	0.0923134	0.027	0.11201	Acyloxyacyl hydrolase	AOAH
AP1B1_HUMAN|Q10567	NA11_MidT-DMSO_MidT	-0.00404546	0.839	0.912626	AP-1 complex subunit beta-1	AP1B1
AP1B1_HUMAN|Q10567-3	NA11_MidT-DMSO_MidT	-0.0258896	0.548	0.715706	AP-1 complex subunit beta-1 (isoform 3)	AP1B1
AP1G1_HUMAN|O43747	NA11_MidT-DMSO_MidT	-0.0376319	0.044	0.148928	AP-1 complex subunit gamma-1	AP1G1
AP1G2_HUMAN|O75843	NA11_MidT-DMSO_MidT	0.0677525	0.006	0.0414881	AP-1 complex subunit gamma-like 2	AP1G2
AP1M1_HUMAN|Q9BXS5	NA11_MidT-DMSO_MidT	0.0140782	0.512	0.688473	AP-1 complex subunit mu-1	AP1M1
AP1S1_HUMAN|P61966	NA11_MidT-DMSO_MidT	-0.118916	0.084	0.222323	AP-1 complex subunit sigma-1A	AP1S1
AP1S2_HUMAN|P56377	NA11_MidT-DMSO_MidT	0.0225059	0.712	0.830111	AP-1 complex subunit sigma-2	AP1S2
AP2A1_HUMAN|O95782	NA11_MidT-DMSO_MidT	-0.0145497	0.455	0.643673	AP-2 complex subunit alpha-1	AP2A1
AP2A2_HUMAN|O94973	NA11_MidT-DMSO_MidT	0.0434965	0.133	0.297068	AP-2 complex subunit alpha-2	AP2A2
AP2B1_HUMAN|P63010	NA11_MidT-DMSO_MidT	0.0930629	0.039	0.139133	AP-2 complex subunit beta	AP2B1
AP2M1_HUMAN|Q96CW1	NA11_MidT-DMSO_MidT	0.0470615	0.227	0.41813	AP-2 complex subunit mu	AP2M1
AP2S1_HUMAN|P53680	NA11_MidT-DMSO_MidT	0.0528141	0.46	0.647831	AP-2 complex subunit sigma	AP2S1
AP3B1_HUMAN|O00203	NA11_MidT-DMSO_MidT	0.0737436	0.061	0.182094	AP-3 complex subunit beta-1	AP3B1
AP3D1_HUMAN|O14617	NA11_MidT-DMSO_MidT	0.0433007	0.013	0.0711139	AP-3 complex subunit delta-1	AP3D1
AP3D1_HUMAN|O14617-2	NA11_MidT-DMSO_MidT	0.00474322	0.94	0.973793	AP-3 complex subunit delta-1 (isoform 2)	AP3D1
AP3D1_HUMAN|O14617-5	NA11_MidT-DMSO_MidT	-0.0138357	0.785	0.878798	AP-3 complex subunit delta-1 (isoform 5)	AP3D1
AP3M1_HUMAN|Q9Y2T2	NA11_MidT-DMSO_MidT	-0.00788253	0.815	0.897441	AP-3 complex subunit mu-1	AP3M1
AP3S1_HUMAN|Q92572	NA11_MidT-DMSO_MidT	-0.083212	0.084	0.222323	AP-3 complex subunit sigma-1	AP3S1
AP4A_HUMAN|P50583	NA11_MidT-DMSO_MidT	-0.0704808	0.178	0.35553	Bis(5'-nucleosyl)-tetraphosphatase [asymmetrical]	NUDT2
AP4M1_HUMAN|O00189	NA11_MidT-DMSO_MidT	0.147902	0.078	0.212594	AP-4 complex subunit mu-1	AP4M1
APAF_HUMAN|O14727	NA11_MidT-DMSO_MidT	0.0573209	0.128	0.288983	Apoptotic protease-activating factor 1	APAF1
APC_HUMAN|P25054	NA11_MidT-DMSO_MidT	-0.0138078	0.856	0.92459	Adenomatous polyposis coli protein	APC
APEX1_HUMAN|P27695	NA11_MidT-DMSO_MidT	-0.0100243	0.707	0.826858	DNA-(apurinic or apyrimidinic site) lyase	APEX1
API_ACHLYC|X15636	NA11_MidT-DMSO_MidT	0.0599295	0.581	0.741396	NA	NA
API5_HUMAN|Q9BZZ5	NA11_MidT-DMSO_MidT	0.00498419	0.781	0.876016	Apoptosis inhibitor 5	API5
API5_HUMAN|Q9BZZ5-2	NA11_MidT-DMSO_MidT	0.0643244	0.518	0.694049	Apoptosis inhibitor 5 (isoform 2)	API5
APLP2_HUMAN|Q06481	NA11_MidT-DMSO_MidT	0.173388	0.005	0.0362666	Amyloid-like protein 2	APLP2
APOA1_HUMAN|P02647	NA11_MidT-DMSO_MidT	0.138569	0.003	0.0299623	Apolipoprotein A-I	APOA1
APOA2_HUMAN|P02652	NA11_MidT-DMSO_MidT	-0.0127729	0.869	0.932905	Apolipoprotein A-II	APOA2
APOBR_HUMAN|Q0VD83	NA11_MidT-DMSO_MidT	0.00408875	0.849	0.918842	Apolipoprotein B receptor	APOBR
APOC1_HUMAN|P02654	NA11_MidT-DMSO_MidT	0.0095707	0.859	0.926117	Apolipoprotein C-I	APOC1
APOC2_HUMAN|P02655	NA11_MidT-DMSO_MidT	0.00382179	0.942	0.974508	Apolipoprotein C-II	APOC2
APOC3_HUMAN|P02656	NA11_MidT-DMSO_MidT	0.0887104	0.077	0.210486	Apolipoprotein C-III	APOC3
APOD_HUMAN|P05090	NA11_MidT-DMSO_MidT	-0.0762408	0.151	0.322167	Apolipoprotein D	APOD
APOH_HUMAN|P02749	NA11_MidT-DMSO_MidT	0.307146	0.005	0.0368771	Beta-2-glycoprotein 1	APOH
APOL1_HUMAN|O14791	NA11_MidT-DMSO_MidT	0.0634273	0.157	0.329227	Apolipoprotein L1	APOL1
APOL2_HUMAN|Q9BQE5	NA11_MidT-DMSO_MidT	-0.0206877	0.552	0.7198	Apolipoprotein L2	APOL2
APOL3_HUMAN|O95236	NA11_MidT-DMSO_MidT	-0.000117065	0.998	0.998322	Apolipoprotein L3	APOL3
APT_HUMAN|P07741	NA11_MidT-DMSO_MidT	-0.032967	0.311	0.508736	Adenine phosphoribosyltransferase	APRT
AR2BP_HUMAN|Q9Y2Y0	NA11_MidT-DMSO_MidT	-0.03301	0.668	0.801784	ADP-ribosylation factor-like protein 2-binding protein	ARL2BP
AR6P1_HUMAN|Q15041	NA11_MidT-DMSO_MidT	-0.0207569	0.777	0.873563	ADP-ribosylation factor-like protein 6-interacting protein 1	ARL6IP1
ARAF_HUMAN|P10398	NA11_MidT-DMSO_MidT	-0.09761	0.024	0.104378	Serine/threonine-protein kinase A-Raf	ARAF
ARAP1_HUMAN|Q96P48	NA11_MidT-DMSO_MidT	-0.0220951	0.219	0.408965	Arf-GAP with Rho-GAP domain, ANK repeat and PH domain-containing protein 1	ARAP1
ARAP3_HUMAN|Q8WWN8	NA11_MidT-DMSO_MidT	0.0267648	0.4	0.592419	Arf-GAP with Rho-GAP domain, ANK repeat and PH domain-containing protein 3	ARAP3
ARBK1_HUMAN|P25098	NA11_MidT-DMSO_MidT	0.0401437	0.175	0.352261	Beta-adrenergic receptor kinase 1	ADRBK1
ARC1A_HUMAN|Q92747	NA11_MidT-DMSO_MidT	0.0341718	0.302	0.499597	Actin-related protein 2/3 complex subunit 1A	ARPC1A
ARC1B_HUMAN|O15143	NA11_MidT-DMSO_MidT	-0.0825641	0.108	0.262923	Actin-related protein 2/3 complex subunit 1B	ARPC1B
ARF1_HUMAN|P84077	NA11_MidT-DMSO_MidT	0.0365553	0.313	0.510191	ADP-ribosylation factor 1	ARF1
ARF3_HUMAN|P61204	NA11_MidT-DMSO_MidT	-0.0921695	0.481	0.663429	ADP-ribosylation factor 3	ARF3
ARF4_HUMAN|P18085	NA11_MidT-DMSO_MidT	0.12518	0.002	0.0211923	ADP-ribosylation factor 4	ARF4
ARF5_HUMAN|P84085	NA11_MidT-DMSO_MidT	-0.3428	0.001	0.0137929	ADP-ribosylation factor 5	ARF5
ARF6_HUMAN|P62330	NA11_MidT-DMSO_MidT	0.255325	0.001	0.0149811	ADP-ribosylation factor 6	ARF6
ARFG1_HUMAN|Q8N6T3	NA11_MidT-DMSO_MidT	0.0110273	0.798	0.886665	ADP-ribosylation factor GTPase-activating protein 1	ARFGAP1
ARFG2_HUMAN|Q8N6H7	NA11_MidT-DMSO_MidT	-0.0220311	0.362	0.556029	ADP-ribosylation factor GTPase-activating protein 2	ARFGAP2
ARFG3_HUMAN|Q9NP61	NA11_MidT-DMSO_MidT	-0.0198782	0.614	0.760559	ADP-ribosylation factor GTPase-activating protein 3	ARFGAP3
ARFP1_HUMAN|P53367	NA11_MidT-DMSO_MidT	0.0733932	0.014	0.0746105	Arfaptin-1	ARFIP1
ARFP1_HUMAN|P53367-2	NA11_MidT-DMSO_MidT	0.188143	0	0.000543745	Arfaptin-1 (isoform 2)	ARFIP1
ARGAL_HUMAN|Q9HCE6	NA11_MidT-DMSO_MidT	-0.0743789	0.667	0.80052	Rho guanine nucleotide exchange factor 10-like protein	ARHGEF10L
ARGI1_HUMAN|P05089	NA11_MidT-DMSO_MidT	0.0348079	0.136	0.300985	Arginase-1	ARG1
ARGL1_HUMAN|Q9NWB6	NA11_MidT-DMSO_MidT	0.0477214	0.463	0.651343	Arginine and glutamate-rich protein 1	ARGLU1
ARH40_HUMAN|Q8TER5	NA11_MidT-DMSO_MidT	0.0914118	0.268	0.462381	Rho guanine nucleotide exchange factor 40	ARHGEF40
ARHG1_HUMAN|Q92888	NA11_MidT-DMSO_MidT	0.0129088	0.303	0.500128	Rho guanine nucleotide exchange factor 1	ARHGEF1
ARHG2_HUMAN|Q92974	NA11_MidT-DMSO_MidT	0.0160211	0.596	0.749509	Rho guanine nucleotide exchange factor 2	ARHGEF2
ARHG6_HUMAN|Q15052	NA11_MidT-DMSO_MidT	0.0678164	0.015	0.0755698	Rho guanine nucleotide exchange factor 6	ARHGEF6
ARHG7_HUMAN|Q14155	NA11_MidT-DMSO_MidT	0.00389853	0.952	0.97956	Rho guanine nucleotide exchange factor 7	ARHGEF7
ARHGB_HUMAN|O15085	NA11_MidT-DMSO_MidT	0.0776242	0.059	0.179733	Rho guanine nucleotide exchange factor 11	ARHGEF11
ARHGI_HUMAN|Q6ZSZ5	NA11_MidT-DMSO_MidT	0.086177	0	0.00943965	Rho guanine nucleotide exchange factor 18	ARHGEF18
ARHL2_HUMAN|Q9NX46	NA11_MidT-DMSO_MidT	-0.0254798	0.275	0.469684	Poly(ADP-ribose) glycohydrolase ARH3	ADPRHL2
ARI1_HUMAN|Q9Y4X5	NA11_MidT-DMSO_MidT	0.049316	0.237	0.428409	E3 ubiquitin-protein ligase ARIH1	ARIH1
ARI1A_HUMAN|O14497	NA11_MidT-DMSO_MidT	0.014926	0.601	0.753165	AT-rich interactive domain-containing protein 1A	ARID1A
ARI1B_HUMAN|Q8NFD5	NA11_MidT-DMSO_MidT	0.0204055	0.616	0.762747	AT-rich interactive domain-containing protein 1B	ARID1B
ARI2_HUMAN|O95376	NA11_MidT-DMSO_MidT	0.0604542	0.523	0.696542	E3 ubiquitin-protein ligase ARIH2	ARIH2
ARI3A_HUMAN|Q99856	NA11_MidT-DMSO_MidT	0.0169017	0.615	0.761989	AT-rich interactive domain-containing protein 3A	ARID3A
ARI3B_HUMAN|Q8IVW6	NA11_MidT-DMSO_MidT	-0.0145803	0.75	0.854166	AT-rich interactive domain-containing protein 3B	ARID3B
ARI4A_HUMAN|P29374	NA11_MidT-DMSO_MidT	-0.0611661	0.015	0.0756598	AT-rich interactive domain-containing protein 4A	ARID4A
ARI4B_HUMAN|Q4LE39	NA11_MidT-DMSO_MidT	-0.00122355	0.973	0.988492	AT-rich interactive domain-containing protein 4B	ARID4B
ARID2_HUMAN|Q68CP9	NA11_MidT-DMSO_MidT	0.449945	0	0.000890493	AT-rich interactive domain-containing protein 2	ARID2
ARK72_HUMAN|O43488	NA11_MidT-DMSO_MidT	-0.0991238	0.013	0.0715445	Aflatoxin B1 aldehyde reductase member 2	AKR7A2
ARL1_HUMAN|P40616	NA11_MidT-DMSO_MidT	0.0427836	0.584	0.742443	ADP-ribosylation factor-like protein 1	ARL1
ARL2_HUMAN|P36404	NA11_MidT-DMSO_MidT	0.0619689	0.059	0.179351	ADP-ribosylation factor-like protein 2	ARL2
ARL3_HUMAN|P36405	NA11_MidT-DMSO_MidT	-0.0169025	0.648	0.787848	ADP-ribosylation factor-like protein 3	ARL3
ARL8A_HUMAN|Q96BM9	NA11_MidT-DMSO_MidT	0.00957376	0.841	0.913145	ADP-ribosylation factor-like protein 8A	ARL8A
ARLY_HUMAN|P04424	NA11_MidT-DMSO_MidT	0.00619941	0.867	0.931374	Argininosuccinate lyase	ASL
ARMC1_HUMAN|Q9NVT9	NA11_MidT-DMSO_MidT	0.0605392	0.223	0.413774	Armadillo repeat-containing protein 1	ARMC1
ARMC6_HUMAN|Q6NXE6	NA11_MidT-DMSO_MidT	0.0463774	0.173	0.34971	Armadillo repeat-containing protein 6	ARMC6
ARMT1_HUMAN|Q9H993	NA11_MidT-DMSO_MidT	0.0356363	0.182	0.360762	NA	NA
ARNT_HUMAN|P27540	NA11_MidT-DMSO_MidT	0.0914474	0.034	0.128217	Aryl hydrocarbon receptor nuclear translocator	ARNT
ARP10_HUMAN|Q9NZ32	NA11_MidT-DMSO_MidT	0.0142711	0.798	0.886625	Actin-related protein 10	ACTR10
ARP19_HUMAN|P56211	NA11_MidT-DMSO_MidT	0.323395	0	0.00160654	cAMP-regulated phosphoprotein 19	ARPP19
ARP2_HUMAN|P61160	NA11_MidT-DMSO_MidT	0.0348584	0.297	0.494044	Actin-related protein 2	ACTR2
ARP3_HUMAN|P61158	NA11_MidT-DMSO_MidT	-0.0720458	0.08	0.215162	Actin-related protein 3	ACTR3
ARP3B_HUMAN|Q9P1U1	NA11_MidT-DMSO_MidT	0.00332863	0.926	0.964604	Actin-related protein 3B	ACTR3B
ARP5_HUMAN|Q9H9F9	NA11_MidT-DMSO_MidT	-0.0376848	0.359	0.553392	Actin-related protein 5	ACTR5
ARP5L_HUMAN|Q9BPX5	NA11_MidT-DMSO_MidT	-0.0292493	0.582	0.741396	Actin-related protein 2/3 complex subunit 5-like protein	ARPC5L
ARPC2_HUMAN|O15144	NA11_MidT-DMSO_MidT	-0.0841546	0.002	0.0200612	Actin-related protein 2/3 complex subunit 2	ARPC2
ARPC3_HUMAN|O15145	NA11_MidT-DMSO_MidT	-0.0946931	0.02	0.0918523	Actin-related protein 2/3 complex subunit 3	ARPC3
ARPC4_HUMAN|P59998	NA11_MidT-DMSO_MidT	-0.00443685	0.878	0.93903	Actin-related protein 2/3 complex subunit 4	ARPC4
ARPC5_HUMAN|O15511	NA11_MidT-DMSO_MidT	0.0190989	0.594	0.748127	Actin-related protein 2/3 complex subunit 5	ARPC5
ARRB1_HUMAN|P49407	NA11_MidT-DMSO_MidT	-0.0243263	0.44	0.628555	Beta-arrestin-1	ARRB1
ARRB2_HUMAN|P32121	NA11_MidT-DMSO_MidT	-0.154095	0.001	0.0173587	Beta-arrestin-2	ARRB2
ARSA_HUMAN|P15289	NA11_MidT-DMSO_MidT	0.149595	0.003	0.0299623	Arylsulfatase A	ARSA
ARSB_HUMAN|P15848	NA11_MidT-DMSO_MidT	-0.138631	0.116	0.272855	Arylsulfatase B	ARSB
ARY1_HUMAN|P18440	NA11_MidT-DMSO_MidT	-0.245056	0.029	0.115636	Arylamine N-acetyltransferase 1	NAT1
ASAH1_HUMAN|Q13510	NA11_MidT-DMSO_MidT	-0.0448976	0.082	0.220378	Acid ceramidase	ASAH1
ASAP1_HUMAN|Q9ULH1	NA11_MidT-DMSO_MidT	0.0138619	0.625	0.771125	Arf-GAP with SH3 domain, ANK repeat and PH domain-containing protein 1	ASAP1
ASAP2_HUMAN|O43150	NA11_MidT-DMSO_MidT	-0.22214	0.006	0.0426116	Arf-GAP with SH3 domain, ANK repeat and PH domain-containing protein 2	ASAP2
ASC_HUMAN|Q9ULZ3	NA11_MidT-DMSO_MidT	0.00558625	0.66	0.796029	Apoptosis-associated speck-like protein containing a CARD	PYCARD
ASC_HUMAN|Q9ULZ3-2	NA11_MidT-DMSO_MidT	-0.397181	0.009	0.0562725	Apoptosis-associated speck-like protein containing a CARD (isoform 2)	PYCARD
ASCC1_HUMAN|Q8N9N2	NA11_MidT-DMSO_MidT	0.0585993	0.466	0.653229	Activating signal cointegrator 1 complex subunit 1	ASCC1
ASCC3_HUMAN|Q8N3C0	NA11_MidT-DMSO_MidT	-0.104644	0.059	0.178071	Activating signal cointegrator 1 complex subunit 3	ASCC3
ASF1A_HUMAN|Q9Y294	NA11_MidT-DMSO_MidT	-0.0417062	0.384	0.576655	Histone chaperone ASF1A	ASF1A
ASGL1_HUMAN|Q7L266	NA11_MidT-DMSO_MidT	0.0428258	0.13	0.292336	Isoaspartyl peptidase/L-asparaginase	ASRGL1
ASH2L_HUMAN|Q9UBL3	NA11_MidT-DMSO_MidT	0.0834176	0.017	0.0821541	Set1/Ash2 histone methyltransferase complex subunit ASH2	ASH2L
ASHWN_HUMAN|Q9BVC5	NA11_MidT-DMSO_MidT	-0.0296283	0.801	0.887904	Ashwin	C2orf49
ASML_HUMAN|O95671	NA11_MidT-DMSO_MidT	-0.0521415	0.006	0.043496	N-acetylserotonin O-methyltransferase-like protein	ASMTL
ASNA_HUMAN|O43681	NA11_MidT-DMSO_MidT	0.0472798	0.171	0.348032	ATPase ASNA1	ASNA1
ASPC1_HUMAN|Q9BZE9	NA11_MidT-DMSO_MidT	0.0532505	0.104	0.257569	Tether containing UBX domain for GLUT4	ASPSCR1
ASPG_HUMAN|P20933	NA11_MidT-DMSO_MidT	-0.0268817	0.413	0.605869	N(4)-(beta-N-acetylglucosaminyl)-L-asparaginase	AGA
ASPH_HUMAN|Q12797	NA11_MidT-DMSO_MidT	0.170879	0.003	0.0255454	Aspartyl/asparaginyl beta-hydroxylase	ASPH
ASPP2_HUMAN|Q13625	NA11_MidT-DMSO_MidT	0.151518	0.003	0.0292173	Apoptosis-stimulating of p53 protein 2	TP53BP2
ASXL2_HUMAN|Q76L83	NA11_MidT-DMSO_MidT	0.138569	0.126	0.287529	Putative Polycomb group protein ASXL2	ASXL2
AT2A3_HUMAN|Q93084	NA11_MidT-DMSO_MidT	0.149541	0.004	0.0345785	Sarcoplasmic/endoplasmic reticulum calcium ATPase 3	ATP2A3
AT2B1_HUMAN|P20020	NA11_MidT-DMSO_MidT	0.114188	0.042	0.145885	Plasma membrane calcium-transporting ATPase 1	ATP2B1
AT2B4_HUMAN|P23634	NA11_MidT-DMSO_MidT	-0.108094	0.226	0.416743	Plasma membrane calcium-transporting ATPase 4	ATP2B4
AT2L2_HUMAN|Q8IUZ5	NA11_MidT-DMSO_MidT	0.176791	0	0.00173619	5-phosphohydroxy-L-lysine phospho-lyase	PHYKPL
ATAD2_HUMAN|Q6PL18	NA11_MidT-DMSO_MidT	0.14228	0.543	0.711783	ATPase family AAA domain-containing protein 2	ATAD2
ATD2B_HUMAN|Q9ULI0	NA11_MidT-DMSO_MidT	0.0340068	0.357	0.551614	ATPase family AAA domain-containing protein 2B	ATAD2B
ATE1_HUMAN|O95260	NA11_MidT-DMSO_MidT	0.101612	0.044	0.150125	Arginyl-tRNA--protein transferase 1	ATE1
ATF1_HUMAN|P18846	NA11_MidT-DMSO_MidT	0.0905914	0.096	0.244561	Cyclic AMP-dependent transcription factor ATF-1	ATF1
ATF2_HUMAN|P15336	NA11_MidT-DMSO_MidT	0.0793465	0.051	0.164092	Cyclic AMP-dependent transcription factor ATF-2	ATF2
ATG3_HUMAN|Q9NT62	NA11_MidT-DMSO_MidT	0.0735187	0.105	0.259945	Ubiquitin-like-conjugating enzyme ATG3	ATG3
ATG4B_HUMAN|Q9Y4P1	NA11_MidT-DMSO_MidT	0.0552734	0.05	0.162447	Cysteine protease ATG4B	ATG4B
ATG4C_HUMAN|Q96DT6	NA11_MidT-DMSO_MidT	0.113358	0.025	0.108388	Cysteine protease ATG4C	ATG4C
ATG5_HUMAN|Q9H1Y0	NA11_MidT-DMSO_MidT	-0.0022013	0.953	0.980034	Autophagy protein 5	ATG5
ATG7_HUMAN|O95352	NA11_MidT-DMSO_MidT	-0.0381053	0.215	0.40439	Ubiquitin-like modifier-activating enzyme ATG7	ATG7
ATIF1_HUMAN|Q9UII2	NA11_MidT-DMSO_MidT	-0.0868876	0.12	0.27818	ATPase inhibitor, mitochondrial	ATPIF1
ATLA3_HUMAN|Q6DD88	NA11_MidT-DMSO_MidT	-0.028282	0.62	0.766582	Atlastin-3	ATL3
ATOX1_HUMAN|O00244	NA11_MidT-DMSO_MidT	-0.0982468	0.005	0.0389268	Copper transport protein ATOX1	ATOX1
ATPA_HUMAN|P25705	NA11_MidT-DMSO_MidT	0.0392636	0.154	0.325373	ATP synthase subunit alpha, mitochondrial	ATP5A1
ATPB_HUMAN|P06576	NA11_MidT-DMSO_MidT	-0.025812	0.488	0.669204	ATP synthase subunit beta, mitochondrial	ATP5B
ATPD_HUMAN|P30049	NA11_MidT-DMSO_MidT	0.145353	0	0.00761439	ATP synthase subunit delta, mitochondrial	ATP5D
ATPF1_HUMAN|Q5TC12	NA11_MidT-DMSO_MidT	0.00055786	0.996	0.998314	ATP synthase mitochondrial F1 complex assembly factor 1	ATPAF1
ATPF2_HUMAN|Q8N5M1	NA11_MidT-DMSO_MidT	0.225022	0.051	0.164092	ATP synthase mitochondrial F1 complex assembly factor 2	ATPAF2
ATPG_HUMAN|P36542	NA11_MidT-DMSO_MidT	0.0125329	0.822	0.901893	ATP synthase subunit gamma, mitochondrial	ATP5C1
ATPO_HUMAN|P48047	NA11_MidT-DMSO_MidT	0.164285	0.075	0.207064	ATP synthase subunit O, mitochondrial	ATP5O
ATRN_HUMAN|O75882	NA11_MidT-DMSO_MidT	0.0500462	0.118	0.275878	Attractin	ATRN
ATRX_HUMAN|P46100	NA11_MidT-DMSO_MidT	0.138349	0.01	0.0597129	Transcriptional regulator ATRX	ATRX
ATS3_HUMAN|O15072	NA11_MidT-DMSO_MidT	-0.422966	0.034	0.129106	A disintegrin and metalloproteinase with thrombospondin motifs 3	ADAMTS3
ATX1_HUMAN|P54253	NA11_MidT-DMSO_MidT	0.219074	0	0.00553677	Ataxin-1	ATXN1
ATX10_HUMAN|Q9UBB4	NA11_MidT-DMSO_MidT	-0.126715	0.001	0.012801	Ataxin-10	ATXN10
ATX2_HUMAN|Q99700	NA11_MidT-DMSO_MidT	0.0413852	0.357	0.551614	Ataxin-2	ATXN2
ATX2L_HUMAN|Q8WWM7	NA11_MidT-DMSO_MidT	0.0452709	0.042	0.14606	Ataxin-2-like protein	ATXN2L
ATX3_HUMAN|P54252	NA11_MidT-DMSO_MidT	-0.094393	0.129	0.291068	Ataxin-3	ATXN3
AUP1_HUMAN|Q9Y679	NA11_MidT-DMSO_MidT	0.0228318	0.472	0.657464	Ancient ubiquitous protein 1	AUP1
AVEN_HUMAN|Q9NQS1	NA11_MidT-DMSO_MidT	0.207403	0.007	0.0462953	Cell death regulator Aven	AVEN
AVL9_HUMAN|Q8NBF6	NA11_MidT-DMSO_MidT	0.0209276	0.383	0.576014	Late secretory pathway protein AVL9 homolog	AVL9
AZI2_HUMAN|Q9H6S1	NA11_MidT-DMSO_MidT	0.196094	0.02	0.0918523	5-azacytidine-induced protein 2	AZI2
B1AH77_HUMAN|B1AH77	NA11_MidT-DMSO_MidT	0.146974	0.015	0.0763211	Ras-related C3 botulinum toxin substrate 2	RAC2
B1B5Q2_HUMAN|B1B5Q2	NA11_MidT-DMSO_MidT	0.205203	0.021	0.0973547	N-acylsphingosine amidohydrolase 1	ASAH1
B2L13_HUMAN|Q9BXK5	NA11_MidT-DMSO_MidT	0.815822	0	0.000193665	Bcl-2-like protein 13	BCL2L13
B2L15_HUMAN|Q5TBC7	NA11_MidT-DMSO_MidT	0.153296	0.001	0.0137929	Bcl-2-like protein 15	BCL2L15
B2MG_HUMAN|P61769	NA11_MidT-DMSO_MidT	-0.0521381	0.435	0.624984	Beta-2-microglobulin	B2M
B2R6X5_HUMAN|B2R6X5	NA11_MidT-DMSO_MidT	0.0383556	0.758	0.861006	cDNA, FLJ93166, highly similar to Homo sapiens heat shock 70kDa protein 6 (HSP70B') (HSPA6), mRNA
B2R7Y0_HUMAN|B2R7Y0	NA11_MidT-DMSO_MidT	0.0653551	0.114	0.270703	cDNA, FLJ93654, highly similar to Homo sapiens serpin peptidase inhibitor, clade B (ovalbumin), member 2 (SERPINB2), mRNA
B2RC45_HUMAN|B2RC45	NA11_MidT-DMSO_MidT	-0.0303648	0.81	0.893381	cDNA, FLJ95846, highly similar to Homo sapiens serpin peptidase inhibitor, clade B (ovalbumin), member 10 (SERPINB10), mRNA
B2RCM3_HUMAN|B2RCM3	NA11_MidT-DMSO_MidT	-0.640241	0	0.00046151	cDNA, FLJ96158, highly similar to Homo sapiens calpain 2, (m/II) large subunit (CAPN2), mRNA
B2RDN1_HUMAN|B2RDN1	NA11_MidT-DMSO_MidT	-0.209952	0.603	0.753786	cDNA, FLJ96690, highly similar to Homo sapiens glutathione transferase zeta 1 (maleylacetoacetate isomerase) (GSTZ1), transcript variant 1, mRNA
B2RTU8_HUMAN|B2RTU8	NA11_MidT-DMSO_MidT	0.0246481	0.568	0.731539	Coiled-coil domain containing 88B	CCDC88B
B3A2_HUMAN|P04920	NA11_MidT-DMSO_MidT	0.0386015	0.064	0.189487	Anion exchange protein 2	SLC4A2
B3GLT_HUMAN|Q6Y288	NA11_MidT-DMSO_MidT	0.0861035	0.165	0.339596	Beta-1,3-glucosyltransferase	B3GALTL
B3KML9_HUMAN|B3KML9	NA11_MidT-DMSO_MidT	-0.365622	0	0.00463397	cDNA FLJ11352 fis, clone HEMBA1000020, highly similar to Tubulin beta-2C chain
B3KNN7_HUMAN|B3KNN7	NA11_MidT-DMSO_MidT	-0.207335	0.114	0.270758	cDNA FLJ30049 fis, clone ADRGL1000033, highly similar to 26S proteasome non-ATPase regulatory subunit 3
B3KPZ8_HUMAN|B3KPZ8	NA11_MidT-DMSO_MidT	0.196882	0.008	0.052923	cDNA FLJ32530 fis, clone SMINT2000185, highly similar to TRANSKETOLASE (EC 2.2.1.1)
B3KRK8_HUMAN|B3KRK8	NA11_MidT-DMSO_MidT	0.13442	0.595	0.74934	cDNA FLJ34494 fis, clone HLUNG2005030, highly similar to VIMENTIN
B3KS49_HUMAN|B3KS49	NA11_MidT-DMSO_MidT	0.171625	0.038	0.136099	cDNA FLJ35478 fis, clone SMINT2007796, highly similar to Gelsolin
B3KTC8_HUMAN|B3KTC8	NA11_MidT-DMSO_MidT	-0.157831	0.048	0.157939	cDNA FLJ38074 fis, clone CTONG2015804, highly similar to Homo sapiens UDP-N-acteylglucosamine pyrophosphorylase 1-like 1 (UAP1L1), mRNA
B3KUI1_HUMAN|B3KUI1	NA11_MidT-DMSO_MidT	-0.0882543	0.476	0.660018	cDNA FLJ39956 fis, clone SPLEN2024990, highly similar to Plastin-2
B3KVE3_HUMAN|B3KVE3	NA11_MidT-DMSO_MidT	0.101011	0.346	0.541351	cDNA FLJ16452 fis, clone BRAWH3002467, highly similar to RAB GDP DISSOCIATION INHIBITOR BETA
B3KVU7_HUMAN|B3KVU7	NA11_MidT-DMSO_MidT	-0.0900341	0.125	0.286189	cDNA FLJ41544 fis, clone CERVX2002430, highly similar to Vesicle-associated membrane protein-associated protein B/C
B3KXW7_HUMAN|B3KXW7	NA11_MidT-DMSO_MidT	0.844963	0	0.000286456	cDNA FLJ46218 fis, clone TESTI4013474, highly similar to Homo sapiens minor histocompatibility antigen HA-1 (HA-1), mRNA
B3VL17_HUMAN|B3VL17	NA11_MidT-DMSO_MidT	0.0694906	0.371	0.566215	Beta globin
B4DEE5_HUMAN|B4DEE5	NA11_MidT-DMSO_MidT	0.0502961	0.231	0.423389	cDNA FLJ60230, highly similar to Arsenical pump-driving ATPase (EC 3.6.3.16)
B4DH52_HUMAN|B4DH52	NA11_MidT-DMSO_MidT	0.174836	0.188	0.370733	cDNA FLJ55916, highly similar to General transcription factor II-I
B4DHZ6_HUMAN|B4DHZ6	NA11_MidT-DMSO_MidT	-0.0607774	0.094	0.240271	Transferrin, isoform CRA_c	TF
B4DJM7_HUMAN|B4DJM7	NA11_MidT-DMSO_MidT	0.119511	0.043	0.148023	cDNA FLJ52867, highly similar to Rho guanine nucleotide exchange factor 16
B4DJU5_HUMAN|B4DJU5	NA11_MidT-DMSO_MidT	0.979917	0	0.000235304	cDNA FLJ53011, highly similar to Homo sapiens cytokine receptor-like factor 3 (CRLF3), mRNA
B4DLY4_HUMAN|B4DLY4	NA11_MidT-DMSO_MidT	0.00537526	0.941	0.974111	cDNA FLJ52327, highly similar to Aconitate hydratase, mitochondrial (EC 4.2.1.3)
B4DMJ7_HUMAN|B4DMJ7	NA11_MidT-DMSO_MidT	-0.080004	0.329	0.523278	HCG2015269, isoform CRA_c	hCG_2015269
B4DP06_HUMAN|B4DP06	NA11_MidT-DMSO_MidT	0.410839	0.001	0.0119669	cDNA FLJ57133, highly similar to Bifunctional purine biosynthesis protein PURH
B4DQ27_HUMAN|B4DQ27	NA11_MidT-DMSO_MidT	0.0305145	0.339	0.53329	cDNA FLJ59949, highly similar to Homo sapiens sulfatase modifying factor 2 (SUMF2), transcript variant 4, mRNA
B4DQ48_HUMAN|B4DQ48	NA11_MidT-DMSO_MidT	-0.0432568	0.446	0.634806	Eukaryotic translation initiation factor 3 subunit K	EIF3K
B4DQ92_HUMAN|B4DQ92	NA11_MidT-DMSO_MidT	0.0175038	0.783	0.877672	cDNA FLJ59379, highly similar to Hematopoietic lineage cell-specific protein
B4DS79_HUMAN|B4DS79	NA11_MidT-DMSO_MidT	-0.177471	0.051	0.16258	cDNA FLJ56828, highly similar to Adapter-relatedprotein complex 1 beta-1 subunit
B4DUI8_HUMAN|B4DUI8	NA11_MidT-DMSO_MidT	0.201138	0.229	0.421131	cDNA FLJ52761, highly similar to Actin, aortic smooth muscle
B4DV51_HUMAN|B4DV51	NA11_MidT-DMSO_MidT	-0.238658	0.012	0.0655752	GTP-binding nuclear protein Ran	RAN
B4DVA7_HUMAN|B4DVA7	NA11_MidT-DMSO_MidT	1.03736	0	7.08337e-05	Beta-hexosaminidase
B4DZQ5_HUMAN|B4DZQ5	NA11_MidT-DMSO_MidT	-0.348015	0	0.000902775	cDNA FLJ51417, highly similar to Serine/threonine-protein kinase PRP4 homolog (EC 2.7.11.1)
B4DZX5_HUMAN|B4DZX5	NA11_MidT-DMSO_MidT	0.154879	0.232	0.424503	cDNA FLJ59130, moderately similar to Homo sapiens WD repeat domain 1 (WDR1), transcript variant 2, mRNA
B4E1B2_HUMAN|B4E1B2	NA11_MidT-DMSO_MidT	0.222363	0.636	0.77925	cDNA FLJ53691, highly similar to Serotransferrin
B4E1V0_HUMAN|B4E1V0	NA11_MidT-DMSO_MidT	0.0542378	0.543	0.71149	cDNA FLJ54839, highly similar to Lactotransferrin (EC 3.4.21.-)
B4E2L8_HUMAN|B4E2L8	NA11_MidT-DMSO_MidT	-0.0346935	0.465	0.652329	cDNA FLJ53487, highly similar to Coagulation factor XIII A chain (EC 2.3.2.13)
B7Z532_HUMAN|B7Z532	NA11_MidT-DMSO_MidT	0.0736065	0.168	0.343859	cDNA FLJ51028, highly similar to 60 kDa heat shock protein, mitochondrial
B7Z565_HUMAN|B7Z565	NA11_MidT-DMSO_MidT	0.250669	0.002	0.0197833	cDNA FLJ54739, highly similar to Alpha-actinin-1
B7Z5V6_HUMAN|B7Z5V6	NA11_MidT-DMSO_MidT	-0.0544196	0.472	0.657685	cDNA FLJ57046, highly similar to Lysosomal alpha-glucosidase (EC 3.2.1.20)
B7Z6C9_HUMAN|B7Z6C9	NA11_MidT-DMSO_MidT	-0.346758	0.058	0.177481	cDNA FLJ61658, highly similar to Transmembrane 9 superfamily protein member 1
B7Z6U4_HUMAN|B7Z6U4	NA11_MidT-DMSO_MidT	-0.0807687	0.283	0.47796	Protein FAM65B	FAM65B
B7Z8A9_HUMAN|B7Z8A9	NA11_MidT-DMSO_MidT	0.135974	0.026	0.108653	cDNA FLJ51166, highly similar to Matrix metalloproteinase-9 (EC 3.4.24.35)
B7Z8X5_HUMAN|B7Z8X5	NA11_MidT-DMSO_MidT	0.00111023	0.975	0.989013	cDNA FLJ61541, highly similar to Homo sapiens PDZ and LIM domain 5 (PDLIM5), transcript variant 2, mRNA
B8ZWD8_HUMAN|B8ZWD8	NA11_MidT-DMSO_MidT	0.0745456	0.36	0.554635	Diazepam binding inhibitor, splice form 1D(1)	DBI
BABA1_HUMAN|Q9NWV8	NA11_MidT-DMSO_MidT	0.0759766	0.101	0.252989	BRISC and BRCA1-A complex member 1	BABAM1
BABA2_HUMAN|Q9NXR7	NA11_MidT-DMSO_MidT	0.0819741	0.063	0.186505	NA	NA
BACH1_HUMAN|O14867	NA11_MidT-DMSO_MidT	0.0250748	0.157	0.328993	Transcription regulator protein BACH1	BACH1
BACHL_HUMAN|Q6ZUV0	NA11_MidT-DMSO_MidT	-0.0140294	0.778	0.87432	Putative cytosolic acyl coenzyme A thioester hydrolase-like	ACOT7L
BAF_HUMAN|O75531	NA11_MidT-DMSO_MidT	-0.059435	0.184	0.364818	Barrier-to-autointegration factor	BANF1
BAG1_HUMAN|Q99933	NA11_MidT-DMSO_MidT	-0.0207365	0.648	0.787756	BAG family molecular chaperone regulator 1	BAG1
BAG2_HUMAN|O95816	NA11_MidT-DMSO_MidT	-0.0534383	0.142	0.310323	BAG family molecular chaperone regulator 2	BAG2
BAG4_HUMAN|O95429	NA11_MidT-DMSO_MidT	0.0480824	0.194	0.377403	BAG family molecular chaperone regulator 4	BAG4
BAG5_HUMAN|Q9UL15	NA11_MidT-DMSO_MidT	0.000543425	0.985	0.994908	BAG family molecular chaperone regulator 5	BAG5
BAG6_HUMAN|P46379	NA11_MidT-DMSO_MidT	-0.0367218	0.386	0.578803	Large proline-rich protein BAG6	BAG6
BAHC1_HUMAN|Q9P281	NA11_MidT-DMSO_MidT	-0.223535	0.029	0.117187	BAH and coiled-coil domain-containing protein 1	BAHCC1
BANK1_HUMAN|Q8NDB2	NA11_MidT-DMSO_MidT	0.0403055	0.613	0.760252	B-cell scaffold protein with ankyrin repeats	BANK1
BAP18_HUMAN|Q8IXM2	NA11_MidT-DMSO_MidT	-0.0867961	0.059	0.178071	Chromatin complexes subunit BAP18	BAP18
BAP31_HUMAN|P51572	NA11_MidT-DMSO_MidT	-0.0661709	0.074	0.205491	B-cell receptor-associated protein 31	BCAP31
BASP1_HUMAN|P80723	NA11_MidT-DMSO_MidT	0.0672458	0.098	0.247385	Brain acid soluble protein 1	BASP1
BAX_HUMAN|Q07812	NA11_MidT-DMSO_MidT	-0.0707941	0.033	0.12561	Apoptosis regulator BAX	BAX
BAZ1A_HUMAN|Q9NRL2	NA11_MidT-DMSO_MidT	0.0844628	0.025	0.107513	Bromodomain adjacent to zinc finger domain protein 1A	BAZ1A
BAZ1B_HUMAN|Q9UIG0	NA11_MidT-DMSO_MidT	0.0232823	0.38	0.573644	Tyrosine-protein kinase BAZ1B	BAZ1B
BBX_HUMAN|Q8WY36	NA11_MidT-DMSO_MidT	0.100909	0.208	0.395215	HMG box transcription factor BBX	BBX
BCAP_HUMAN|Q6ZUJ8	NA11_MidT-DMSO_MidT	0.0610828	0.036	0.13182	Phosphoinositide 3-kinase adapter protein 1	PIK3AP1
BCAT1_HUMAN|P54687	NA11_MidT-DMSO_MidT	0.146029	0	0.00579516	Branched-chain-amino-acid aminotransferase, cytosolic	BCAT1
BCAT2_HUMAN|O15382	NA11_MidT-DMSO_MidT	0.0216273	0.503	0.682989	Branched-chain-amino-acid aminotransferase, mitochondrial	BCAT2
BCCIP_HUMAN|Q9P287	NA11_MidT-DMSO_MidT	-0.0175093	0.695	0.820951	BRCA2 and CDKN1A-interacting protein	BCCIP
BCL10_HUMAN|O95999	NA11_MidT-DMSO_MidT	0.0950177	0.032	0.124602	B-cell lymphoma/leukemia 10	BCL10
BCL7B_HUMAN|Q9BQE9	NA11_MidT-DMSO_MidT	-0.0327444	0.415	0.607195	B-cell CLL/lymphoma 7 protein family member B	BCL7B
BCL9L_HUMAN|Q86UU0	NA11_MidT-DMSO_MidT	0.134525	0.039	0.138394	B-cell CLL/lymphoma 9-like protein	BCL9L
BCLF1_HUMAN|Q9NYF8	NA11_MidT-DMSO_MidT	0.0192319	0.297	0.494044	Bcl-2-associated transcription factor 1	BCLAF1
BCOR_HUMAN|Q6W2J9	NA11_MidT-DMSO_MidT	0.139674	0.039	0.138394	BCL-6 corepressor	BCOR
BCR_HUMAN|P11274	NA11_MidT-DMSO_MidT	0.0450405	0.286	0.4829	Breakpoint cluster region protein	BCR
BD1L1_HUMAN|Q8NFC6	NA11_MidT-DMSO_MidT	0.018111	0.234	0.425757	Biorientation of chromosomes in cell division protein 1-like 1	BOD1L1
BDH2_HUMAN|Q9BUT1	NA11_MidT-DMSO_MidT	-0.0986553	0.135	0.300217	3-hydroxybutyrate dehydrogenase type 2	BDH2
BGAL_HUMAN|P16278	NA11_MidT-DMSO_MidT	0.0301344	0.445	0.6335	Beta-galactosidase	GLB1
BGLR_HUMAN|P08236	NA11_MidT-DMSO_MidT	0.012534	0.814	0.896496	Beta-glucuronidase	GUSB
BICD1_HUMAN|Q96G01	NA11_MidT-DMSO_MidT	-0.0706542	0.009	0.0556971	Protein bicaudal D homolog 1	BICD1
BICD2_HUMAN|Q8TD16	NA11_MidT-DMSO_MidT	0.0210155	0.323	0.519688	Protein bicaudal D homolog 2	BICD2
BICRA_HUMAN|Q9NZM4	NA11_MidT-DMSO_MidT	0.144195	0.069	0.197042	NA	NA
BID_HUMAN|P55957	NA11_MidT-DMSO_MidT	0.0303884	0.692	0.818891	BH3-interacting domain death agonist	BID
BIEA_HUMAN|P53004	NA11_MidT-DMSO_MidT	0.0302094	0.439	0.628191	Biliverdin reductase A	BLVRA
BIG1_HUMAN|Q9Y6D6	NA11_MidT-DMSO_MidT	0.0395754	0.152	0.322507	Brefeldin A-inhibited guanine nucleotide-exchange protein 1	ARFGEF1
BIG2_HUMAN|Q9Y6D5	NA11_MidT-DMSO_MidT	0.0326393	0.235	0.426132	Brefeldin A-inhibited guanine nucleotide-exchange protein 2	ARFGEF2
BIN1_HUMAN|O00499	NA11_MidT-DMSO_MidT	-0.00247622	0.91	0.957378	Myc box-dependent-interacting protein 1	BIN1
BIN2_HUMAN|Q9UBW5	NA11_MidT-DMSO_MidT	0.00562085	0.821	0.90124	Bridging integrator 2	BIN2
BIRC1_HUMAN|Q13075	NA11_MidT-DMSO_MidT	0.0553412	0.065	0.190151	Baculoviral IAP repeat-containing protein 1	NAIP
BIRC2_HUMAN|Q13490	NA11_MidT-DMSO_MidT	0.129149	0.044	0.148989	Baculoviral IAP repeat-containing protein 2	BIRC2
BIRC6_HUMAN|Q9NR09	NA11_MidT-DMSO_MidT	0.0497586	0.019	0.0914299	Baculoviral IAP repeat-containing protein 6	BIRC6
BL1S1_HUMAN|P78537	NA11_MidT-DMSO_MidT	-0.046817	0.337	0.530957	Biogenesis of lysosome-related organelles complex 1 subunit 1	BLOC1S1
BL1S2_HUMAN|Q6QNY1	NA11_MidT-DMSO_MidT	0.0118947	0.645	0.786369	Biogenesis of lysosome-related organelles complex 1 subunit 2	BLOC1S2
BL1S3_HUMAN|Q6QNY0	NA11_MidT-DMSO_MidT	0.11103	0.006	0.0435496	Biogenesis of lysosome-related organelles complex 1 subunit 3	BLOC1S3
BL1S5_HUMAN|Q8TDH9	NA11_MidT-DMSO_MidT	0.0131466	0.693	0.820066	Biogenesis of lysosome-related organelles complex 1 subunit 5	BLOC1S5
BL1S6_HUMAN|Q9UL45	NA11_MidT-DMSO_MidT	-0.153316	0.022	0.0974021	Biogenesis of lysosome-related organelles complex 1 subunit 6	BLOC1S6
BLM_HUMAN|P54132	NA11_MidT-DMSO_MidT	0.0310434	0.794	0.884893	Bloom syndrome protein	BLM
BLMH_HUMAN|Q13867	NA11_MidT-DMSO_MidT	-0.0139831	0.614	0.7609	Bleomycin hydrolase	BLMH
BLVRB_HUMAN|P30043	NA11_MidT-DMSO_MidT	-0.0349932	0.61	0.758304	Flavin reductase (NADPH)	BLVRB
BMP2K_HUMAN|Q9NSY1	NA11_MidT-DMSO_MidT	0.0845166	0.096	0.244049	BMP-2-inducible protein kinase	BMP2K
BNIP2_HUMAN|Q12982	NA11_MidT-DMSO_MidT	0.0835299	0	0.00294489	BCL2/adenovirus E1B 19 kDa protein-interacting protein 2	BNIP2
BOLA2_HUMAN|Q9H3K6	NA11_MidT-DMSO_MidT	-0.0222573	0.553	0.720573	BolA-like protein 2	BOLA2
BOP1_HUMAN|Q14137	NA11_MidT-DMSO_MidT	0.0741243	0.41	0.60335	Ribosome biogenesis protein BOP1	BOP1
BORC6_HUMAN|Q96GS4	NA11_MidT-DMSO_MidT	-0.0178394	0.764	0.865128	NA	NA
BORC7_HUMAN|Q96B45	NA11_MidT-DMSO_MidT	-0.0955051	0.094	0.240274	NA	NA
BORG2_HUMAN|Q9UKI2	NA11_MidT-DMSO_MidT	-0.0147652	0.921	0.96184	Cdc42 effector protein 3	CDC42EP3
BPHL_HUMAN|Q86WA6	NA11_MidT-DMSO_MidT	0.0368132	0.434	0.624028	Valacyclovir hydrolase	BPHL
BPI_HUMAN|P17213	NA11_MidT-DMSO_MidT	0.0344118	0.354	0.548845	Bactericidal permeability-increasing protein	BPI
BPNT1_HUMAN|O95861	NA11_MidT-DMSO_MidT	-0.0093566	0.748	0.852492	3'(2'),5'-bisphosphate nucleotidase 1	BPNT1
BPTF_HUMAN|Q12830	NA11_MidT-DMSO_MidT	-0.0941392	0.116	0.272575	Nucleosome-remodeling factor subunit BPTF	BPTF
BRAF_HUMAN|P15056	NA11_MidT-DMSO_MidT	0.15298	0.024	0.104378	Serine/threonine-protein kinase B-raf	BRAF
BRAP_HUMAN|Q7Z569	NA11_MidT-DMSO_MidT	0.0674912	0.255	0.44778	BRCA1-associated protein	BRAP
BRAT1_HUMAN|Q6PJG6	NA11_MidT-DMSO_MidT	0.144091	0.007	0.0497239	BRCA1-associated ATM activator 1	BRAT1
BRCC3_HUMAN|P46736	NA11_MidT-DMSO_MidT	-0.0555496	0.068	0.19513	Lys-63-specific deubiquitinase BRCC36	BRCC3
BRD1_HUMAN|O95696	NA11_MidT-DMSO_MidT	0.0295517	0.509	0.686753	Bromodomain-containing protein 1	BRD1
BRD2_HUMAN|P25440	NA11_MidT-DMSO_MidT	0.0592128	0.206	0.393253	Bromodomain-containing protein 2	BRD2
BRD3_HUMAN|Q15059	NA11_MidT-DMSO_MidT	-0.0167214	0.387	0.579328	Bromodomain-containing protein 3	BRD3
BRD4_HUMAN|O60885	NA11_MidT-DMSO_MidT	-0.00191524	0.966	0.984916	Bromodomain-containing protein 4	BRD4
BRD7_HUMAN|Q9NPI1	NA11_MidT-DMSO_MidT	-0.0458248	0.447	0.635753	Bromodomain-containing protein 7	BRD7
BRD8_HUMAN|Q9H0E9	NA11_MidT-DMSO_MidT	0.0722603	0.055	0.170942	Bromodomain-containing protein 8	BRD8
BRD9_HUMAN|Q9H8M2	NA11_MidT-DMSO_MidT	0.0199404	0.443	0.6321	Bromodomain-containing protein 9	BRD9
BRE1A_HUMAN|Q5VTR2	NA11_MidT-DMSO_MidT	0.0369021	0.088	0.23067	E3 ubiquitin-protein ligase BRE1A	RNF20
BRE1B_HUMAN|O75150	NA11_MidT-DMSO_MidT	0.0532253	0.071	0.200401	E3 ubiquitin-protein ligase BRE1B	RNF40
BRK1_HUMAN|Q8WUW1	NA11_MidT-DMSO_MidT	0.0156085	0.581	0.741396	Protein BRICK1	BRK1
BRMS1_HUMAN|Q9HCU9	NA11_MidT-DMSO_MidT	0.0603049	0.125	0.285571	Breast cancer metastasis-suppressor 1	BRMS1
BROX_HUMAN|Q5VW32	NA11_MidT-DMSO_MidT	-0.106295	0.114	0.270758	BRO1 domain-containing protein BROX	BROX
BRPF1_HUMAN|P55201	NA11_MidT-DMSO_MidT	0.122141	0.151	0.322167	Peregrin	BRPF1
BSDC1_HUMAN|Q9NW68	NA11_MidT-DMSO_MidT	-0.0911863	0.142	0.310773	BSD domain-containing protein 1	BSDC1
BST1_HUMAN|Q10588	NA11_MidT-DMSO_MidT	0.191718	0.063	0.186711	ADP-ribosyl cyclase/cyclic ADP-ribose hydrolase 2	BST1
BT3A2_HUMAN|P78410	NA11_MidT-DMSO_MidT	0.0127169	0.794	0.884748	Butyrophilin subfamily 3 member A2	BTN3A2
BT3L4_HUMAN|Q96K17	NA11_MidT-DMSO_MidT	-0.200169	0.008	0.0535035	Transcription factor BTF3 homolog 4	BTF3L4
BTD_HUMAN|P43251	NA11_MidT-DMSO_MidT	0.0533724	0.004	0.0322304	Biotinidase	BTD
BTF3_HUMAN|P20290	NA11_MidT-DMSO_MidT	-0.0914266	0.02	0.0926395	Transcription factor BTF3	BTF3
BTK_HUMAN|Q06187	NA11_MidT-DMSO_MidT	-0.0087688	0.672	0.804736	Tyrosine-protein kinase BTK	BTK
BUB3_HUMAN|O43684	NA11_MidT-DMSO_MidT	-0.100488	0.039	0.138394	Mitotic checkpoint protein BUB3	BUB3
BUD31_HUMAN|P41223	NA11_MidT-DMSO_MidT	0.048333	0.399	0.591458	Protein BUD31 homolog	BUD31
BYST_HUMAN|Q13895	NA11_MidT-DMSO_MidT	0.142177	0.047	0.156665	Bystin	BYSL
BZW1_HUMAN|Q7L1Q6	NA11_MidT-DMSO_MidT	0.00455388	0.882	0.940887	Basic leucine zipper and W2 domain-containing protein 1	BZW1
BZW2_HUMAN|Q9Y6E2	NA11_MidT-DMSO_MidT	0.0389671	0.145	0.315002	Basic leucine zipper and W2 domain-containing protein 2	BZW2
C163A_HUMAN|Q86VB7	NA11_MidT-DMSO_MidT	-0.00351835	0.95	0.97885	Scavenger receptor cysteine-rich type 1 protein M130	CD163
C19L1_HUMAN|Q69YN2	NA11_MidT-DMSO_MidT	0.0459096	0.111	0.266934	CWF19-like protein 1	CWF19L1
C19L2_HUMAN|Q2TBE0	NA11_MidT-DMSO_MidT	0.194374	0.011	0.0625362	CWF19-like protein 2	CWF19L2
C1D_HUMAN|Q13901	NA11_MidT-DMSO_MidT	0.268374	0.001	0.013997	Nuclear nucleic acid-binding protein C1D	C1D
C1QBP_HUMAN|Q07021	NA11_MidT-DMSO_MidT	-0.0122853	0.705	0.826411	Complement component 1 Q subcomponent-binding protein, mitochondrial	C1QBP
C1QR1_HUMAN|Q9NPY3	NA11_MidT-DMSO_MidT	0.127497	0.044	0.149976	Complement component C1q receptor	CD93
C1RL_HUMAN|Q9NZP8	NA11_MidT-DMSO_MidT	0.0622917	0.01	0.0577498	Complement C1r subcomponent-like protein	C1RL
C1TC_HUMAN|P11586	NA11_MidT-DMSO_MidT	0.0126849	0.603	0.753786	C-1-tetrahydrofolate synthase, cytoplasmic	MTHFD1
C2AIL_HUMAN|Q96HQ2	NA11_MidT-DMSO_MidT	0.0989821	0.039	0.138394	CDKN2AIP N-terminal-like protein	CDKN2AIPNL
C2C2L_HUMAN|O14523	NA11_MidT-DMSO_MidT	-0.0121726	0.937	0.971246	C2 domain-containing protein 2-like	C2CD2L
C2CD5_HUMAN|Q86YS7	NA11_MidT-DMSO_MidT	0.0318828	0.383	0.576014	C2 domain-containing protein 5	C2CD5
C2D1A_HUMAN|Q6P1N0	NA11_MidT-DMSO_MidT	0.0320437	0.292	0.488126	Coiled-coil and C2 domain-containing protein 1A	CC2D1A
C2D1B_HUMAN|Q5T0F9	NA11_MidT-DMSO_MidT	0.108971	0	0.00564181	Coiled-coil and C2 domain-containing protein 1B	CC2D1B
C43BP_HUMAN|Q9Y5P4	NA11_MidT-DMSO_MidT	0.177258	0	0.00507284	Collagen type IV alpha-3-binding protein	COL4A3BP
C7DJS2_HUMAN|C7DJS2	NA11_MidT-DMSO_MidT	0.0291107	0.615	0.761989	Glutathione S-transferase pi	GSTP1
C9IY94_HUMAN|C9IY94	NA11_MidT-DMSO_MidT	-0.273321	0.152	0.322642	Septin-2	2021-09-02
C9J2R5_HUMAN|C9J2R5	NA11_MidT-DMSO_MidT	0.0105868	0.742	0.847881	Lipoma-preferred partner	LPP
C9JIS1_HUMAN|C9JIS1	NA11_MidT-DMSO_MidT	-0.247881	0.591	0.747453	Guanine nucleotide-binding protein G(I)/G(S)/G(T) subunit beta-2	GNB2
C9JQN7_HUMAN|C9JQN7	NA11_MidT-DMSO_MidT	-0.0597697	0.126	0.287354	Eukaryotic translation initiation factor 3 subunit B	EIF3B
CA050_HUMAN|Q9BV19	NA11_MidT-DMSO_MidT	-0.181408	0.001	0.0103908	Uncharacterized protein C1orf50	C1orf50
CA123_HUMAN|Q9NWV4	NA11_MidT-DMSO_MidT	0.0135253	0.575	0.737031	UPF0587 protein C1orf123	C1orf123
CA174_HUMAN|Q8IYL3	NA11_MidT-DMSO_MidT	-0.0170513	0.813	0.895379	UPF0688 protein C1orf174	C1orf174
CA198_HUMAN|Q9H425	NA11_MidT-DMSO_MidT	0.0612862	0.35	0.544523	Uncharacterized protein C1orf198	C1orf198
CAAP1_HUMAN|Q9H8G2	NA11_MidT-DMSO_MidT	0.218541	0.026	0.109655	Caspase activity and apoptosis inhibitor 1	CAAP1
CAB39_HUMAN|Q9Y376	NA11_MidT-DMSO_MidT	-0.0673172	0.025	0.107153	Calcium-binding protein 39	CAB39
CABIN_HUMAN|Q9Y6J0	NA11_MidT-DMSO_MidT	0.21181	0.001	0.0150595	Calcineurin-binding protein cabin-1	CABIN1
CACO1_HUMAN|Q9P1Z2	NA11_MidT-DMSO_MidT	-0.0111229	0.587	0.744785	Calcium-binding and coiled-coil domain-containing protein 1	CALCOCO1
CAF17_HUMAN|Q5T440	NA11_MidT-DMSO_MidT	0.0710408	0.257	0.449214	Putative transferase CAF17, mitochondrial	IBA57
CAH1_HUMAN|P00915	NA11_MidT-DMSO_MidT	-0.104883	0.014	0.0737126	Carbonic anhydrase 1	CA1
CAH13_HUMAN|Q8N1Q1	NA11_MidT-DMSO_MidT	0.0746473	0.064	0.188792	Carbonic anhydrase 13	CA13
CAH2_HUMAN|P00918	NA11_MidT-DMSO_MidT	0.0362744	0.489	0.670065	Carbonic anhydrase 2	CA2
CAH5B_HUMAN|Q9Y2D0	NA11_MidT-DMSO_MidT	0.0192402	0.635	0.778269	Carbonic anhydrase 5B, mitochondrial	CA5B
CALD1_HUMAN|Q05682	NA11_MidT-DMSO_MidT	-0.0422699	0.037	0.135843	Caldesmon	CALD1
CALD1_HUMAN|Q05682-4	NA11_MidT-DMSO_MidT	0.0318859	0.664	0.79928	Caldesmon (isoform 4)	CALD1
CALL3_HUMAN|P27482	NA11_MidT-DMSO_MidT	-0.189875	0.017	0.0830465	Calmodulin-like protein 3	CALML3
CALM1_HUMAN|P0DP23	NA11_MidT-DMSO_MidT	0.004787	0.905	0.954501	NA	NA
CALR_HUMAN|P27797	NA11_MidT-DMSO_MidT	0.0176704	0.57	0.733067	Calreticulin	CALR
CALU_HUMAN|O43852	NA11_MidT-DMSO_MidT	0.0499232	0.09	0.233587	Calumenin	CALU
CALX_HUMAN|P27824	NA11_MidT-DMSO_MidT	0.0382179	0.323	0.519688	Calnexin	CANX
CAMP_HUMAN|P49913	NA11_MidT-DMSO_MidT	-0.0497904	0.426	0.616519	Cathelicidin antimicrobial peptide	CAMP
CAMP1_HUMAN|Q5T5Y3	NA11_MidT-DMSO_MidT	0.0997817	0.003	0.0299623	Calmodulin-regulated spectrin-associated protein 1	CAMSAP1
CAN1_HUMAN|P07384	NA11_MidT-DMSO_MidT	-0.0246682	0.111	0.266488	Calpain-1 catalytic subunit	CAPN1
CAN2_HUMAN|P17655	NA11_MidT-DMSO_MidT	0.0226684	0.278	0.47212	Calpain-2 catalytic subunit	CAPN2
CAN7_HUMAN|Q9Y6W3	NA11_MidT-DMSO_MidT	-0.0338576	0.473	0.658383	Calpain-7	CAPN7
CANB1_HUMAN|P63098	NA11_MidT-DMSO_MidT	-0.100336	0	0.00282506	Calcineurin subunit B type 1	PPP3R1
CAND1_HUMAN|Q86VP6	NA11_MidT-DMSO_MidT	-0.00515613	0.565	0.729305	Cullin-associated NEDD8-dissociated protein 1	CAND1
CAP1_HUMAN|Q01518	NA11_MidT-DMSO_MidT	-0.060718	0.068	0.19534	Adenylyl cyclase-associated protein 1	CAP1
CAP1_HUMAN|Q01518-2	NA11_MidT-DMSO_MidT	0.0959999	0.063	0.186667	Adenylyl cyclase-associated protein 1 (isoform 2)	CAP1
CAP7_HUMAN|P20160	NA11_MidT-DMSO_MidT	0.0198831	0.555	0.720849	Azurocidin	AZU1
CAPG_HUMAN|P40121	NA11_MidT-DMSO_MidT	-0.0650966	0.011	0.0623894	Macrophage-capping protein	CAPG
CAPR1_HUMAN|Q14444	NA11_MidT-DMSO_MidT	-0.0349825	0.373	0.567455	Caprin-1	CAPRIN1
CAPZB_HUMAN|P47756	NA11_MidT-DMSO_MidT	-0.0160749	0.629	0.774375	F-actin-capping protein subunit beta	CAPZB
CAPZB_HUMAN|P47756-2	NA11_MidT-DMSO_MidT	-0.098153	0.344	0.539663	F-actin-capping protein subunit beta (isoform 2)	CAPZB
CAR11_HUMAN|Q9BXL7	NA11_MidT-DMSO_MidT	0.100139	0.004	0.0355923	Caspase recruitment domain-containing protein 11	CARD11
CAR16_HUMAN|Q5EG05	NA11_MidT-DMSO_MidT	-0.195142	0.012	0.0664711	Caspase recruitment domain-containing protein 16	CARD16
CARD6_HUMAN|Q9BX69	NA11_MidT-DMSO_MidT	0.0537869	0.058	0.177373	Caspase recruitment domain-containing protein 6	CARD6
CARD8_HUMAN|Q9Y2G2	NA11_MidT-DMSO_MidT	-0.0084109	0.648	0.787848	Caspase recruitment domain-containing protein 8	CARD8
CARD8_HUMAN|Q9Y2G2-3	NA11_MidT-DMSO_MidT	0.197875	0	0.00623687	Caspase recruitment domain-containing protein 8 (isoform 3)	CARD8
CARD9_HUMAN|Q9H257	NA11_MidT-DMSO_MidT	-0.053282	0.326	0.521633	Caspase recruitment domain-containing protein 9	CARD9
CARF_HUMAN|Q9NXV6	NA11_MidT-DMSO_MidT	-0.00155208	0.933	0.969032	CDKN2A-interacting protein	CDKN2AIP
CARM1_HUMAN|Q86X55	NA11_MidT-DMSO_MidT	0.0238726	0.628	0.7734	Histone-arginine methyltransferase CARM1	CARM1
CASL_HUMAN|Q14511	NA11_MidT-DMSO_MidT	-0.101721	0.007	0.0485009	Enhancer of filamentation 1	NEDD9
CASP_HUMAN|Q13948	NA11_MidT-DMSO_MidT	0.0955666	0.014	0.0727225	Protein CASP	CUX1
CASP1_HUMAN|P29466	NA11_MidT-DMSO_MidT	-0.0215817	0.421	0.613501	Caspase-1	CASP1
CASP2_HUMAN|P42575	NA11_MidT-DMSO_MidT	0.0201477	0.686	0.814968	Caspase-2	CASP2
CASP3_HUMAN|P42574	NA11_MidT-DMSO_MidT	-0.133358	0.002	0.0211735	Caspase-3	CASP3
CASP4_HUMAN|P49662	NA11_MidT-DMSO_MidT	0.0487595	0.039	0.138795	Caspase-4	CASP4
CASP6_HUMAN|P55212	NA11_MidT-DMSO_MidT	-0.157594	0.002	0.0209007	Caspase-6	CASP6
CASP8_HUMAN|Q14790	NA11_MidT-DMSO_MidT	-0.00358446	0.903	0.953476	Caspase-8	CASP8
CASPA_HUMAN|Q92851	NA11_MidT-DMSO_MidT	0.36353	0.069	0.197201	Caspase-10	CASP10
CASPA_HUMAN|Q92851-2	NA11_MidT-DMSO_MidT	0.0503124	0.107	0.261394	Caspase-10 (isoform 2)	CASP10
CASS4_HUMAN|Q9NQ75	NA11_MidT-DMSO_MidT	0.162451	0	0.00553677	Cas scaffolding protein family member 4	CASS4
CATA_HUMAN|P04040	NA11_MidT-DMSO_MidT	-0.00795168	0.812	0.894915	Catalase	CAT
CATB_HUMAN|P07858	NA11_MidT-DMSO_MidT	-0.307741	0.002	0.0240211	Cathepsin B	CTSB
CATC_HUMAN|P53634	NA11_MidT-DMSO_MidT	-0.0485681	0.349	0.543928	Dipeptidyl peptidase 1	CTSC
CATD_HUMAN|P07339	NA11_MidT-DMSO_MidT	-0.0454689	0.188	0.370824	Cathepsin D	CTSD
CATG_HUMAN|P08311	NA11_MidT-DMSO_MidT	0.0556648	0.24	0.432297	Cathepsin G	CTSG
CATH_HUMAN|P09668	NA11_MidT-DMSO_MidT	-0.0294498	0.656	0.794796	Pro-cathepsin H	CTSH
CATIN_HUMAN|Q8WUQ7	NA11_MidT-DMSO_MidT	-0.0288825	0.313	0.510191	Cactin	CACTIN
CATL1_HUMAN|P07711	NA11_MidT-DMSO_MidT	-0.115102	0.238	0.429074	Cathepsin L1	CTSL
CATS_HUMAN|P25774	NA11_MidT-DMSO_MidT	0.00215244	0.967	0.985699	Cathepsin S	CTSS
CATZ_HUMAN|Q9UBR2	NA11_MidT-DMSO_MidT	0.0576708	0.642	0.783445	Cathepsin Z	CTSZ
CAVN2_HUMAN|O95810	NA11_MidT-DMSO_MidT	0.00570429	0.797	0.886601	NA	NA
CAZA1_HUMAN|P52907	NA11_MidT-DMSO_MidT	-0.0454063	0.169	0.344934	F-actin-capping protein subunit alpha-1	CAPZA1
CAZA2_HUMAN|P47755	NA11_MidT-DMSO_MidT	-0.0874751	0.089	0.230709	F-actin-capping protein subunit alpha-2	CAPZA2
CB39L_HUMAN|Q9H9S4	NA11_MidT-DMSO_MidT	0.103204	0.002	0.0237716	Calcium-binding protein 39-like	CAB39L
CBL_HUMAN|P22681	NA11_MidT-DMSO_MidT	-0.0280616	0.175	0.352261	E3 ubiquitin-protein ligase CBL	CBL
CBLB_HUMAN|Q13191	NA11_MidT-DMSO_MidT	-0.0340438	0.286	0.4829	E3 ubiquitin-protein ligase CBL-B	CBLB
CBP_HUMAN|Q92793	NA11_MidT-DMSO_MidT	-0.0192569	0.261	0.455411	CREB-binding protein	CREBBP
CBPC1_HUMAN|Q9UPW5	NA11_MidT-DMSO_MidT	0.0555824	0.249	0.441934	Cytosolic carboxypeptidase 1	AGTPBP1
CBPQ_HUMAN|Q9Y646	NA11_MidT-DMSO_MidT	-0.131316	0.072	0.203391	Carboxypeptidase Q	CPQ
CBR1_HUMAN|P16152	NA11_MidT-DMSO_MidT	-0.0783949	0.041	0.143189	Carbonyl reductase [NADPH] 1	CBR1
CBR3_HUMAN|O75828	NA11_MidT-DMSO_MidT	0.118192	0.001	0.0165501	Carbonyl reductase [NADPH] 3	CBR3
CBR4_HUMAN|Q8N4T8	NA11_MidT-DMSO_MidT	0.00923265	0.841	0.91346	Carbonyl reductase family member 4	CBR4
CBWD1_HUMAN|Q9BRT8	NA11_MidT-DMSO_MidT	-0.193441	0.017	0.0821541	COBW domain-containing protein 1	CBWD1
CBX1_HUMAN|P83916	NA11_MidT-DMSO_MidT	-0.0611918	0.155	0.326011	Chromobox protein homolog 1	CBX1
CBX3_HUMAN|Q13185	NA11_MidT-DMSO_MidT	0.243517	0.001	0.0165501	Chromobox protein homolog 3	CBX3
CBX5_HUMAN|P45973	NA11_MidT-DMSO_MidT	0.0102439	0.711	0.829564	Chromobox protein homolog 5	CBX5
CBX8_HUMAN|Q9HC52	NA11_MidT-DMSO_MidT	-0.0156315	0.719	0.835675	Chromobox protein homolog 8	CBX8
CC115_HUMAN|Q96NT0	NA11_MidT-DMSO_MidT	0.050668	0.7	0.823199	Coiled-coil domain-containing protein 115	CCDC115
CC117_HUMAN|Q8IWD4	NA11_MidT-DMSO_MidT	-0.0454704	0.172	0.348519	Coiled-coil domain-containing protein 117	CCDC117
CC124_HUMAN|Q96CT7	NA11_MidT-DMSO_MidT	0.0154802	0.665	0.799611	Coiled-coil domain-containing protein 124	CCDC124
CC150_HUMAN|Q8NCX0	NA11_MidT-DMSO_MidT	-0.0355048	0.667	0.80052	Coiled-coil domain-containing protein 150	CCDC150
CC186_HUMAN|Q7Z3E2	NA11_MidT-DMSO_MidT	0.00109094	0.983	0.99403	Coiled-coil domain-containing protein 186	CCDC186
CC88B_HUMAN|A6NC98	NA11_MidT-DMSO_MidT	0.000480895	0.968	0.985699	Coiled-coil domain-containing protein 88B	CCDC88B
CCAR1_HUMAN|Q8IX12	NA11_MidT-DMSO_MidT	0.034529	0.172	0.348519	Cell division cycle and apoptosis regulator protein 1	CCAR1
CCAR2_HUMAN|Q8N163	NA11_MidT-DMSO_MidT	-0.019291	0.482	0.664987	Cell cycle and apoptosis regulator protein 2	CCAR2
CCD12_HUMAN|Q8WUD4	NA11_MidT-DMSO_MidT	-0.0962532	0.009	0.055844	Coiled-coil domain-containing protein 12	CCDC12
CCD22_HUMAN|O60826	NA11_MidT-DMSO_MidT	0.154521	0.011	0.0620225	Coiled-coil domain-containing protein 22	CCDC22
CCD25_HUMAN|Q86WR0	NA11_MidT-DMSO_MidT	0.20769	0.148	0.318396	Coiled-coil domain-containing protein 25	CCDC25
CCD43_HUMAN|Q96MW1	NA11_MidT-DMSO_MidT	-0.00488777	0.798	0.886625	Coiled-coil domain-containing protein 43	CCDC43
CCD47_HUMAN|Q96A33	NA11_MidT-DMSO_MidT	-0.117302	0.03	0.118862	Coiled-coil domain-containing protein 47	CCDC47
CCD50_HUMAN|Q8IVM0	NA11_MidT-DMSO_MidT	-0.0480191	0.296	0.493797	Coiled-coil domain-containing protein 50	CCDC50
CCD58_HUMAN|Q4VC31	NA11_MidT-DMSO_MidT	-0.000691737	0.985	0.994908	Coiled-coil domain-containing protein 58	CCDC58
CCD86_HUMAN|Q9H6F5	NA11_MidT-DMSO_MidT	-0.124464	0.009	0.0558454	Coiled-coil domain-containing protein 86	CCDC86
CCD91_HUMAN|Q7Z6B0	NA11_MidT-DMSO_MidT	0.116347	0	0.00745565	Coiled-coil domain-containing protein 91	CCDC91
CCD93_HUMAN|Q567U6	NA11_MidT-DMSO_MidT	-0.0169842	0.462	0.649836	Coiled-coil domain-containing protein 93	CCDC93
CCD94_HUMAN|Q9BW85	NA11_MidT-DMSO_MidT	-0.00333802	0.972	0.988032	Coiled-coil domain-containing protein 94	CCDC94
CCD97_HUMAN|Q96F63	NA11_MidT-DMSO_MidT	0.0221458	0.791	0.882997	Coiled-coil domain-containing protein 97	CCDC97
CCDC6_HUMAN|Q16204	NA11_MidT-DMSO_MidT	0.00711413	0.837	0.911104	Coiled-coil domain-containing protein 6	CCDC6
CCDC9_HUMAN|Q9Y3X0	NA11_MidT-DMSO_MidT	0.104662	0.014	0.072718	Coiled-coil domain-containing protein 9	CCDC9
CCHL_HUMAN|P53701	NA11_MidT-DMSO_MidT	-0.0220638	0.732	0.842647	Cytochrome c-type heme lyase	HCCS
CCM2_HUMAN|Q9BSQ5	NA11_MidT-DMSO_MidT	0.0218698	0.696	0.821386	Malcavernin	CCM2
CCNH_HUMAN|P51946	NA11_MidT-DMSO_MidT	-0.133313	0.001	0.0158302	Cyclin-H	CCNH
CCNK_HUMAN|O75909	NA11_MidT-DMSO_MidT	0.0465263	0.289	0.485492	Cyclin-K	CCNK
CCNT1_HUMAN|O60563	NA11_MidT-DMSO_MidT	0.0465451	0.708	0.827272	Cyclin-T1	CCNT1
CCS_HUMAN|O14618	NA11_MidT-DMSO_MidT	-0.108147	0.001	0.0137597	Copper chaperone for superoxide dismutase	CCS
CCZ1B_HUMAN|P86790	NA11_MidT-DMSO_MidT	-0.0826455	0.336	0.530346	Vacuolar fusion protein CCZ1 homolog B	CCZ1B
CD032_HUMAN|Q8N8J7	NA11_MidT-DMSO_MidT	0.444759	0	0.00534661	Uncharacterized protein C4orf32	C4orf32
CD11A_HUMAN|Q9UQ88	NA11_MidT-DMSO_MidT	0.0524279	0.425	0.616096	Cyclin-dependent kinase 11A	CDK11A
CD123_HUMAN|O75794	NA11_MidT-DMSO_MidT	0.0859842	0.293	0.490664	Cell division cycle protein 123 homolog	CDC123
CD14_HUMAN|P08571	NA11_MidT-DMSO_MidT	-0.015516	0.566	0.730504	Monocyte differentiation antigen CD14	CD14
CD177_HUMAN|Q8N6Q3	NA11_MidT-DMSO_MidT	0.187451	0	0.00553677	CD177 antigen	CD177
CD2AP_HUMAN|Q9Y5K6	NA11_MidT-DMSO_MidT	0.0692622	0.005	0.0396785	CD2-associated protein	CD2AP
CD33_HUMAN|P20138	NA11_MidT-DMSO_MidT	0.0776443	0.12	0.27818	Myeloid cell surface antigen CD33	CD33
CD36_HUMAN|P16671	NA11_MidT-DMSO_MidT	0.127335	0.053	0.165675	Platelet glycoprotein 4	CD36
CD3Z_HUMAN|P20963	NA11_MidT-DMSO_MidT	0.0120758	0.765	0.865128	T-cell surface glycoprotein CD3 zeta chain	CD247
CD44_HUMAN|P16070	NA11_MidT-DMSO_MidT	-0.116292	0.001	0.0137929	CD44 antigen	CD44
CD48_HUMAN|P09326	NA11_MidT-DMSO_MidT	0.221269	0.002	0.0213973	CD48 antigen	CD48
CD7_HUMAN|P09564	NA11_MidT-DMSO_MidT	0.16487	0.013	0.0715445	T-cell antigen CD7	CD7
CD9_HUMAN|P21926	NA11_MidT-DMSO_MidT	-0.202592	0.003	0.0283869	CD9 antigen	CD9
CD99_HUMAN|P14209	NA11_MidT-DMSO_MidT	0.0633851	0.114	0.270899	CD99 antigen	CD99
CDAN1_HUMAN|Q8IWY9	NA11_MidT-DMSO_MidT	0.116146	0.276	0.470698	Codanin-1	CDAN1
CDC37_HUMAN|Q16543	NA11_MidT-DMSO_MidT	-0.0516478	0.001	0.0126583	Hsp90 co-chaperone Cdc37	CDC37
CDC42_HUMAN|P60953	NA11_MidT-DMSO_MidT	0.0387111	0.194	0.378273	Cell division control protein 42 homolog	CDC42
CDC5L_HUMAN|Q99459	NA11_MidT-DMSO_MidT	0.0137178	0.512	0.688574	Cell division cycle 5-like protein	CDC5L
CDC73_HUMAN|Q6P1J9	NA11_MidT-DMSO_MidT	0.0333271	0.168	0.34376	Parafibromin	CDC73
CDD_HUMAN|P32320	NA11_MidT-DMSO_MidT	-0.063389	0.288	0.484	Cytidine deaminase	CDA
CDK12_HUMAN|Q9NYV4	NA11_MidT-DMSO_MidT	-0.0845811	0.06	0.180367	Cyclin-dependent kinase 12	CDK12
CDK13_HUMAN|Q14004	NA11_MidT-DMSO_MidT	0.16629	0.021	0.0968971	Cyclin-dependent kinase 13	CDK13
CDK19_HUMAN|Q9BWU1	NA11_MidT-DMSO_MidT	0.137781	0.049	0.159697	Cyclin-dependent kinase 19	CDK19
CDK2_HUMAN|P24941	NA11_MidT-DMSO_MidT	0.253638	0.026	0.109468	Cyclin-dependent kinase 2	CDK2
CDK5_HUMAN|Q00535	NA11_MidT-DMSO_MidT	0.0422544	0.43	0.620626	Cyclin-dependent-like kinase 5	CDK5
CDK6_HUMAN|Q00534	NA11_MidT-DMSO_MidT	0.00666979	0.721	0.836599	Cyclin-dependent kinase 6	CDK6
CDK7_HUMAN|P50613	NA11_MidT-DMSO_MidT	0.0994059	0.011	0.0628689	Cyclin-dependent kinase 7	CDK7
CDK9_HUMAN|P50750	NA11_MidT-DMSO_MidT	-0.0776711	0.358	0.553034	Cyclin-dependent kinase 9	CDK9
CDN1B_HUMAN|P46527	NA11_MidT-DMSO_MidT	0.0347211	0.125	0.285964	Cyclin-dependent kinase inhibitor 1B	CDKN1B
CDS2_HUMAN|O95674	NA11_MidT-DMSO_MidT	0.0284996	0.578	0.740071	Phosphatidate cytidylyltransferase 2	CDS2
CDV3_HUMAN|Q9UKY7	NA11_MidT-DMSO_MidT	0.0786734	0.051	0.163446	Protein CDV3 homolog	CDV3
CDYL1_HUMAN|Q9Y232	NA11_MidT-DMSO_MidT	0.122484	0.03	0.117826	Chromodomain Y-like protein	CDYL
CE022_HUMAN|Q49AR2	NA11_MidT-DMSO_MidT	0.0500479	0.123	0.283174	UPF0489 protein C5orf22	C5orf22
CE104_HUMAN|O60308	NA11_MidT-DMSO_MidT	0.0812969	0.108	0.262923	Centrosomal protein of 104 kDa	CEP104
CE170_HUMAN|Q5SW79	NA11_MidT-DMSO_MidT	0.0681873	0	0.00579516	Centrosomal protein of 170 kDa	CEP170
CE192_HUMAN|Q8TEP8	NA11_MidT-DMSO_MidT	-0.474175	0	0.00727226	Centrosomal protein of 192 kDa	CEP192
CE350_HUMAN|Q5VT06	NA11_MidT-DMSO_MidT	0.163409	0.001	0.0149811	Centrosome-associated protein 350	CEP350
CEAM1_HUMAN|P13688	NA11_MidT-DMSO_MidT	0.144818	0.001	0.0112392	Carcinoembryonic antigen-related cell adhesion molecule 1	CEACAM1
CEAM8_HUMAN|P31997	NA11_MidT-DMSO_MidT	-0.0453006	0.561	0.726262	Carcinoembryonic antigen-related cell adhesion molecule 8	CEACAM8
CEBPB_HUMAN|P17676	NA11_MidT-DMSO_MidT	-0.127057	0.306	0.502239	CCAAT/enhancer-binding protein beta	CEBPB
CEBPD_HUMAN|P49716	NA11_MidT-DMSO_MidT	0.0810063	0.287	0.4829	CCAAT/enhancer-binding protein delta	CEBPD
CELF1_HUMAN|Q92879	NA11_MidT-DMSO_MidT	0.186444	0.001	0.015519	CUGBP Elav-like family member 1	CELF1
CELF2_HUMAN|O95319	NA11_MidT-DMSO_MidT	-0.134106	0.009	0.057596	CUGBP Elav-like family member 2	CELF2
CENPC_HUMAN|Q03188	NA11_MidT-DMSO_MidT	0.0263398	0.538	0.707855	Centromere protein C	CENPC
CEP57_HUMAN|Q86XR8	NA11_MidT-DMSO_MidT	0.096113	0.049	0.160116	Centrosomal protein of 57 kDa	CEP57
CEP97_HUMAN|Q8IW35	NA11_MidT-DMSO_MidT	0.153043	0.07	0.198414	Centrosomal protein of 97 kDa	CEP97
CERU_HUMAN|P00450	NA11_MidT-DMSO_MidT	0.0538062	0.189	0.371224	Ceruloplasmin	CP
CES1P_HUMAN|Q9UKY3	NA11_MidT-DMSO_MidT	0.0378073	0.358	0.552558	Putative inactive carboxylesterase 4	CES1P1
CETN1_HUMAN|Q12798	NA11_MidT-DMSO_MidT	0.00513416	0.882	0.940944	Centrin-1	CETN1
CETN2_HUMAN|P41208	NA11_MidT-DMSO_MidT	-0.166859	0.007	0.0469264	Centrin-2	CETN2
CFA20_HUMAN|Q9Y6A4	NA11_MidT-DMSO_MidT	0.185887	0.016	0.0817753	Cilia- and flagella-associated protein 20	CFAP20
CFDP1_HUMAN|Q9UEE9	NA11_MidT-DMSO_MidT	-0.139641	0.002	0.0189061	Craniofacial development protein 1	CFDP1
CG025_HUMAN|Q9BPX7	NA11_MidT-DMSO_MidT	0.0103099	0.846	0.917231	UPF0415 protein C7orf25	C7orf25
CG050_HUMAN|Q9BRJ6	NA11_MidT-DMSO_MidT	-0.168175	0.001	0.0170958	Uncharacterized protein C7orf50	C7orf50
CGBP1_HUMAN|Q9UFW8	NA11_MidT-DMSO_MidT	-0.154263	0	0.00930413	CGG triplet repeat-binding protein 1	CGGBP1
CH033_HUMAN|Q9H7E9	NA11_MidT-DMSO_MidT	0.0997652	0.09	0.233157	UPF0488 protein C8orf33	C8orf33
CH082_HUMAN|Q6P1X6	NA11_MidT-DMSO_MidT	0.0183927	0.865	0.929665	UPF0598 protein C8orf82	C8orf82
CH10_HUMAN|P61604	NA11_MidT-DMSO_MidT	0.00692201	0.903	0.953476	10 kDa heat shock protein, mitochondrial	HSPE1
CH3L1_HUMAN|P36222	NA11_MidT-DMSO_MidT	-0.0133136	0.63	0.774657	Chitinase-3-like protein 1	CHI3L1
CH60_HUMAN|P10809	NA11_MidT-DMSO_MidT	-0.0736425	0.016	0.0816829	60 kDa heat shock protein, mitochondrial	HSPD1
CHAP1_HUMAN|Q96JM3	NA11_MidT-DMSO_MidT	0.0357691	0.151	0.322395	Chromosome alignment-maintaining phosphoprotein 1	CHAMP1
CHCH2_HUMAN|Q9Y6H1	NA11_MidT-DMSO_MidT	0.228734	0	0.00184249	Coiled-coil-helix-coiled-coil-helix domain-containing protein 2, mitochondrial	CHCHD2
CHD1L_HUMAN|Q86WJ1	NA11_MidT-DMSO_MidT	0.058705	0.179	0.357052	Chromodomain-helicase-DNA-binding protein 1-like	CHD1L
CHD2_HUMAN|O14647	NA11_MidT-DMSO_MidT	0.089245	0.009	0.0543682	Chromodomain-helicase-DNA-binding protein 2	CHD2
CHD3_HUMAN|Q12873	NA11_MidT-DMSO_MidT	0.0207038	0.423	0.615009	Chromodomain-helicase-DNA-binding protein 3	CHD3
CHD4_HUMAN|Q14839	NA11_MidT-DMSO_MidT	-0.0449329	0.024	0.104714	Chromodomain-helicase-DNA-binding protein 4	CHD4
CHERP_HUMAN|Q8IWX8	NA11_MidT-DMSO_MidT	0.0521444	0.098	0.248059	Calcium homeostasis endoplasmic reticulum protein	CHERP
CHID1_HUMAN|Q9BWS9	NA11_MidT-DMSO_MidT	-0.0132249	0.622	0.768006	Chitinase domain-containing protein 1	CHID1
CHIP_HUMAN|Q9UNE7	NA11_MidT-DMSO_MidT	0.264761	0.011	0.0611087	E3 ubiquitin-protein ligase CHIP	STUB1
CHIT1_HUMAN|Q13231	NA11_MidT-DMSO_MidT	0.112424	0.028	0.113676	Chitotriosidase-1	CHIT1
CHKB_HUMAN|Q9Y259	NA11_MidT-DMSO_MidT	-0.128134	0.012	0.0663482	Choline/ethanolamine kinase	CHKB
CHLE_HUMAN|P06276	NA11_MidT-DMSO_MidT	-0.00527628	0.894	0.948289	Cholinesterase	BCHE
CHM1A_HUMAN|Q9HD42	NA11_MidT-DMSO_MidT	-0.131336	0.007	0.0490267	Charged multivesicular body protein 1a	CHMP1A
CHM2A_HUMAN|O43633	NA11_MidT-DMSO_MidT	-0.0259366	0.53	0.702594	Charged multivesicular body protein 2a	CHMP2A
CHM2B_HUMAN|Q9UQN3	NA11_MidT-DMSO_MidT	-0.0385916	0.052	0.164312	Charged multivesicular body protein 2b	CHMP2B
CHM4A_HUMAN|Q9BY43	NA11_MidT-DMSO_MidT	-0.00754439	0.731	0.841853	Charged multivesicular body protein 4a	CHMP4A
CHM4B_HUMAN|Q9H444	NA11_MidT-DMSO_MidT	-0.0920029	0.001	0.0118699	Charged multivesicular body protein 4b	CHMP4B
CHMP3_HUMAN|Q9Y3E7	NA11_MidT-DMSO_MidT	0.0300467	0.354	0.548845	Charged multivesicular body protein 3	CHMP3
CHMP5_HUMAN|Q9NZZ3	NA11_MidT-DMSO_MidT	-0.967931	0	0.000193665	Charged multivesicular body protein 5	CHMP5
CHMP7_HUMAN|Q8WUX9	NA11_MidT-DMSO_MidT	-0.00742266	0.912	0.957623	Charged multivesicular body protein 7	CHMP7
CHRD1_HUMAN|Q9UHD1	NA11_MidT-DMSO_MidT	0.0737293	0.006	0.0448836	Cysteine and histidine-rich domain-containing protein 1	CHORDC1
CHSP1_HUMAN|Q9Y2V2	NA11_MidT-DMSO_MidT	-0.00964945	0.933	0.969032	Calcium-regulated heat stable protein 1	CARHSP1
CHTOP_HUMAN|Q9Y3Y2	NA11_MidT-DMSO_MidT	-0.184162	0.003	0.0271801	Chromatin target of PRMT1 protein	CHTOP
CHUR_HUMAN|Q8WUH1	NA11_MidT-DMSO_MidT	-0.418842	0.007	0.0472496	Protein Churchill	CHURC1
CI064_HUMAN|Q5T6V5	NA11_MidT-DMSO_MidT	-0.0123472	0.423	0.615009	UPF0553 protein C9orf64	C9orf64
CI078_HUMAN|Q9NZ63	NA11_MidT-DMSO_MidT	-0.149186	0.008	0.0537562	Uncharacterized protein C9orf78	C9orf78
CI129_HUMAN|Q5T035	NA11_MidT-DMSO_MidT	0.0469641	0.287	0.483695	Putative uncharacterized protein C9orf129	C9orf129
CIAO1_HUMAN|O76071	NA11_MidT-DMSO_MidT	0.03454	0.22	0.411057	Probable cytosolic iron-sulfur protein assembly protein CIAO1	CIAO1
CIC_HUMAN|Q96RK0	NA11_MidT-DMSO_MidT	0.0314079	0.716	0.832822	Protein capicua homolog	CIC
CIP2A_HUMAN|Q8TCG1	NA11_MidT-DMSO_MidT	-0.0017664	0.975	0.989013	Protein CIP2A	KIAA1524
CIP4_HUMAN|Q15642	NA11_MidT-DMSO_MidT	0.0898183	0.094	0.240862	Cdc42-interacting protein 4	TRIP10
CIR1_HUMAN|Q86X95	NA11_MidT-DMSO_MidT	-0.0552903	0.363	0.556482	Corepressor interacting with RBPJ 1	CIR1
CIRBP_HUMAN|Q14011	NA11_MidT-DMSO_MidT	0.0787955	0.072	0.201589	Cold-inducible RNA-binding protein	CIRBP
CISY_HUMAN|O75390	NA11_MidT-DMSO_MidT	-0.0402909	0.315	0.511848	Citrate synthase, mitochondrial	CS
CJ076_HUMAN|Q5T2E6	NA11_MidT-DMSO_MidT	0.00670469	0.89	0.944685	UPF0668 protein C10orf76	C10orf76
CK054_HUMAN|Q9H0W9	NA11_MidT-DMSO_MidT	-0.154834	0.101	0.254022	Ester hydrolase C11orf54	C11orf54
CK068_HUMAN|Q9H3H3	NA11_MidT-DMSO_MidT	0.116238	0.009	0.0575251	UPF0696 protein C11orf68	C11orf68
CK5P3_HUMAN|Q96JB5	NA11_MidT-DMSO_MidT	0.0992602	0.077	0.20911	CDK5 regulatory subunit-associated protein 3	CDK5RAP3
CKAP4_HUMAN|Q07065	NA11_MidT-DMSO_MidT	-0.159039	0.007	0.0487618	Cytoskeleton-associated protein 4	CKAP4
CKAP5_HUMAN|Q14008	NA11_MidT-DMSO_MidT	0.00942789	0.719	0.835291	Cytoskeleton-associated protein 5	CKAP5
CL004_HUMAN|Q9NQ89	NA11_MidT-DMSO_MidT	0.0440386	0.608	0.756912	Protein C12orf4	C12orf4
CL045_HUMAN|Q8N5I9	NA11_MidT-DMSO_MidT	0.0879168	0.224	0.414983	Uncharacterized protein C12orf45	C12orf45
CL16A_HUMAN|Q2KHT3	NA11_MidT-DMSO_MidT	0.216134	0	0.00929258	Protein CLEC16A	CLEC16A
CLAP1_HUMAN|Q7Z460	NA11_MidT-DMSO_MidT	0.060853	0.126	0.287429	CLIP-associating protein 1	CLASP1
CLAP1_HUMAN|Q7Z460-4	NA11_MidT-DMSO_MidT	0.0898285	0.167	0.342063	CLIP-associating protein 1 (isoform 4)	CLASP1
CLAP2_HUMAN|O75122	NA11_MidT-DMSO_MidT	0.108596	0.007	0.0497239	CLIP-associating protein 2	CLASP2
CLAP2_HUMAN|O75122-3	NA11_MidT-DMSO_MidT	0.0920121	0.075	0.206898	CLIP-associating protein 2 (isoform 3)	CLASP2
CLASR_HUMAN|Q8N2M8	NA11_MidT-DMSO_MidT	0.188336	0.062	0.185837	CLK4-associating serine/arginine rich protein	CLASRP
CLCA_HUMAN|P09496	NA11_MidT-DMSO_MidT	-0.0452659	0.509	0.687365	Clathrin light chain A	CLTA
CLCA_HUMAN|P09496-2	NA11_MidT-DMSO_MidT	0.307816	0.001	0.011268	Clathrin light chain A (isoform 2)	CLTA
CLCB_HUMAN|P09497	NA11_MidT-DMSO_MidT	-0.160046	0.002	0.0229308	Clathrin light chain B	CLTB
CLCB_HUMAN|P09497-2	NA11_MidT-DMSO_MidT	-0.791455	0	0.000193665	Clathrin light chain B (isoform 2)	CLTB
CLCC1_HUMAN|Q96S66	NA11_MidT-DMSO_MidT	0.0986569	0.163	0.337366	Chloride channel CLIC-like protein 1	CLCC1
CLH1_HUMAN|Q00610	NA11_MidT-DMSO_MidT	-0.0452112	0.017	0.0839573	Clathrin heavy chain 1	CLTC
CLIC1_HUMAN|O00299	NA11_MidT-DMSO_MidT	0.0724996	0.238	0.429074	Chloride intracellular channel protein 1	CLIC1
CLIC2_HUMAN|O15247	NA11_MidT-DMSO_MidT	-0.0471532	0.701	0.823582	Chloride intracellular channel protein 2	CLIC2
CLIC3_HUMAN|O95833	NA11_MidT-DMSO_MidT	-0.11194	0.077	0.20911	Chloride intracellular channel protein 3	CLIC3
CLIC4_HUMAN|Q9Y696	NA11_MidT-DMSO_MidT	-0.0147288	0.663	0.798314	Chloride intracellular channel protein 4	CLIC4
CLIP1_HUMAN|P30622	NA11_MidT-DMSO_MidT	0.0180085	0.326	0.521372	CAP-Gly domain-containing linker protein 1	CLIP1
CLIP1_HUMAN|P30622-2	NA11_MidT-DMSO_MidT	0.808067	0	0.000236855	CAP-Gly domain-containing linker protein 1 (isoform 2)	CLIP1
CLIP2_HUMAN|Q9UDT6	NA11_MidT-DMSO_MidT	0.0102477	0.698	0.822216	CAP-Gly domain-containing linker protein 2	CLIP2
CLM8_HUMAN|Q9UGN4	NA11_MidT-DMSO_MidT	-0.0337633	0.385	0.577992	CMRF35-like molecule 8	CD300A
CLMN_HUMAN|Q96JQ2	NA11_MidT-DMSO_MidT	0.000376927	0.991	0.996845	Calmin	CLMN
CLN5_HUMAN|O75503	NA11_MidT-DMSO_MidT	0.0721378	0.083	0.220463	Ceroid-lipofuscinosis neuronal protein 5	CLN5
CLP1_HUMAN|Q92989	NA11_MidT-DMSO_MidT	0.0494811	0.479	0.662104	Polyribonucleotide 5'-hydroxyl-kinase Clp1	CLP1
CLPP_HUMAN|Q16740	NA11_MidT-DMSO_MidT	0.0923488	0.051	0.163419	ATP-dependent Clp protease proteolytic subunit, mitochondrial	CLPP
CLPT1_HUMAN|O96005	NA11_MidT-DMSO_MidT	0.0928047	0.017	0.0821541	Cleft lip and palate transmembrane protein 1	CLPTM1
CLUS_HUMAN|P10909	NA11_MidT-DMSO_MidT	0.0509993	0.145	0.315279	Clusterin	CLU
CMBL_HUMAN|Q96DG6	NA11_MidT-DMSO_MidT	0.0169462	0.53	0.701998	Carboxymethylenebutenolidase homolog	CMBL
CMC4_HUMAN|P56277	NA11_MidT-DMSO_MidT	0.116126	0.001	0.0154896	Cx9C motif-containing protein 4	CMC4
CMIP_HUMAN|Q8IY22	NA11_MidT-DMSO_MidT	-0.115366	0.01	0.058732	C-Maf-inducing protein	CMIP
CMPK2_HUMAN|Q5EBM0	NA11_MidT-DMSO_MidT	0.0507969	0.071	0.20146	UMP-CMP kinase 2, mitochondrial	CMPK2
CMTR1_HUMAN|Q8N1G2	NA11_MidT-DMSO_MidT	0.00320186	0.957	0.980905	Cap-specific mRNA (nucleoside-2'-O-)-methyltransferase 1	CMTR1
CN166_HUMAN|Q9Y224	NA11_MidT-DMSO_MidT	0.00142451	0.961	0.982876	UPF0568 protein C14orf166	C14orf166
CN37_HUMAN|P09543	NA11_MidT-DMSO_MidT	-0.00701251	0.768	0.868127	2',3'-cyclic-nucleotide 3'-phosphodiesterase	CNP
CNBP_HUMAN|P62633	NA11_MidT-DMSO_MidT	0.0301291	0.673	0.805038	Cellular nucleic acid-binding protein	CNBP
CND1_HUMAN|Q15021	NA11_MidT-DMSO_MidT	0.0853009	0.073	0.203855	Condensin complex subunit 1	NCAPD2
CND2_HUMAN|Q15003	NA11_MidT-DMSO_MidT	0.106956	0.004	0.0356566	Condensin complex subunit 2	NCAPH
CNDP2_HUMAN|Q96KP4	NA11_MidT-DMSO_MidT	-0.129903	0	0.00180559	Cytosolic non-specific dipeptidase	CNDP2
CNN2_HUMAN|Q99439	NA11_MidT-DMSO_MidT	-0.0821256	0.017	0.0821541	Calponin-2	CNN2
CNO10_HUMAN|Q9H9A5	NA11_MidT-DMSO_MidT	-0.0270831	0.865	0.92996	CCR4-NOT transcription complex subunit 10	CNOT10
CNO11_HUMAN|Q9UKZ1	NA11_MidT-DMSO_MidT	-0.0283611	0.423	0.615009	CCR4-NOT transcription complex subunit 11	CNOT11
CNO6L_HUMAN|Q96LI5	NA11_MidT-DMSO_MidT	0.0860983	0.063	0.188079	CCR4-NOT transcription complex subunit 6-like	CNOT6L
CNOT1_HUMAN|A5YKK6	NA11_MidT-DMSO_MidT	0.0267963	0.175	0.353216	CCR4-NOT transcription complex subunit 1	CNOT1
CNOT2_HUMAN|Q9NZN8	NA11_MidT-DMSO_MidT	-0.0223181	0.665	0.799749	CCR4-NOT transcription complex subunit 2	CNOT2
CNOT3_HUMAN|O75175	NA11_MidT-DMSO_MidT	0.0505036	0.049	0.159697	CCR4-NOT transcription complex subunit 3	CNOT3
CNOT4_HUMAN|O95628	NA11_MidT-DMSO_MidT	0.215658	0	0.00873567	CCR4-NOT transcription complex subunit 4	CNOT4
CNOT7_HUMAN|Q9UIV1	NA11_MidT-DMSO_MidT	-0.0273094	0.743	0.848271	CCR4-NOT transcription complex subunit 7	CNOT7
CNOT9_HUMAN|Q92600	NA11_MidT-DMSO_MidT	0.00287181	0.881	0.940887	NA	NA
CNPY2_HUMAN|Q9Y2B0	NA11_MidT-DMSO_MidT	0.0932358	0.151	0.322118	Protein canopy homolog 2	CNPY2
CNPY3_HUMAN|Q9BT09	NA11_MidT-DMSO_MidT	-0.146931	0.005	0.0378675	Protein canopy homolog 3	CNPY3
CNPY4_HUMAN|Q8N129	NA11_MidT-DMSO_MidT	0.0268045	0.298	0.496071	Protein canopy homolog 4	CNPY4
CNST_HUMAN|Q6PJW8	NA11_MidT-DMSO_MidT	0.053746	0.152	0.322735	Consortin	CNST
CNTRL_HUMAN|Q7Z7A1	NA11_MidT-DMSO_MidT	0.10822	0.03	0.11942	Centriolin	CNTRL
CO039_HUMAN|Q6ZRI6	NA11_MidT-DMSO_MidT	-0.116872	0.01	0.0577498	Uncharacterized protein C15orf39	C15orf39
CO040_HUMAN|Q8WUR7	NA11_MidT-DMSO_MidT	-0.155429	0.039	0.138628	UPF0235 protein C15orf40	C15orf40
CO3_HUMAN|P01024	NA11_MidT-DMSO_MidT	0.0225528	0.354	0.548845	Complement C3	C3
CO4A_HUMAN|P0C0L4	NA11_MidT-DMSO_MidT	0.0380841	0.077	0.208981	Complement C4-A	C4A
COA4_HUMAN|Q9NYJ1	NA11_MidT-DMSO_MidT	0.166157	0.001	0.0137929	Cytochrome c oxidase assembly factor 4 homolog, mitochondrial	COA4
COA5_HUMAN|Q86WW8	NA11_MidT-DMSO_MidT	0.151824	0.01	0.0583807	Cytochrome c oxidase assembly factor 5	COA5
COA7_HUMAN|Q96BR5	NA11_MidT-DMSO_MidT	0.157894	0.001	0.0112309	Cytochrome c oxidase assembly factor 7	COA7
COAC_HUMAN|Q96CD2	NA11_MidT-DMSO_MidT	-0.00850116	0.88	0.939994	Phosphopantothenoylcysteine decarboxylase	PPCDC
COASY_HUMAN|Q13057	NA11_MidT-DMSO_MidT	0.00678167	0.938	0.971588	Bifunctional coenzyme A synthase	COASY
COF1_HUMAN|P23528	NA11_MidT-DMSO_MidT	0.0108973	0.852	0.921345	Cofilin-1	CFL1
COF2_HUMAN|Q9Y281	NA11_MidT-DMSO_MidT	0.0401755	0.216	0.405551	Cofilin-2	CFL2
COG1_HUMAN|Q8WTW3	NA11_MidT-DMSO_MidT	-0.0571517	0.467	0.653413	Conserved oligomeric Golgi complex subunit 1	COG1
COG4_HUMAN|Q9H9E3	NA11_MidT-DMSO_MidT	-0.231495	0	0.00325153	Conserved oligomeric Golgi complex subunit 4	COG4
COG5_HUMAN|Q9UP83	NA11_MidT-DMSO_MidT	0.0803391	0.264	0.458608	Conserved oligomeric Golgi complex subunit 5	COG5
COG8_HUMAN|Q96MW5	NA11_MidT-DMSO_MidT	0.0494138	0.346	0.541351	Conserved oligomeric Golgi complex subunit 8	COG8
COIL_HUMAN|P38432	NA11_MidT-DMSO_MidT	0.0337572	0.593	0.747877	Coilin	COIL
COMD1_HUMAN|Q8N668	NA11_MidT-DMSO_MidT	0.0135231	0.73	0.841853	COMM domain-containing protein 1	COMMD1
COMD2_HUMAN|Q86X83	NA11_MidT-DMSO_MidT	-0.00349242	0.933	0.969032	COMM domain-containing protein 2	COMMD2
COMD3_HUMAN|Q9UBI1	NA11_MidT-DMSO_MidT	0.106645	0.291	0.486756	COMM domain-containing protein 3	COMMD3
COMD4_HUMAN|Q9H0A8	NA11_MidT-DMSO_MidT	-0.0212128	0.667	0.80052	COMM domain-containing protein 4	COMMD4
COMD7_HUMAN|Q86VX2	NA11_MidT-DMSO_MidT	-0.0649888	0.112	0.267105	COMM domain-containing protein 7	COMMD7
COMD8_HUMAN|Q9NX08	NA11_MidT-DMSO_MidT	0.0841725	0.04	0.141398	COMM domain-containing protein 8	COMMD8
COMD9_HUMAN|Q9P000	NA11_MidT-DMSO_MidT	-0.000127263	0.997	0.998314	COMM domain-containing protein 9	COMMD9
COMDA_HUMAN|Q9Y6G5	NA11_MidT-DMSO_MidT	-0.100988	0.011	0.0629672	COMM domain-containing protein 10	COMMD10
COMT_HUMAN|P21964	NA11_MidT-DMSO_MidT	0.0432829	0.295	0.49312	Catechol O-methyltransferase	COMT
COPA_HUMAN|P53621	NA11_MidT-DMSO_MidT	-0.0747125	0.012	0.0666743	Coatomer subunit alpha	COPA
COPB_HUMAN|P53618	NA11_MidT-DMSO_MidT	-0.00126108	0.951	0.979146	Coatomer subunit beta	COPB1
COPB2_HUMAN|P35606	NA11_MidT-DMSO_MidT	-0.00705556	0.812	0.894705	Coatomer subunit beta'	COPB2
COPD_HUMAN|P48444	NA11_MidT-DMSO_MidT	-0.128205	0.001	0.0118699	Coatomer subunit delta	ARCN1
COPE_HUMAN|O14579	NA11_MidT-DMSO_MidT	-0.068007	0.035	0.129594	Coatomer subunit epsilon	COPE
COPG1_HUMAN|Q9Y678	NA11_MidT-DMSO_MidT	0.0302667	0.138	0.303545	Coatomer subunit gamma-1	COPG1
COPG2_HUMAN|Q9UBF2	NA11_MidT-DMSO_MidT	0.00568074	0.876	0.937359	Coatomer subunit gamma-2	COPG2
COPZ1_HUMAN|P61923	NA11_MidT-DMSO_MidT	0.0974812	0.276	0.470698	Coatomer subunit zeta-1	COPZ1
COQ9_HUMAN|O75208	NA11_MidT-DMSO_MidT	0.0564402	0.534	0.705247	Ubiquinone biosynthesis protein COQ9, mitochondrial	COQ9
COR1A_HUMAN|P31146	NA11_MidT-DMSO_MidT	-0.115292	0.008	0.0506617	Coronin-1A	CORO1A
COR1B_HUMAN|Q9BR76	NA11_MidT-DMSO_MidT	-0.0896371	0.021	0.0952446	Coronin-1B	CORO1B
COR1C_HUMAN|Q9ULV4	NA11_MidT-DMSO_MidT	-0.0373117	0.168	0.34375	Coronin-1C	CORO1C
COR2A_HUMAN|Q92828	NA11_MidT-DMSO_MidT	0.086673	0.01	0.0597132	Coronin-2A	CORO2A
CORO7_HUMAN|P57737	NA11_MidT-DMSO_MidT	0.0503174	0.101	0.252989	Coronin-7	CORO7
COTL1_HUMAN|Q14019	NA11_MidT-DMSO_MidT	0.0158732	0.695	0.820951	Coactosin-like protein	COTL1
COX17_HUMAN|Q14061	NA11_MidT-DMSO_MidT	0.207588	0.008	0.0518012	Cytochrome c oxidase copper chaperone	COX17
COX19_HUMAN|Q49B96	NA11_MidT-DMSO_MidT	0.13517	0.066	0.192149	Cytochrome c oxidase assembly protein COX19	COX19
CP062_HUMAN|Q7Z3J2	NA11_MidT-DMSO_MidT	-0.12745	0.045	0.151597	UPF0505 protein C16orf62	C16orf62
CP135_HUMAN|Q66GS9	NA11_MidT-DMSO_MidT	0.0179136	0.585	0.742831	Centrosomal protein of 135 kDa	CEP135
CP250_HUMAN|Q9BV73	NA11_MidT-DMSO_MidT	-0.00149737	0.969	0.986576	Centrosome-associated protein CEP250	CEP250
CPIN1_HUMAN|Q6FI81	NA11_MidT-DMSO_MidT	-0.252134	0	0.00636159	Anamorsin	CIAPIN1
CPN2_HUMAN|P22792	NA11_MidT-DMSO_MidT	0.0478603	0.325	0.521372	Carboxypeptidase N subunit 2	CPN2
CPNE1_HUMAN|Q99829	NA11_MidT-DMSO_MidT	0.0622545	0.152	0.322835	Copine-1	CPNE1
CPNE2_HUMAN|Q96FN4	NA11_MidT-DMSO_MidT	0.0689424	0.144	0.312439	Copine-2	CPNE2
CPNE3_HUMAN|O75131	NA11_MidT-DMSO_MidT	0.123852	0.021	0.0964029	Copine-3	CPNE3
CPNS1_HUMAN|P04632	NA11_MidT-DMSO_MidT	-0.0837015	0.031	0.121942	Calpain small subunit 1	CAPNS1
CPPED_HUMAN|Q9BRF8	NA11_MidT-DMSO_MidT	-0.0529825	0.169	0.34489	Serine/threonine-protein phosphatase CPPED1	CPPED1
CPSF1_HUMAN|Q10570	NA11_MidT-DMSO_MidT	0.017474	0.236	0.427864	Cleavage and polyadenylation specificity factor subunit 1	CPSF1
CPSF2_HUMAN|Q9P2I0	NA11_MidT-DMSO_MidT	0.0846216	0.006	0.0411073	Cleavage and polyadenylation specificity factor subunit 2	CPSF2
CPSF3_HUMAN|Q9UKF6	NA11_MidT-DMSO_MidT	-0.0122938	0.565	0.729305	Cleavage and polyadenylation specificity factor subunit 3	CPSF3
CPSF4_HUMAN|O95639	NA11_MidT-DMSO_MidT	0.0310725	0.652	0.791304	Cleavage and polyadenylation specificity factor subunit 4	CPSF4
CPSF5_HUMAN|O43809	NA11_MidT-DMSO_MidT	-0.0172689	0.493	0.673465	Cleavage and polyadenylation specificity factor subunit 5	NUDT21
CPSF6_HUMAN|Q16630	NA11_MidT-DMSO_MidT	0.0260737	0.314	0.510833	Cleavage and polyadenylation specificity factor subunit 6	CPSF6
CPSF7_HUMAN|Q8N684	NA11_MidT-DMSO_MidT	0.0192168	0.608	0.757125	Cleavage and polyadenylation specificity factor subunit 7	CPSF7
CPVL_HUMAN|Q9H3G5	NA11_MidT-DMSO_MidT	-0.0705949	0.09	0.233032	Probable serine carboxypeptidase CPVL	CPVL
CPZIP_HUMAN|Q6JBY9	NA11_MidT-DMSO_MidT	0.0363936	0.2	0.385241	CapZ-interacting protein	RCSD1
CR032_HUMAN|Q8TCD1	NA11_MidT-DMSO_MidT	-0.0963262	0.494	0.673834	UPF0729 protein C18orf32	C18orf32
CR1_HUMAN|P17927	NA11_MidT-DMSO_MidT	-0.0312047	0.373	0.567686	Complement receptor type 1	CR1
CR1L_HUMAN|Q2VPA4	NA11_MidT-DMSO_MidT	0.0707352	0.257	0.449771	Complement component receptor 1-like protein	CR1L
CRBG1_HUMAN|Q9Y4K1	NA11_MidT-DMSO_MidT	-0.0326579	0.393	0.586089	NA	NA
CRBG3_HUMAN|Q68DQ2	NA11_MidT-DMSO_MidT	0.0985208	0.007	0.0457047	Very large A-kinase anchor protein	CRYBG3
CRBN_HUMAN|Q96SW2	NA11_MidT-DMSO_MidT	-0.0422722	0.235	0.426132	Protein cereblon	CRBN
CREB1_HUMAN|P16220	NA11_MidT-DMSO_MidT	0.725854	0	2.8418e-05	Cyclic AMP-responsive element-binding protein 1	CREB1
CREG1_HUMAN|O75629	NA11_MidT-DMSO_MidT	-0.0287259	0.778	0.87432	Protein CREG1	CREG1
CREL2_HUMAN|Q6UXH1	NA11_MidT-DMSO_MidT	0.0595858	0.08	0.21555	Cysteine-rich with EGF-like domain protein 2	CRELD2
CRGD_HUMAN|P07320	NA11_MidT-DMSO_MidT	0.178384	0.027	0.112343	Gamma-crystallin D	CRYGD
CRIP2_HUMAN|P52943	NA11_MidT-DMSO_MidT	-0.047003	0.43	0.620852	Cysteine-rich protein 2	CRIP2
CRIPT_HUMAN|Q9P021	NA11_MidT-DMSO_MidT	-0.165337	0.176	0.354052	Cysteine-rich PDZ-binding protein	CRIPT
CRIS3_HUMAN|P54108	NA11_MidT-DMSO_MidT	-0.0794889	0.042	0.14606	Cysteine-rich secretory protein 3	CRISP3
CRK_HUMAN|P46108	NA11_MidT-DMSO_MidT	0.0694172	0.062	0.18625	Adapter molecule crk	CRK
CRKL_HUMAN|P46109	NA11_MidT-DMSO_MidT	0.0266292	0.31	0.506776	Crk-like protein	CRKL
CRLF3_HUMAN|Q8IUI8	NA11_MidT-DMSO_MidT	-0.00759442	0.881	0.940457	Cytokine receptor-like factor 3	CRLF3
CROCC_HUMAN|Q5TZA2	NA11_MidT-DMSO_MidT	0.04348	0.412	0.605194	Rootletin	CROCC
CRTC2_HUMAN|Q53ET0	NA11_MidT-DMSO_MidT	0.0180738	0.554	0.720657	CREB-regulated transcription coactivator 2	CRTC2
CRTC3_HUMAN|Q6UUV7	NA11_MidT-DMSO_MidT	0.322496	0	0.00181009	CREB-regulated transcription coactivator 3	CRTC3
CRYL1_HUMAN|Q9Y2S2	NA11_MidT-DMSO_MidT	0.0357063	0.439	0.628395	Lambda-crystallin homolog	CRYL1
CS012_HUMAN|Q9NSK7	NA11_MidT-DMSO_MidT	0.13517	0.099	0.249997	Protein C19orf12	C19orf12
CS043_HUMAN|Q9BQ61	NA11_MidT-DMSO_MidT	0.0605176	0.181	0.35999	Uncharacterized protein C19orf43	C19orf43
CSDE1_HUMAN|O75534	NA11_MidT-DMSO_MidT	0.00578729	0.704	0.826019	Cold shock domain-containing protein E1	CSDE1
CSK_HUMAN|P41240	NA11_MidT-DMSO_MidT	-0.0778658	0.015	0.0765456	Tyrosine-protein kinase CSK	CSK
CSK21_HUMAN|P68400	NA11_MidT-DMSO_MidT	-0.0197877	0.214	0.403082	Casein kinase II subunit alpha	CSNK2A1
CSK22_HUMAN|P19784	NA11_MidT-DMSO_MidT	0.164336	0	0.00513132	Casein kinase II subunit alpha'	CSNK2A2
CSK2B_HUMAN|P67870	NA11_MidT-DMSO_MidT	0.0893676	0	0.00757051	Casein kinase II subunit beta	CSNK2B
CSN1_HUMAN|Q13098	NA11_MidT-DMSO_MidT	-0.0476679	0.175	0.352244	COP9 signalosome complex subunit 1	GPS1
CSN2_HUMAN|P61201	NA11_MidT-DMSO_MidT	-0.019859	0.467	0.653406	COP9 signalosome complex subunit 2	COPS2
CSN3_HUMAN|Q9UNS2	NA11_MidT-DMSO_MidT	-0.0774089	0.056	0.173346	COP9 signalosome complex subunit 3	COPS3
CSN4_HUMAN|Q9BT78	NA11_MidT-DMSO_MidT	-0.0305575	0.197	0.381823	COP9 signalosome complex subunit 4	COPS4
CSN5_HUMAN|Q92905	NA11_MidT-DMSO_MidT	-0.129428	0.003	0.028858	COP9 signalosome complex subunit 5	COPS5
CSN6_HUMAN|Q7L5N1	NA11_MidT-DMSO_MidT	-0.0641881	0.255	0.447765	COP9 signalosome complex subunit 6	COPS6
CSN7A_HUMAN|Q9UBW8	NA11_MidT-DMSO_MidT	-0.0245131	0.44	0.628395	COP9 signalosome complex subunit 7a	COPS7A
CSN7B_HUMAN|Q9H9Q2	NA11_MidT-DMSO_MidT	-0.045822	0.027	0.11201	COP9 signalosome complex subunit 7b	COPS7B
CSN8_HUMAN|Q99627	NA11_MidT-DMSO_MidT	-0.00547562	0.912	0.957623	COP9 signalosome complex subunit 8	COPS8
CSPG2_HUMAN|P13611	NA11_MidT-DMSO_MidT	0.0582125	0.258	0.451264	Versican core protein	VCAN
CSRP1_HUMAN|P21291	NA11_MidT-DMSO_MidT	0.115705	0.023	0.102732	Cysteine and glycine-rich protein 1	CSRP1
CSTF1_HUMAN|Q05048	NA11_MidT-DMSO_MidT	-0.0162806	0.561	0.72614	Cleavage stimulation factor subunit 1	CSTF1
CSTF2_HUMAN|P33240	NA11_MidT-DMSO_MidT	-0.0517403	0.252	0.444083	Cleavage stimulation factor subunit 2	CSTF2
CSTF3_HUMAN|Q12996	NA11_MidT-DMSO_MidT	-0.0155009	0.74	0.846628	Cleavage stimulation factor subunit 3	CSTF3
CT027_HUMAN|Q9GZN8	NA11_MidT-DMSO_MidT	0.0396132	0.688	0.815588	UPF0687 protein C20orf27	C20orf27
CTBP1_HUMAN|Q13363	NA11_MidT-DMSO_MidT	-0.105039	0.031	0.121942	C-terminal-binding protein 1	CTBP1
CTBP2_HUMAN|P56545	NA11_MidT-DMSO_MidT	-0.0634228	0.068	0.195445	C-terminal-binding protein 2	CTBP2
CTCF_HUMAN|P49711	NA11_MidT-DMSO_MidT	0.00767438	0.91	0.957378	Transcriptional repressor CTCF	CTCF
CTDP1_HUMAN|Q9Y5B0	NA11_MidT-DMSO_MidT	-0.0274542	0.47	0.655742	RNA polymerase II subunit A C-terminal domain phosphatase	CTDP1
CTF8A_HUMAN|P0CG12	NA11_MidT-DMSO_MidT	-0.134553	0.013	0.0689595	Chromosome transmission fidelity protein 8 homolog isoform 2	CHTF8
CTGE2_HUMAN|Q96RT6	NA11_MidT-DMSO_MidT	0.115145	0.033	0.125599	cTAGE family member 2	CTAGE1
CTGE5_HUMAN|O15320	NA11_MidT-DMSO_MidT	-0.1309	0.025	0.106253	cTAGE family member 5	CTAGE5
CTIF_HUMAN|O43310	NA11_MidT-DMSO_MidT	-0.0260255	0.581	0.741396	CBP80/20-dependent translation initiation factor	CTIF
CTNA1_HUMAN|P35221	NA11_MidT-DMSO_MidT	0.0915926	0.052	0.165622	Catenin alpha-1	CTNNA1
CTND1_HUMAN|O60716	NA11_MidT-DMSO_MidT	0.0405625	0.16	0.333309	Catenin delta-1	CTNND1
CTR9_HUMAN|Q6PD62	NA11_MidT-DMSO_MidT	0.156465	0.003	0.0248462	RNA polymerase-associated protein CTR9 homolog	CTR9
CTSL2_HUMAN|Q05D32	NA11_MidT-DMSO_MidT	-0.128561	0.075	0.207459	CTD small phosphatase-like protein 2	CTDSPL2
CTU1_HUMAN|Q7Z7A3	NA11_MidT-DMSO_MidT	0.19995	0.005	0.0378012	Cytoplasmic tRNA 2-thiolation protein 1	CTU1
CUL1_HUMAN|Q13616	NA11_MidT-DMSO_MidT	-0.0299588	0.096	0.243139	Cullin-1	CUL1
CUL2_HUMAN|Q13617	NA11_MidT-DMSO_MidT	0.0240291	0.255	0.448084	Cullin-2	CUL2
CUL3_HUMAN|Q13618	NA11_MidT-DMSO_MidT	0.0549838	0.012	0.0675431	Cullin-3	CUL3
CUL4A_HUMAN|Q13619	NA11_MidT-DMSO_MidT	0.0595062	0.029	0.117255	Cullin-4A	CUL4A
CUL4B_HUMAN|Q13620	NA11_MidT-DMSO_MidT	0.0480804	0.122	0.280457	Cullin-4B	CUL4B
CUL5_HUMAN|Q93034	NA11_MidT-DMSO_MidT	-0.057555	0.003	0.025893	Cullin-5	CUL5
CUTA_HUMAN|O60888	NA11_MidT-DMSO_MidT	0.185356	0.03	0.119309	Protein CutA	CUTA
CUTC_HUMAN|Q9NTM9	NA11_MidT-DMSO_MidT	-0.0171386	0.628	0.7734	Copper homeostasis protein cutC homolog	CUTC
CUX1_HUMAN|P39880	NA11_MidT-DMSO_MidT	0.0330886	0.416	0.608536	Homeobox protein cut-like 1	CUX1
CWC15_HUMAN|Q9P013	NA11_MidT-DMSO_MidT	0.0218392	0.606	0.755307	Spliceosome-associated protein CWC15 homolog	CWC15
CWC22_HUMAN|Q9HCG8	NA11_MidT-DMSO_MidT	-0.021504	0.801	0.887904	Pre-mRNA-splicing factor CWC22 homolog	CWC22
CWC27_HUMAN|Q6UX04	NA11_MidT-DMSO_MidT	0.030386	0.57	0.73332	Peptidyl-prolyl cis-trans isomerase CWC27 homolog	CWC27
CX038_HUMAN|Q8TB03	NA11_MidT-DMSO_MidT	0.0315829	0.228	0.419961	Uncharacterized protein CXorf38	CXorf38
CX6B1_HUMAN|P14854	NA11_MidT-DMSO_MidT	0.120489	0.1	0.252836	Cytochrome c oxidase subunit 6B1	COX6B1
CXCL7_HUMAN|P02775	NA11_MidT-DMSO_MidT	-0.312572	0	0.00119523	Platelet basic protein	PPBP
CXXC1_HUMAN|Q9P0U4	NA11_MidT-DMSO_MidT	-0.0346115	0.512	0.688473	CXXC-type zinc finger protein 1	CXXC1
CY24A_HUMAN|P13498	NA11_MidT-DMSO_MidT	-0.16453	0.008	0.0536744	Cytochrome b-245 light chain	CYBA
CY24B_HUMAN|P04839	NA11_MidT-DMSO_MidT	-0.108225	0.479	0.661793	Cytochrome b-245 heavy chain	CYBB
CYB5_HUMAN|P00167	NA11_MidT-DMSO_MidT	0.197019	0.004	0.0359722	Cytochrome b5	CYB5A
CYBP_HUMAN|Q9HB71	NA11_MidT-DMSO_MidT	0.00238947	0.966	0.984916	Calcyclin-binding protein	CACYBP
CYBR1_HUMAN|Q53TN4	NA11_MidT-DMSO_MidT	0.0581357	0.269	0.463147	Cytochrome b reductase 1	CYBRD1
CYC_HUMAN|P99999	NA11_MidT-DMSO_MidT	0.0032261	0.924	0.963797	Cytochrome c	CYCS
CYFP1_HUMAN|Q7L576	NA11_MidT-DMSO_MidT	-0.0135219	0.896	0.949238	Cytoplasmic FMR1-interacting protein 1	CYFIP1
CYH1_HUMAN|Q15438	NA11_MidT-DMSO_MidT	-0.0773185	0.106	0.260734	Cytohesin-1	CYTH1
CYH2_HUMAN|Q99418	NA11_MidT-DMSO_MidT	0.124064	0.022	0.0988845	Cytohesin-2	CYTH2
CYH4_HUMAN|Q9UIA0	NA11_MidT-DMSO_MidT	0.0913299	0.208	0.395648	Cytohesin-4	CYTH4
CYLD_HUMAN|Q9NQC7	NA11_MidT-DMSO_MidT	0.039366	0.02	0.0924098	Ubiquitin carboxyl-terminal hydrolase CYLD	CYLD
CYTA_HUMAN|P01040	NA11_MidT-DMSO_MidT	0.0291281	0.657	0.794934	Cystatin-A	CSTA
CYTB_HUMAN|P04080	NA11_MidT-DMSO_MidT	0.270886	0.365	0.558093	Cystatin-B	CSTB
CYTC_HUMAN|P01034	NA11_MidT-DMSO_MidT	0.100871	0.176	0.353598	Cystatin-C	CST3
CYTF_HUMAN|O76096	NA11_MidT-DMSO_MidT	0.288845	0	0.00534661	Cystatin-F	CST7
CYTSA_HUMAN|Q69YQ0	NA11_MidT-DMSO_MidT	0.00624013	0.912	0.957623	Cytospin-A	SPECC1L
CYTSB_HUMAN|Q5M775	NA11_MidT-DMSO_MidT	0.0173904	0.678	0.810043	Cytospin-B	SPECC1
D3DPU2_HUMAN|D3DPU2	NA11_MidT-DMSO_MidT	-0.0130739	0.858	0.925968	CAP, adenylate cyclase-associated protein 1 (Yeast), isoform CRA_a	CAP1
D3DTX6_HUMAN|D3DTX6	NA11_MidT-DMSO_MidT	-0.489102	0	0.000932105	Neurabin-2	PPP1R9B
D3DTY9_HUMAN|D3DTY9	NA11_MidT-DMSO_MidT	0.0363998	0.793	0.88441	Tripartite motif-containing 25, isoform CRA_a	TRIM25
D3DUZ3_HUMAN|D3DUZ3	NA11_MidT-DMSO_MidT	-0.196843	0.127	0.287984	Interferon, gamma-inducible protein 16, isoform CRA_a	IFI16
D3DV11_HUMAN|D3DV11	NA11_MidT-DMSO_MidT	-0.00557118	0.825	0.903481	Family with sequence similarity 63, member A, isoform CRA_b	FAM63A
D3DX93_HUMAN|D3DX93	NA11_MidT-DMSO_MidT	0.0689259	0.055	0.171701	HCG1745555, isoform CRA_b	hCG_1745555
D6RCA8_HUMAN|D6RCA8	NA11_MidT-DMSO_MidT	0.123605	0.001	0.0160041	Annexin	ANXA3
DAG1_HUMAN|Q14118	NA11_MidT-DMSO_MidT	0.304993	0.004	0.0351293	Dystroglycan	DAG1
DAP1_HUMAN|P51397	NA11_MidT-DMSO_MidT	0.0194853	0.73	0.841657	Death-associated protein 1	DAP
DAPLE_HUMAN|Q9P219	NA11_MidT-DMSO_MidT	0.0637146	0.074	0.205491	Protein Daple	CCDC88C
DAPP1_HUMAN|Q9UN19	NA11_MidT-DMSO_MidT	0.0211931	0.776	0.873224	Dual adapter for phosphotyrosine and 3-phosphotyrosine and 3-phosphoinositide	DAPP1
DAZP1_HUMAN|Q96EP5	NA11_MidT-DMSO_MidT	0.0934324	0.071	0.20146	DAZ-associated protein 1	DAZAP1
DBLOH_HUMAN|Q9NR28	NA11_MidT-DMSO_MidT	0.0063951	0.888	0.943854	Diablo homolog, mitochondrial	DIABLO
DBNL_HUMAN|Q9UJU6	NA11_MidT-DMSO_MidT	0.00719368	0.841	0.913145	Drebrin-like protein	DBNL
DBNL_HUMAN|Q9UJU6-3	NA11_MidT-DMSO_MidT	-0.0254363	0.862	0.927982	Drebrin-like protein (isoform 3)	DBNL
DBR1_HUMAN|Q9UK59	NA11_MidT-DMSO_MidT	-0.0464281	0.261	0.455392	Lariat debranching enzyme	DBR1
DC1I2_HUMAN|Q13409	NA11_MidT-DMSO_MidT	0.0369371	0.148	0.318396	Cytoplasmic dynein 1 intermediate chain 2	DYNC1I2
DC1L1_HUMAN|Q9Y6G9	NA11_MidT-DMSO_MidT	0.00356682	0.908	0.956738	Cytoplasmic dynein 1 light intermediate chain 1	DYNC1LI1
DC1L2_HUMAN|O43237	NA11_MidT-DMSO_MidT	0.0725751	0.019	0.09058	Cytoplasmic dynein 1 light intermediate chain 2	DYNC1LI2
DCA11_HUMAN|Q8TEB1	NA11_MidT-DMSO_MidT	-0.0661077	0.115	0.271613	DDB1- and CUL4-associated factor 11	DCAF11
DCAF1_HUMAN|Q9Y4B6	NA11_MidT-DMSO_MidT	-0.0351674	0.178	0.357052	NA	NA
DCAF6_HUMAN|Q58WW2	NA11_MidT-DMSO_MidT	0.0988695	0.128	0.288983	DDB1- and CUL4-associated factor 6	DCAF6
DCAF7_HUMAN|P61962	NA11_MidT-DMSO_MidT	0.0138622	0.709	0.827931	DDB1- and CUL4-associated factor 7	DCAF7
DCAF8_HUMAN|Q5TAQ9	NA11_MidT-DMSO_MidT	0.148406	0.045	0.152129	DDB1- and CUL4-associated factor 8	DCAF8
DCK_HUMAN|P27707	NA11_MidT-DMSO_MidT	0.132652	0	0.00891874	Deoxycytidine kinase	DCK
DCNL1_HUMAN|Q96GG9	NA11_MidT-DMSO_MidT	0.0622054	0.17	0.344999	DCN1-like protein 1	DCUN1D1
DCP1A_HUMAN|Q9NPI6	NA11_MidT-DMSO_MidT	0.0981508	0.002	0.0240211	mRNA-decapping enzyme 1A	DCP1A
DCPS_HUMAN|Q96C86	NA11_MidT-DMSO_MidT	-0.0807242	0.25	0.442951	m7GpppX diphosphatase	DCPS
DCTD_HUMAN|P32321	NA11_MidT-DMSO_MidT	-0.0876026	0.357	0.551614	Deoxycytidylate deaminase	DCTD
DCTN1_HUMAN|Q14203	NA11_MidT-DMSO_MidT	-0.026791	0.311	0.508736	Dynactin subunit 1	DCTN1
DCTN2_HUMAN|Q13561	NA11_MidT-DMSO_MidT	-0.0345905	0.246	0.438736	Dynactin subunit 2	DCTN2
DCTN3_HUMAN|O75935	NA11_MidT-DMSO_MidT	-0.0633698	0.057	0.174603	Dynactin subunit 3	DCTN3
DCTN4_HUMAN|Q9UJW0	NA11_MidT-DMSO_MidT	0.0983549	0.171	0.347038	Dynactin subunit 4	DCTN4
DCTN5_HUMAN|Q9BTE1	NA11_MidT-DMSO_MidT	0.00560437	0.887	0.943103	Dynactin subunit 5	DCTN5
DCTN6_HUMAN|O00399	NA11_MidT-DMSO_MidT	0.0766109	0.231	0.423191	Dynactin subunit 6	DCTN6
DCTP1_HUMAN|Q9H773	NA11_MidT-DMSO_MidT	0.0428928	0.086	0.22575	dCTP pyrophosphatase 1	DCTPP1
DCUP_HUMAN|P06132	NA11_MidT-DMSO_MidT	-0.0106665	0.86	0.926605	Uroporphyrinogen decarboxylase	UROD
DCXR_HUMAN|Q7Z4W1	NA11_MidT-DMSO_MidT	-0.00108121	0.971	0.987497	L-xylulose reductase	DCXR
DD19A_HUMAN|Q9NUU7	NA11_MidT-DMSO_MidT	-0.0391352	0.474	0.659266	ATP-dependent RNA helicase DDX19A	DDX19A
DDA1_HUMAN|Q9BW61	NA11_MidT-DMSO_MidT	0.0406677	0.348	0.543243	DET1- and DDB1-associated protein 1	DDA1
DDAH1_HUMAN|O94760	NA11_MidT-DMSO_MidT	-0.0531965	0.362	0.556071	N(G),N(G)-dimethylarginine dimethylaminohydrolase 1	DDAH1
DDAH2_HUMAN|O95865	NA11_MidT-DMSO_MidT	0.147585	0.001	0.0103505	N(G),N(G)-dimethylarginine dimethylaminohydrolase 2	DDAH2
DDB1_HUMAN|Q16531	NA11_MidT-DMSO_MidT	0.00498161	0.794	0.884748	DNA damage-binding protein 1	DDB1
DDI1_HUMAN|Q8WTU0	NA11_MidT-DMSO_MidT	0.0276364	0.728	0.840098	Protein DDI1 homolog 1	DDI1
DDI2_HUMAN|Q5TDH0	NA11_MidT-DMSO_MidT	-0.0124669	0.724	0.83754	Protein DDI1 homolog 2	DDI2
DDRGK_HUMAN|Q96HY6	NA11_MidT-DMSO_MidT	0.00606145	0.893	0.947391	DDRGK domain-containing protein 1	DDRGK1
DDTL_HUMAN|A6NHG4	NA11_MidT-DMSO_MidT	0.00208724	0.976	0.989313	D-dopachrome decarboxylase-like protein	DDTL
DDX1_HUMAN|Q92499	NA11_MidT-DMSO_MidT	-0.0126471	0.485	0.666612	ATP-dependent RNA helicase DDX1	DDX1
DDX10_HUMAN|Q13206	NA11_MidT-DMSO_MidT	0.0352006	0.226	0.417052	Probable ATP-dependent RNA helicase DDX10	DDX10
DDX17_HUMAN|Q92841	NA11_MidT-DMSO_MidT	-0.0533872	0.01	0.0592216	Probable ATP-dependent RNA helicase DDX17	DDX17
DDX18_HUMAN|Q9NVP1	NA11_MidT-DMSO_MidT	-0.0439988	0.494	0.673787	ATP-dependent RNA helicase DDX18	DDX18
DDX21_HUMAN|Q9NR30	NA11_MidT-DMSO_MidT	-0.0535422	0.177	0.35487	Nucleolar RNA helicase 2	DDX21
DDX23_HUMAN|Q9BUQ8	NA11_MidT-DMSO_MidT	0.0258178	0.332	0.526289	Probable ATP-dependent RNA helicase DDX23	DDX23
DDX24_HUMAN|Q9GZR7	NA11_MidT-DMSO_MidT	0.0794767	0.133	0.29713	ATP-dependent RNA helicase DDX24	DDX24
DDX3X_HUMAN|O00571	NA11_MidT-DMSO_MidT	-0.00694209	0.707	0.826858	ATP-dependent RNA helicase DDX3X	DDX3X
DDX3Y_HUMAN|O15523	NA11_MidT-DMSO_MidT	-0.0909147	0.741	0.84769	ATP-dependent RNA helicase DDX3Y	DDX3Y
DDX42_HUMAN|Q86XP3	NA11_MidT-DMSO_MidT	0.0511043	0.132	0.295076	ATP-dependent RNA helicase DDX42	DDX42
DDX42_HUMAN|Q86XP3-2	NA11_MidT-DMSO_MidT	0.0289176	0.55	0.718038	ATP-dependent RNA helicase DDX42 (isoform 2)	DDX42
DDX46_HUMAN|Q7L014	NA11_MidT-DMSO_MidT	-0.0414276	0.036	0.13182	Probable ATP-dependent RNA helicase DDX46	DDX46
DDX5_HUMAN|P17844	NA11_MidT-DMSO_MidT	0.0312094	0.278	0.473004	Probable ATP-dependent RNA helicase DDX5	DDX5
DDX54_HUMAN|Q8TDD1	NA11_MidT-DMSO_MidT	0.793274	0.001	0.015519	ATP-dependent RNA helicase DDX54	DDX54
DDX58_HUMAN|O95786	NA11_MidT-DMSO_MidT	0.00168109	0.944	0.975375	Probable ATP-dependent RNA helicase DDX58	DDX58
DDX6_HUMAN|P26196	NA11_MidT-DMSO_MidT	-0.0294619	0.476	0.660018	Probable ATP-dependent RNA helicase DDX6	DDX6
DECR_HUMAN|Q16698	NA11_MidT-DMSO_MidT	-0.118523	0.001	0.0131017	2,4-dienoyl-CoA reductase, mitochondrial	DECR1
DEF1_HUMAN|P59665	NA11_MidT-DMSO_MidT	0.00502922	0.937	0.971201	Neutrophil defensin 1	DEFA1
DEFI6_HUMAN|Q9H4E7	NA11_MidT-DMSO_MidT	-0.0506097	0.073	0.204098	Differentially expressed in FDCP 6 homolog	DEF6
DEK_HUMAN|P35659	NA11_MidT-DMSO_MidT	0.0466573	0.091	0.234318	Protein DEK	DEK
DEMA_HUMAN|Q08495	NA11_MidT-DMSO_MidT	-0.0365374	0.519	0.69498	Dematin	DMTN
DEN1A_HUMAN|Q8TEH3	NA11_MidT-DMSO_MidT	0.0107858	0.721	0.836599	DENN domain-containing protein 1A	DENND1A
DEN1B_HUMAN|Q6P3S1	NA11_MidT-DMSO_MidT	0.107081	0.146	0.316594	DENN domain-containing protein 1B	DENND1B
DEN2C_HUMAN|Q68D51	NA11_MidT-DMSO_MidT	0.299023	0.001	0.0158302	DENN domain-containing protein 2C	DENND2C
DEN4B_HUMAN|O75064	NA11_MidT-DMSO_MidT	0.043225	0.46	0.647872	DENN domain-containing protein 4B	DENND4B
DEN4C_HUMAN|Q5VZ89	NA11_MidT-DMSO_MidT	-0.023264	0.784	0.878133	DENN domain-containing protein 4C	DENND4C
DEND3_HUMAN|A2RUS2	NA11_MidT-DMSO_MidT	0.0657522	0.15	0.320826	DENN domain-containing protein 3	DENND3
DENR_HUMAN|O43583	NA11_MidT-DMSO_MidT	0.0531999	0.238	0.429074	Density-regulated protein	DENR
DEOC_HUMAN|Q9Y315	NA11_MidT-DMSO_MidT	0.0302956	0.332	0.525981	Deoxyribose-phosphate aldolase	DERA
DESM_HUMAN|P17661	NA11_MidT-DMSO_MidT	0.0120185	0.735	0.844111	Desmin	DES
DEST_HUMAN|P60981	NA11_MidT-DMSO_MidT	0.0356848	0.266	0.461194	Destrin	DSTN
DFFA_HUMAN|O00273	NA11_MidT-DMSO_MidT	0.00994917	0.714	0.832256	DNA fragmentation factor subunit alpha	DFFA
DFFA_HUMAN|O00273-2	NA11_MidT-DMSO_MidT	0.0627222	0.523	0.696542	DNA fragmentation factor subunit alpha (isoform 2)	DFFA
DGCR8_HUMAN|Q8WYQ5	NA11_MidT-DMSO_MidT	0.102296	0.007	0.048297	Microprocessor complex subunit DGCR8	DGCR8
DGKZ_HUMAN|Q13574	NA11_MidT-DMSO_MidT	-0.157644	0.004	0.0308862	Diacylglycerol kinase zeta	DGKZ
DGKZ_HUMAN|Q13574-2	NA11_MidT-DMSO_MidT	-0.0206602	0.6	0.752503	Diacylglycerol kinase zeta (isoform 2)	DGKZ
DGUOK_HUMAN|Q16854	NA11_MidT-DMSO_MidT	0.0828882	0.191	0.374135	Deoxyguanosine kinase, mitochondrial	DGUOK
DHB4_HUMAN|P51659	NA11_MidT-DMSO_MidT	-0.011318	0.608	0.756523	Peroxisomal multifunctional enzyme type 2	HSD17B4
DHB8_HUMAN|Q92506	NA11_MidT-DMSO_MidT	0.110187	0.254	0.446774	Estradiol 17-beta-dehydrogenase 8	HSD17B8
DHE3_HUMAN|P00367	NA11_MidT-DMSO_MidT	-0.0436528	0.168	0.34448	Glutamate dehydrogenase 1, mitochondrial	GLUD1
DHPR_HUMAN|P09417	NA11_MidT-DMSO_MidT	0.0314144	0.336	0.530346	Dihydropteridine reductase	QDPR
DHR11_HUMAN|Q6UWP2	NA11_MidT-DMSO_MidT	0.169775	0.114	0.270899	Dehydrogenase/reductase SDR family member 11	DHRS11
DHRS4_HUMAN|Q9BTZ2	NA11_MidT-DMSO_MidT	0.0702548	0.024	0.104714	Dehydrogenase/reductase SDR family member 4	DHRS4
DHRS7_HUMAN|Q9Y394	NA11_MidT-DMSO_MidT	-0.0423031	0.534	0.705247	Dehydrogenase/reductase SDR family member 7	DHRS7
DHSO_HUMAN|Q00796	NA11_MidT-DMSO_MidT	-0.0183006	0.573	0.7348	Sorbitol dehydrogenase	SORD
DHX15_HUMAN|O43143	NA11_MidT-DMSO_MidT	-0.0535708	0.085	0.224003	Putative pre-mRNA-splicing factor ATP-dependent RNA helicase DHX15	DHX15
DHX16_HUMAN|O60231	NA11_MidT-DMSO_MidT	0.00248116	0.844	0.915539	Putative pre-mRNA-splicing factor ATP-dependent RNA helicase DHX16	DHX16
DHX29_HUMAN|Q7Z478	NA11_MidT-DMSO_MidT	-0.130183	0.013	0.0705123	ATP-dependent RNA helicase DHX29	DHX29
DHX36_HUMAN|Q9H2U1	NA11_MidT-DMSO_MidT	-0.0704493	0.222	0.412212	ATP-dependent RNA helicase DHX36	DHX36
DHX37_HUMAN|Q8IY37	NA11_MidT-DMSO_MidT	-0.0565266	0.104	0.256975	Probable ATP-dependent RNA helicase DHX37	DHX37
DHX8_HUMAN|Q14562	NA11_MidT-DMSO_MidT	-0.0243467	0.3	0.497483	ATP-dependent RNA helicase DHX8	DHX8
DHX9_HUMAN|Q08211	NA11_MidT-DMSO_MidT	0.0196848	0.273	0.467237	ATP-dependent RNA helicase A	DHX9
DI3L1_HUMAN|Q8TF46	NA11_MidT-DMSO_MidT	0.0366023	0.636	0.778864	DIS3-like exonuclease 1	DIS3L
DI3L2_HUMAN|Q8IYB7	NA11_MidT-DMSO_MidT	-0.023983	0.526	0.698632	DIS3-like exonuclease 2	DIS3L2
DIAC_HUMAN|Q01459	NA11_MidT-DMSO_MidT	0.018708	0.543	0.71149	Di-N-acetylchitobiase	CTBS
DIAP1_HUMAN|O60610	NA11_MidT-DMSO_MidT	-0.0243236	0.34	0.534469	Protein diaphanous homolog 1	DIAPH1
DIAP2_HUMAN|O60879	NA11_MidT-DMSO_MidT	0.0197251	0.123	0.283221	Protein diaphanous homolog 2	DIAPH2
DICER_HUMAN|Q9UPY3	NA11_MidT-DMSO_MidT	0.0339137	0.326	0.521372	Endoribonuclease Dicer	DICER1
DIDO1_HUMAN|Q9BTC0	NA11_MidT-DMSO_MidT	0.00888284	0.586	0.743844	Death-inducer obliterator 1	DIDO1
DIP2B_HUMAN|Q9P265	NA11_MidT-DMSO_MidT	-0.277369	0.002	0.0211923	Disco-interacting protein 2 homolog B	DIP2B
DJB11_HUMAN|Q9UBS4	NA11_MidT-DMSO_MidT	-0.0884702	0.106	0.260349	DnaJ homolog subfamily B member 11	DNAJB11
DJB14_HUMAN|Q8TBM8	NA11_MidT-DMSO_MidT	0.153731	0.007	0.0484411	DnaJ homolog subfamily B member 14	DNAJB14
DJC10_HUMAN|Q8IXB1	NA11_MidT-DMSO_MidT	-0.334592	0.001	0.0118699	DnaJ homolog subfamily C member 10	DNAJC10
DJC13_HUMAN|O75165	NA11_MidT-DMSO_MidT	0.0720986	0.052	0.165675	DnaJ homolog subfamily C member 13	DNAJC13
DJC17_HUMAN|Q9NVM6	NA11_MidT-DMSO_MidT	0.022479	0.329	0.523278	DnaJ homolog subfamily C member 17	DNAJC17
DKC1_HUMAN|O60832	NA11_MidT-DMSO_MidT	-0.00422373	0.921	0.96184	H/ACA ribonucleoprotein complex subunit 4	DKC1
DLDH_HUMAN|P09622	NA11_MidT-DMSO_MidT	-0.0407332	0.246	0.439619	Dihydrolipoyl dehydrogenase, mitochondrial	DLD
DLG1_HUMAN|Q12959	NA11_MidT-DMSO_MidT	-0.029462	0.511	0.688449	Disks large homolog 1	DLG1
DLGP4_HUMAN|Q9Y2H0	NA11_MidT-DMSO_MidT	-0.00311545	0.885	0.94131	Disks large-associated protein 4	DLGAP4
DLRB1_HUMAN|Q9NP97	NA11_MidT-DMSO_MidT	-0.150515	0.001	0.0142144	Dynein light chain roadblock-type 1	DYNLRB1
DMAP1_HUMAN|Q9NPF5	NA11_MidT-DMSO_MidT	0.183036	0.016	0.0798677	DNA methyltransferase 1-associated protein 1	DMAP1
DMD_HUMAN|P11532	NA11_MidT-DMSO_MidT	-0.082784	0.056	0.172588	Dystrophin	DMD
DMXL1_HUMAN|Q9Y485	NA11_MidT-DMSO_MidT	-0.0437118	0.52	0.695001	DmX-like protein 1	DMXL1
DMXL2_HUMAN|Q8TDJ6	NA11_MidT-DMSO_MidT	-0.00131694	0.965	0.984916	DmX-like protein 2	DMXL2
DNJA1_HUMAN|P31689	NA11_MidT-DMSO_MidT	-0.147124	0.012	0.0653919	DnaJ homolog subfamily A member 1	DNAJA1
DNJA2_HUMAN|O60884	NA11_MidT-DMSO_MidT	-0.111707	0.015	0.0761729	DnaJ homolog subfamily A member 2	DNAJA2
DNJB1_HUMAN|P25685	NA11_MidT-DMSO_MidT	0.0125208	0.529	0.701622	DnaJ homolog subfamily B member 1	DNAJB1
DNJB2_HUMAN|P25686	NA11_MidT-DMSO_MidT	-0.796266	0	0.000472315	DnaJ homolog subfamily B member 2	DNAJB2
DNJB3_HUMAN|Q8WWF6	NA11_MidT-DMSO_MidT	-0.115471	0.111	0.266411	DnaJ homolog subfamily B member 3	DNAJB3
DNJB6_HUMAN|O75190	NA11_MidT-DMSO_MidT	0.148768	0.004	0.0356566	DnaJ homolog subfamily B member 6	DNAJB6
DNJC1_HUMAN|Q96KC8	NA11_MidT-DMSO_MidT	-0.421003	0.001	0.0100861	DnaJ homolog subfamily C member 1	DNAJC1
DNJC2_HUMAN|Q99543	NA11_MidT-DMSO_MidT	0.0623301	0.112	0.26772	DnaJ homolog subfamily C member 2	DNAJC2
DNJC3_HUMAN|Q13217	NA11_MidT-DMSO_MidT	0.0443914	0.071	0.200401	DnaJ homolog subfamily C member 3	DNAJC3
DNJC7_HUMAN|Q99615	NA11_MidT-DMSO_MidT	-0.00538271	0.818	0.898947	DnaJ homolog subfamily C member 7	DNAJC7
DNJC8_HUMAN|O75937	NA11_MidT-DMSO_MidT	-0.0283267	0.295	0.49312	DnaJ homolog subfamily C member 8	DNAJC8
DNJC9_HUMAN|Q8WXX5	NA11_MidT-DMSO_MidT	0.10328	0.002	0.0225016	DnaJ homolog subfamily C member 9	DNAJC9
DNLI3_HUMAN|P49916	NA11_MidT-DMSO_MidT	0.0748957	0.059	0.1797	DNA ligase 3	LIG3
DNM1L_HUMAN|O00429	NA11_MidT-DMSO_MidT	0.0106447	0.642	0.783445	Dynamin-1-like protein	DNM1L
DNM1L_HUMAN|O00429-2	NA11_MidT-DMSO_MidT	0.148719	0.024	0.104976	Dynamin-1-like protein (isoform 2)	DNM1L
DNM3A_HUMAN|Q9Y6K1	NA11_MidT-DMSO_MidT	0.193225	0.003	0.0282354	DNA (cytosine-5)-methyltransferase 3A	DNMT3A
DNMBP_HUMAN|Q6XZF7	NA11_MidT-DMSO_MidT	0.136862	0.008	0.0503215	Dynamin-binding protein	DNMBP
DNMT1_HUMAN|P26358	NA11_MidT-DMSO_MidT	0.0389067	0.584	0.742443	DNA (cytosine-5)-methyltransferase 1	DNMT1
DNPEP_HUMAN|Q9ULA0	NA11_MidT-DMSO_MidT	-0.0905846	0.344	0.54005	Aspartyl aminopeptidase	DNPEP
DNPH1_HUMAN|O43598	NA11_MidT-DMSO_MidT	0.0185718	0.542	0.711028	2'-deoxynucleoside 5'-phosphate N-hydrolase 1	DNPH1
DNS2A_HUMAN|O00115	NA11_MidT-DMSO_MidT	0.0405853	0.181	0.360115	Deoxyribonuclease-2-alpha	DNASE2
DOC10_HUMAN|Q96BY6	NA11_MidT-DMSO_MidT	0.0168273	0.475	0.659274	Dedicator of cytokinesis protein 10	DOCK10
DOC11_HUMAN|Q5JSL3	NA11_MidT-DMSO_MidT	0.0906857	0.011	0.0623359	Dedicator of cytokinesis protein 11	DOCK11
DOCK2_HUMAN|Q92608	NA11_MidT-DMSO_MidT	-0.0280952	0.05	0.161339	Dedicator of cytokinesis protein 2	DOCK2
DOCK5_HUMAN|Q9H7D0	NA11_MidT-DMSO_MidT	-0.00723839	0.873	0.935633	Dedicator of cytokinesis protein 5	DOCK5
DOCK6_HUMAN|Q96HP0	NA11_MidT-DMSO_MidT	-0.0684784	0.336	0.530346	Dedicator of cytokinesis protein 6	DOCK6
DOCK7_HUMAN|Q96N67	NA11_MidT-DMSO_MidT	0.188001	0.001	0.012543	Dedicator of cytokinesis protein 7	DOCK7
DOCK8_HUMAN|Q8NF50	NA11_MidT-DMSO_MidT	0.0948544	0.011	0.0629438	Dedicator of cytokinesis protein 8	DOCK8
DOK1_HUMAN|Q99704	NA11_MidT-DMSO_MidT	0.00103479	0.986	0.995029	Docking protein 1	DOK1
DOK2_HUMAN|O60496	NA11_MidT-DMSO_MidT	-0.044035	0.134	0.298269	Docking protein 2	DOK2
DOK3_HUMAN|Q7L591	NA11_MidT-DMSO_MidT	-0.0178092	0.782	0.877242	Docking protein 3	DOK3
DOP2_HUMAN|Q9Y3R5	NA11_MidT-DMSO_MidT	0.413264	0.001	0.0158302	Protein dopey-2	DOPEY2
DP13A_HUMAN|Q9UKG1	NA11_MidT-DMSO_MidT	0.045197	0.022	0.0974021	DCC-interacting protein 13-alpha	APPL1
DP13B_HUMAN|Q8NEU8	NA11_MidT-DMSO_MidT	-0.0137184	0.711	0.829398	DCC-interacting protein 13-beta	APPL2
DPB1_HUMAN|P04440	NA11_MidT-DMSO_MidT	0.0479276	0.561	0.72614	HLA class II histocompatibility antigen, DP beta 1 chain	HLA-DPB1
DPOD1_HUMAN|P28340	NA11_MidT-DMSO_MidT	0.0137067	0.596	0.74934	DNA polymerase delta catalytic subunit	POLD1
DPOD2_HUMAN|P49005	NA11_MidT-DMSO_MidT	0.145009	0.014	0.072811	DNA polymerase delta subunit 2	POLD2
DPOD3_HUMAN|Q15054	NA11_MidT-DMSO_MidT	0.0888602	0.001	0.0140076	DNA polymerase delta subunit 3	POLD3
DPOE3_HUMAN|Q9NRF9	NA11_MidT-DMSO_MidT	0.301363	0.002	0.0240024	DNA polymerase epsilon subunit 3	POLE3
DPOE4_HUMAN|Q9NR33	NA11_MidT-DMSO_MidT	0.104996	0.01	0.058262	DNA polymerase epsilon subunit 4	POLE4
DPOLB_HUMAN|P06746	NA11_MidT-DMSO_MidT	0.000231022	0.997	0.998314	DNA polymerase beta	POLB
DPP2_HUMAN|Q9UHL4	NA11_MidT-DMSO_MidT	0.0567044	0.008	0.0519836	Dipeptidyl peptidase 2	DPP7
DPP3_HUMAN|Q9NY33	NA11_MidT-DMSO_MidT	-0.00566602	0.802	0.88836	Dipeptidyl peptidase 3	DPP3
DPP8_HUMAN|Q6V1X1	NA11_MidT-DMSO_MidT	-0.0611572	0.015	0.0762122	Dipeptidyl peptidase 8	DPP8
DPP9_HUMAN|Q86TI2	NA11_MidT-DMSO_MidT	-0.0300704	0.351	0.545574	Dipeptidyl peptidase 9	DPP9
DPY30_HUMAN|Q9C005	NA11_MidT-DMSO_MidT	-0.00722593	0.794	0.885164	Protein dpy-30 homolog	DPY30
DPYD_HUMAN|Q12882	NA11_MidT-DMSO_MidT	-0.0661753	0.017	0.0822902	Dihydropyrimidine dehydrogenase [NADP(+)]	DPYD
DPYL1_HUMAN|Q14194	NA11_MidT-DMSO_MidT	-0.280503	0	0.00250242	Dihydropyrimidinase-related protein 1	CRMP1
DPYL2_HUMAN|Q16555	NA11_MidT-DMSO_MidT	-0.0622559	0.044	0.148989	Dihydropyrimidinase-related protein 2	DPYSL2
DQB1_HUMAN|P01920	NA11_MidT-DMSO_MidT	0.149458	0.154	0.325373	HLA class II histocompatibility antigen, DQ beta 1 chain	HLA-DQB1
DREB_HUMAN|Q16643	NA11_MidT-DMSO_MidT	-0.0535623	0.063	0.188007	Drebrin	DBN1
DRG1_HUMAN|Q9Y295	NA11_MidT-DMSO_MidT	-0.0417885	0.082	0.218555	Developmentally-regulated GTP-binding protein 1	DRG1
DRG2_HUMAN|P55039	NA11_MidT-DMSO_MidT	0.0283905	0.355	0.549813	Developmentally-regulated GTP-binding protein 2	DRG2
DSCR3_HUMAN|O14972	NA11_MidT-DMSO_MidT	-0.0633608	0.597	0.75021	Down syndrome critical region protein 3	DSCR3
DSN1_HUMAN|Q9H410	NA11_MidT-DMSO_MidT	0.00410771	0.932	0.96888	Kinetochore-associated protein DSN1 homolog	DSN1
DSRAD_HUMAN|P55265	NA11_MidT-DMSO_MidT	-0.00289264	0.866	0.930771	Double-stranded RNA-specific adenosine deaminase	ADAR
DTBP1_HUMAN|Q96EV8	NA11_MidT-DMSO_MidT	0.202279	0.002	0.0211735	Dysbindin	DTNBP1
DTD1_HUMAN|Q8TEA8	NA11_MidT-DMSO_MidT	0.320157	0	0.000849707	D-tyrosyl-tRNA(Tyr) deacylase 1	DTD1
DTD2_HUMAN|Q96FN9	NA11_MidT-DMSO_MidT	0.0508052	0.397	0.59027	Probable D-tyrosyl-tRNA(Tyr) deacylase 2	DTD2
DTX3L_HUMAN|Q8TDB6	NA11_MidT-DMSO_MidT	0.209221	0	0.00119523	E3 ubiquitin-protein ligase DTX3L	DTX3L
DUS22_HUMAN|Q9NRW4	NA11_MidT-DMSO_MidT	-0.00617515	0.933	0.969032	Dual specificity protein phosphatase 22	DUSP22
DUS22_HUMAN|Q9NRW4-2	NA11_MidT-DMSO_MidT	0.103732	0.122	0.281094	Dual specificity protein phosphatase 22 (isoform 2)	DUSP22
DUS23_HUMAN|Q9BVJ7	NA11_MidT-DMSO_MidT	-0.0162494	0.657	0.794934	Dual specificity protein phosphatase 23	DUSP23
DUS2L_HUMAN|Q9NX74	NA11_MidT-DMSO_MidT	0.0193031	0.719	0.835291	tRNA-dihydrouridine(20) synthase [NAD(P)+]-like	DUS2
DUS3_HUMAN|P51452	NA11_MidT-DMSO_MidT	0.0591201	0.216	0.40439	Dual specificity protein phosphatase 3	DUSP3
DUS3L_HUMAN|Q96G46	NA11_MidT-DMSO_MidT	0.0133514	0.722	0.836599	tRNA-dihydrouridine(47) synthase [NAD(P)(+)]-like	DUS3L
DUT_HUMAN|P33316	NA11_MidT-DMSO_MidT	-0.00903011	0.71	0.829121	Deoxyuridine 5'-triphosphate nucleotidohydrolase, mitochondrial	DUT
DX39A_HUMAN|O00148	NA11_MidT-DMSO_MidT	-0.119671	0.005	0.0371146	ATP-dependent RNA helicase DDX39A	DDX39A
DX39B_HUMAN|Q13838	NA11_MidT-DMSO_MidT	-0.0112492	0.747	0.851444	Spliceosome RNA helicase DDX39B	DDX39B
DYH17_HUMAN|Q9UFH2	NA11_MidT-DMSO_MidT	0.0730127	0.079	0.214825	Dynein heavy chain 17, axonemal	DNAH17
DYH8_HUMAN|Q96JB1	NA11_MidT-DMSO_MidT	0.0483677	0.07	0.199844	Dynein heavy chain 8, axonemal	DNAH8
DYHC1_HUMAN|Q14204	NA11_MidT-DMSO_MidT	-0.0215234	0.047	0.156665	Cytoplasmic dynein 1 heavy chain 1	DYNC1H1
DYL1_HUMAN|P63167	NA11_MidT-DMSO_MidT	-0.198997	0.025	0.107153	Dynein light chain 1, cytoplasmic	DYNLL1
DYL2_HUMAN|Q96FJ2	NA11_MidT-DMSO_MidT	-0.636885	0	0.000193665	Dynein light chain 2, cytoplasmic	DYNLL2
DYLT1_HUMAN|P63172	NA11_MidT-DMSO_MidT	0.0488799	0.193	0.377028	Dynein light chain Tctex-type 1	DYNLT1
DYLT3_HUMAN|P51808	NA11_MidT-DMSO_MidT	-0.0186923	0.815	0.897441	Dynein light chain Tctex-type 3	DYNLT3
DYN1_HUMAN|Q05193	NA11_MidT-DMSO_MidT	-0.0943253	0.001	0.0147954	Dynamin-1	DNM1
DYN2_HUMAN|P50570	NA11_MidT-DMSO_MidT	-0.065814	0.021	0.0952446	Dynamin-2	DNM2
DYR1A_HUMAN|Q13627	NA11_MidT-DMSO_MidT	-0.0294025	0.592	0.747453	Dual specificity tyrosine-phosphorylation-regulated kinase 1A	DYRK1A
DYSF_HUMAN|O75923	NA11_MidT-DMSO_MidT	0.0226391	0.322	0.518432	Dysferlin	DYSF
DYST_HUMAN|Q03001	NA11_MidT-DMSO_MidT	0.00932029	0.784	0.878252	Dystonin	DST
E2AK2_HUMAN|P19525	NA11_MidT-DMSO_MidT	0.0162864	0.64	0.782327	Interferon-induced, double-stranded RNA-activated protein kinase	EIF2AK2
E2AK4_HUMAN|Q9P2K8	NA11_MidT-DMSO_MidT	0.0366117	0.665	0.799658	Eukaryotic translation initiation factor 2-alpha kinase 4	EIF2AK4
E2F4_HUMAN|Q16254	NA11_MidT-DMSO_MidT	-0.0332899	0.404	0.596616	Transcription factor E2F4	E2F4
E41L2_HUMAN|O43491	NA11_MidT-DMSO_MidT	0.0473033	0.018	0.086425	Band 4.1-like protein 2	EPB41L2
E41L3_HUMAN|Q9Y2J2	NA11_MidT-DMSO_MidT	0.0155508	0.458	0.646252	Band 4.1-like protein 3	EPB41L3
E41L3_HUMAN|Q9Y2J2-2	NA11_MidT-DMSO_MidT	0.490074	0	0.000281136	Band 4.1-like protein 3 (isoform 2)	EPB41L3
E5RI98_HUMAN|E5RI98	NA11_MidT-DMSO_MidT	0.266197	0.001	0.0161703	Nucleophosmin	NPM1
E7EQT4_HUMAN|E7EQT4	NA11_MidT-DMSO_MidT	-0.027381	0.697	0.821842	Apoptotic chromatin condensation inducer in the nucleus	ACIN1
E7EV59_HUMAN|E7EV59	NA11_MidT-DMSO_MidT	0.0305533	0.467	0.653229	V-type proton ATPase subunit C 1	ATP6V1C1
E9PAU2_HUMAN|E9PAU2	NA11_MidT-DMSO_MidT	0.553755	0	0.000195674	Ribonucleoprotein PTB-binding 1	RAVER1
E9PN89_HUMAN|E9PN89	NA11_MidT-DMSO_MidT	-0.248795	0.004	0.0341008	Heat shock cognate 71 kDa protein	HSPA8
E9PP50_HUMAN|E9PP50	NA11_MidT-DMSO_MidT	0.100465	0.029	0.117154	Cofilin-1	CFL1
E9PQ82_HUMAN|E9PQ82	NA11_MidT-DMSO_MidT	0.0499583	0.248	0.440894	Radixin	RDX
EAF1_HUMAN|Q96JC9	NA11_MidT-DMSO_MidT	-0.138778	0	0.00387565	ELL-associated factor 1	EAF1
EAF6_HUMAN|Q9HAF1	NA11_MidT-DMSO_MidT	0.0728517	0.271	0.465608	Chromatin modification-related protein MEAF6	MEAF6
EBP2_HUMAN|Q99848	NA11_MidT-DMSO_MidT	0.0396505	0.466	0.653229	Probable rRNA-processing protein EBP2	EBNA1BP2
ECD_HUMAN|O95905	NA11_MidT-DMSO_MidT	-0.169148	0.084	0.222071	NA	NA
ECH1_HUMAN|Q13011	NA11_MidT-DMSO_MidT	0.0172118	0.539	0.708749	Delta(3,5)-Delta(2,4)-dienoyl-CoA isomerase, mitochondrial	ECH1
ECHA_HUMAN|P40939	NA11_MidT-DMSO_MidT	-0.0340773	0.11	0.265755	Trifunctional enzyme subunit alpha, mitochondrial	HADHA
ECHB_HUMAN|P55084	NA11_MidT-DMSO_MidT	-0.0172144	0.576	0.737071	Trifunctional enzyme subunit beta, mitochondrial	HADHB
ECHD1_HUMAN|Q9NTX5	NA11_MidT-DMSO_MidT	-0.0730791	0.054	0.169081	Ethylmalonyl-CoA decarboxylase	ECHDC1
ECHM_HUMAN|P30084	NA11_MidT-DMSO_MidT	-0.0258052	0.512	0.688473	Enoyl-CoA hydratase, mitochondrial	ECHS1
ECHP_HUMAN|Q08426	NA11_MidT-DMSO_MidT	0.0295979	0.571	0.733421	Peroxisomal bifunctional enzyme	EHHADH
ECI1_HUMAN|P42126	NA11_MidT-DMSO_MidT	-0.0362364	0.28	0.474191	Enoyl-CoA delta isomerase 1, mitochondrial	ECI1
ECM29_HUMAN|Q5VYK3	NA11_MidT-DMSO_MidT	-0.0490942	0.255	0.448084	Proteasome-associated protein ECM29 homolog	ECM29
ECP_HUMAN|P12724	NA11_MidT-DMSO_MidT	-0.0446709	0.416	0.608411	Eosinophil cationic protein	RNASE3
EDC3_HUMAN|Q96F86	NA11_MidT-DMSO_MidT	0.066567	0.142	0.309773	Enhancer of mRNA-decapping protein 3	EDC3
EDC4_HUMAN|Q6P2E9	NA11_MidT-DMSO_MidT	0.0599058	0.169	0.344934	Enhancer of mRNA-decapping protein 4	EDC4
EDF1_HUMAN|O60869	NA11_MidT-DMSO_MidT	-0.235006	0	0.00787584	Endothelial differentiation-related factor 1	EDF1
EEA1_HUMAN|Q15075	NA11_MidT-DMSO_MidT	0.0117567	0.358	0.552855	Early endosome antigen 1	EEA1
EED_HUMAN|O75530	NA11_MidT-DMSO_MidT	-0.00267155	0.949	0.978757	Polycomb protein EED	EED
EF1A1_HUMAN|P68104	NA11_MidT-DMSO_MidT	0.0426963	0.336	0.530346	Elongation factor 1-alpha 1	EEF1A1
EF1B_HUMAN|P24534	NA11_MidT-DMSO_MidT	-0.0565197	0.184	0.36403	Elongation factor 1-beta	EEF1B2
EF1D_HUMAN|P29692	NA11_MidT-DMSO_MidT	-0.171602	0.001	0.0147836	Elongation factor 1-delta	EEF1D
EF1D_HUMAN|P29692-3	NA11_MidT-DMSO_MidT	-0.00833674	0.937	0.971444	Elongation factor 1-delta (isoform 3)	EEF1D
EF1G_HUMAN|P26641	NA11_MidT-DMSO_MidT	-0.0362612	0.232	0.423997	Elongation factor 1-gamma	EEF1G
EF2_HUMAN|P13639	NA11_MidT-DMSO_MidT	-0.0152605	0.451	0.639585	Elongation factor 2	EEF2
EF2K_HUMAN|O00418	NA11_MidT-DMSO_MidT	-0.0277486	0.512	0.688473	Eukaryotic elongation factor 2 kinase	EEF2K
EFC4B_HUMAN|Q9BSW2	NA11_MidT-DMSO_MidT	0.0601982	0.425	0.616286	EF-hand calcium-binding domain-containing protein 4B	CRACR2A
EFGM_HUMAN|Q96RP9	NA11_MidT-DMSO_MidT	0.194854	0.002	0.0219803	Elongation factor G, mitochondrial	GFM1
EFHD1_HUMAN|Q9BUP0	NA11_MidT-DMSO_MidT	-0.546898	0	0.000525174	EF-hand domain-containing protein D1	EFHD1
EFHD2_HUMAN|Q96C19	NA11_MidT-DMSO_MidT	-0.0380767	0.297	0.494044	EF-hand domain-containing protein D2	EFHD2
EFL1_HUMAN|Q7Z2Z2	NA11_MidT-DMSO_MidT	-0.0365928	0.198	0.383325	NA	NA
EFR3A_HUMAN|Q14156	NA11_MidT-DMSO_MidT	-0.0135212	0.735	0.844532	Protein EFR3 homolog A	EFR3A
EFTS_HUMAN|P43897	NA11_MidT-DMSO_MidT	-0.117872	0.039	0.138394	Elongation factor Ts, mitochondrial	TSFM
EFTU_HUMAN|P49411	NA11_MidT-DMSO_MidT	-0.0228033	0.534	0.705247	Elongation factor Tu, mitochondrial	TUFM
EGLN1_HUMAN|Q9GZT9	NA11_MidT-DMSO_MidT	0.103216	0.002	0.0219803	Egl nine homolog 1	EGLN1
EH1L1_HUMAN|Q8N3D4	NA11_MidT-DMSO_MidT	0.0628684	0.004	0.0358923	EH domain-binding protein 1-like protein 1	EHBP1L1
EHD1_HUMAN|Q9H4M9	NA11_MidT-DMSO_MidT	0.0223072	0.193	0.37669	EH domain-containing protein 1	EHD1
EHD3_HUMAN|Q9NZN3	NA11_MidT-DMSO_MidT	-0.0259301	0.476	0.660018	EH domain-containing protein 3	EHD3
EHD4_HUMAN|Q9H223	NA11_MidT-DMSO_MidT	-0.0384337	0.222	0.412212	EH domain-containing protein 4	EHD4
EHMT1_HUMAN|Q9H9B1	NA11_MidT-DMSO_MidT	-0.177303	0.018	0.0875561	Histone-lysine N-methyltransferase EHMT1	EHMT1
EHMT2_HUMAN|Q96KQ7	NA11_MidT-DMSO_MidT	0.136759	0.12	0.27846	Histone-lysine N-methyltransferase EHMT2	EHMT2
EI2BA_HUMAN|Q14232	NA11_MidT-DMSO_MidT	0.106146	0.054	0.169996	Translation initiation factor eIF-2B subunit alpha	EIF2B1
EI2BB_HUMAN|P49770	NA11_MidT-DMSO_MidT	-0.00200847	0.949	0.978673	Translation initiation factor eIF-2B subunit beta	EIF2B2
EI2BD_HUMAN|Q9UI10	NA11_MidT-DMSO_MidT	0.0350615	0.221	0.411585	Translation initiation factor eIF-2B subunit delta	EIF2B4
EI2BE_HUMAN|Q13144	NA11_MidT-DMSO_MidT	0.0442197	0.415	0.607195	Translation initiation factor eIF-2B subunit epsilon	EIF2B5
EIF1_HUMAN|P41567	NA11_MidT-DMSO_MidT	0.762084	0	0.000193665	Eukaryotic translation initiation factor 1	EIF1
EIF1A_HUMAN|Q8N9N8	NA11_MidT-DMSO_MidT	-0.0238645	0.699	0.822456	Probable RNA-binding protein EIF1AD	EIF1AD
EIF1B_HUMAN|O60739	NA11_MidT-DMSO_MidT	0.0998912	0.126	0.287529	Eukaryotic translation initiation factor 1b	EIF1B
EIF2A_HUMAN|Q9BY44	NA11_MidT-DMSO_MidT	0.00266827	0.944	0.975272	Eukaryotic translation initiation factor 2A	EIF2A
EIF2D_HUMAN|P41214	NA11_MidT-DMSO_MidT	-0.0104928	0.864	0.929406	Eukaryotic translation initiation factor 2D	EIF2D
EIF3A_HUMAN|Q14152	NA11_MidT-DMSO_MidT	-0.00957241	0.622	0.768086	Eukaryotic translation initiation factor 3 subunit A	EIF3A
EIF3B_HUMAN|P55884	NA11_MidT-DMSO_MidT	-0.00797063	0.725	0.837941	Eukaryotic translation initiation factor 3 subunit B	EIF3B
EIF3C_HUMAN|Q99613	NA11_MidT-DMSO_MidT	0.0059113	0.604	0.754395	Eukaryotic translation initiation factor 3 subunit C	EIF3C
EIF3D_HUMAN|O15371	NA11_MidT-DMSO_MidT	-0.0556911	0.04	0.141382	Eukaryotic translation initiation factor 3 subunit D	EIF3D
EIF3E_HUMAN|P60228	NA11_MidT-DMSO_MidT	-0.135694	0	0.00783391	Eukaryotic translation initiation factor 3 subunit E	EIF3E
EIF3F_HUMAN|O00303	NA11_MidT-DMSO_MidT	-0.0631885	0.151	0.322167	Eukaryotic translation initiation factor 3 subunit F	EIF3F
EIF3G_HUMAN|O75821	NA11_MidT-DMSO_MidT	-0.137936	0	0.00677205	Eukaryotic translation initiation factor 3 subunit G	EIF3G
EIF3H_HUMAN|O15372	NA11_MidT-DMSO_MidT	-0.00321308	0.952	0.979552	Eukaryotic translation initiation factor 3 subunit H	EIF3H
EIF3I_HUMAN|Q13347	NA11_MidT-DMSO_MidT	-0.0182457	0.592	0.747499	Eukaryotic translation initiation factor 3 subunit I	EIF3I
EIF3J_HUMAN|O75822	NA11_MidT-DMSO_MidT	0.0248354	0.487	0.669095	Eukaryotic translation initiation factor 3 subunit J	EIF3J
EIF3K_HUMAN|Q9UBQ5	NA11_MidT-DMSO_MidT	0.00140071	0.973	0.988492	Eukaryotic translation initiation factor 3 subunit K	EIF3K
EIF3L_HUMAN|Q9Y262	NA11_MidT-DMSO_MidT	-0.00527412	0.908	0.956738	Eukaryotic translation initiation factor 3 subunit L	EIF3L
EIF3M_HUMAN|Q7L2H7	NA11_MidT-DMSO_MidT	-0.0703689	0.165	0.340007	Eukaryotic translation initiation factor 3 subunit M	EIF3M
ELAV1_HUMAN|Q15717	NA11_MidT-DMSO_MidT	-0.0678419	0.157	0.328988	ELAV-like protein 1	ELAVL1
ELF1_HUMAN|P32519	NA11_MidT-DMSO_MidT	0.00747311	0.921	0.96184	ETS-related transcription factor Elf-1	ELF1
ELL_HUMAN|P55199	NA11_MidT-DMSO_MidT	0.187853	0	0.00916883	RNA polymerase II elongation factor ELL	ELL
ELMO1_HUMAN|Q92556	NA11_MidT-DMSO_MidT	-0.00431358	0.784	0.878252	Engulfment and cell motility protein 1	ELMO1
ELMO2_HUMAN|Q96JJ3	NA11_MidT-DMSO_MidT	-0.0444948	0.089	0.231686	Engulfment and cell motility protein 2	ELMO2
ELNE_HUMAN|P08246	NA11_MidT-DMSO_MidT	-0.100954	0.177	0.355227	Neutrophil elastase	ELANE
ELOA1_HUMAN|Q14241	NA11_MidT-DMSO_MidT	0.0788198	0.169	0.344934	Transcription elongation factor B polypeptide 3	TCEB3
ELOC_HUMAN|Q15369	NA11_MidT-DMSO_MidT	-0.0816952	0.193	0.376318	Transcription elongation factor B polypeptide 1	TCEB1
ELP2_HUMAN|Q6IA86	NA11_MidT-DMSO_MidT	-0.125591	0.315	0.512154	Elongator complex protein 2	ELP2
ELP3_HUMAN|Q9H9T3	NA11_MidT-DMSO_MidT	0.0575012	0.685	0.814548	Elongator complex protein 3	ELP3
ELP4_HUMAN|Q96EB1	NA11_MidT-DMSO_MidT	0.0541328	0.232	0.42432	Elongator complex protein 4	ELP4
ELP5_HUMAN|Q8TE02	NA11_MidT-DMSO_MidT	-0.0288343	0.711	0.829398	Elongator complex protein 5	ELP5
ELP6_HUMAN|Q0PNE2	NA11_MidT-DMSO_MidT	-0.0110103	0.737	0.845298	Elongator complex protein 6	ELP6
ELYS_HUMAN|Q8WYP5	NA11_MidT-DMSO_MidT	0.0290338	0.372	0.566866	Protein ELYS	AHCTF1
EM55_HUMAN|Q00013	NA11_MidT-DMSO_MidT	0.0471377	0.166	0.341855	55 kDa erythrocyte membrane protein	MPP1
EMAL1_HUMAN|O00423	NA11_MidT-DMSO_MidT	0.307167	0.002	0.0233831	Echinoderm microtubule-associated protein-like 1	EML1
EMAL2_HUMAN|O95834	NA11_MidT-DMSO_MidT	-0.0226254	0.59	0.747453	Echinoderm microtubule-associated protein-like 2	EML2
EMAL2_HUMAN|O95834-2	NA11_MidT-DMSO_MidT	0.0936152	0.004	0.0307134	Echinoderm microtubule-associated protein-like 2 (isoform 2)	EML2
EMAL3_HUMAN|Q32P44	NA11_MidT-DMSO_MidT	0.0282526	0.297	0.494044	Echinoderm microtubule-associated protein-like 3	EML3
EMAL4_HUMAN|Q9HC35	NA11_MidT-DMSO_MidT	0.0161432	0.532	0.704012	Echinoderm microtubule-associated protein-like 4	EML4
EMD_HUMAN|P50402	NA11_MidT-DMSO_MidT	0.0164397	0.789	0.881185	Emerin	EMD
EMIL1_HUMAN|Q9Y6C2	NA11_MidT-DMSO_MidT	-0.0277823	0.435	0.624486	EMILIN-1	EMILIN1
EMSY_HUMAN|Q7Z589	NA11_MidT-DMSO_MidT	-0.108788	0.256	0.448559	Protein EMSY	EMSY
ENASE_HUMAN|Q8NFI3	NA11_MidT-DMSO_MidT	0.106285	0.084	0.222071	Cytosolic endo-beta-N-acetylglucosaminidase	ENGASE
ENDD1_HUMAN|O94919	NA11_MidT-DMSO_MidT	0.00635539	0.921	0.962029	Endonuclease domain-containing 1 protein	ENDOD1
ENL_HUMAN|Q03111	NA11_MidT-DMSO_MidT	0.0171092	0.64	0.78226	Protein ENL	MLLT1
ENOA_HUMAN|P06733	NA11_MidT-DMSO_MidT	-0.0529031	0.135	0.299307	Alpha-enolase	ENO1
ENOA_HUMAN|P06733-2	NA11_MidT-DMSO_MidT	1.01405	0	0.00133997	Alpha-enolase (isoform 2)	ENO1
ENOB_HUMAN|P13929	NA11_MidT-DMSO_MidT	0.0705291	0.2	0.385656	Beta-enolase	ENO3
ENOF1_HUMAN|Q7L5Y1	NA11_MidT-DMSO_MidT	-0.0188274	0.467	0.653229	Mitochondrial enolase superfamily member 1	ENOSF1
ENOG_HUMAN|P09104	NA11_MidT-DMSO_MidT	-0.0258573	0.557	0.722733	Gamma-enolase	ENO2
ENOPH_HUMAN|Q9UHY7	NA11_MidT-DMSO_MidT	0.151581	0.014	0.0723043	Enolase-phosphatase E1	ENOPH1
ENPL_HUMAN|P14625	NA11_MidT-DMSO_MidT	0.00553055	0.859	0.926172	Endoplasmin	HSP90B1
ENPLL_HUMAN|Q58FF3	NA11_MidT-DMSO_MidT	0.108245	0.344	0.54005	Putative endoplasmin-like protein	HSP90B2P
ENPP4_HUMAN|Q9Y6X5	NA11_MidT-DMSO_MidT	0.314936	0	0.000849707	Bis(5'-adenosyl)-triphosphatase ENPP4	ENPP4
ENSA_HUMAN|O43768	NA11_MidT-DMSO_MidT	0.0802307	0.004	0.0350576	Alpha-endosulfine	ENSA
ENY2_HUMAN|Q9NPA8	NA11_MidT-DMSO_MidT	0.109102	0.003	0.0299623	Transcription and mRNA export factor ENY2	ENY2
EP15R_HUMAN|Q9UBC2	NA11_MidT-DMSO_MidT	0.0212687	0.221	0.41192	Epidermal growth factor receptor substrate 15-like 1	EPS15L1
EP300_HUMAN|Q09472	NA11_MidT-DMSO_MidT	-0.0935217	0.554	0.720839	Histone acetyltransferase p300	EP300
EP400_HUMAN|Q96L91	NA11_MidT-DMSO_MidT	0.0696552	0.37	0.564383	E1A-binding protein p400	EP400
EPDR1_HUMAN|Q9UM22	NA11_MidT-DMSO_MidT	0.0567552	0.249	0.441652	Mammalian ependymin-related protein 1	EPDR1
EPIPL_HUMAN|P58107	NA11_MidT-DMSO_MidT	-0.117926	0.037	0.135821	Epiplakin	EPPK1
EPN1_HUMAN|Q9Y6I3	NA11_MidT-DMSO_MidT	-0.00196996	0.918	0.961201	Epsin-1	EPN1
EPN4_HUMAN|Q14677	NA11_MidT-DMSO_MidT	-0.0670308	0.053	0.165675	Clathrin interactor 1	CLINT1
EPN4_HUMAN|Q14677-2	NA11_MidT-DMSO_MidT	0.0979125	0.03	0.118456	Clathrin interactor 1 (isoform 2)	CLINT1
EPS15_HUMAN|P42566	NA11_MidT-DMSO_MidT	-0.0126864	0.32	0.516603	Epidermal growth factor receptor substrate 15	EPS15
ERAP1_HUMAN|Q9NZ08	NA11_MidT-DMSO_MidT	-0.052765	0.059	0.178071	Endoplasmic reticulum aminopeptidase 1	ERAP1
ERAP2_HUMAN|Q6P179	NA11_MidT-DMSO_MidT	0.0216048	0.347	0.541959	Endoplasmic reticulum aminopeptidase 2	ERAP2
ERBIN_HUMAN|Q96RT1	NA11_MidT-DMSO_MidT	0.000114106	0.997	0.998314	NA	NA
ERC6L_HUMAN|Q2NKX8	NA11_MidT-DMSO_MidT	0.125608	0.101	0.253696	DNA excision repair protein ERCC-6-like	ERCC6L
ERCC3_HUMAN|P19447	NA11_MidT-DMSO_MidT	0.029981	0.483	0.665716	TFIIH basal transcription factor complex helicase XPB subunit	ERCC3
ERCC5_HUMAN|P28715	NA11_MidT-DMSO_MidT	0.083518	0.018	0.0872456	DNA repair protein complementing XP-G cells	ERCC5
ERF1_HUMAN|P62495	NA11_MidT-DMSO_MidT	-0.00535897	0.837	0.911104	Eukaryotic peptide chain release factor subunit 1	ETF1
ERF3A_HUMAN|P15170	NA11_MidT-DMSO_MidT	-0.0104958	0.554	0.720849	Eukaryotic peptide chain release factor GTP-binding subunit ERF3A	GSPT1
ERF3A_HUMAN|P15170-2	NA11_MidT-DMSO_MidT	0.777656	0	0.000193665	Eukaryotic peptide chain release factor GTP-binding subunit ERF3A (isoform 2)	GSPT1
ERH_HUMAN|P84090	NA11_MidT-DMSO_MidT	0.22031	0.117	0.274785	Enhancer of rudimentary homolog	ERH
ERO1A_HUMAN|Q96HE7	NA11_MidT-DMSO_MidT	0.00864567	0.657	0.794994	ERO1-like protein alpha	ERO1L
ERP29_HUMAN|P30040	NA11_MidT-DMSO_MidT	-0.0720412	0.015	0.0782574	Endoplasmic reticulum resident protein 29	ERP29
ERP44_HUMAN|Q9BS26	NA11_MidT-DMSO_MidT	0.00886949	0.722	0.836599	Endoplasmic reticulum resident protein 44	ERP44
ES1_HUMAN|P30042	NA11_MidT-DMSO_MidT	-0.0608261	0.114	0.270899	ES1 protein homolog, mitochondrial	C21orf33
EST1_HUMAN|P23141	NA11_MidT-DMSO_MidT	0.129742	0.001	0.0101912	Liver carboxylesterase 1	CES1
ESTD_HUMAN|P10768	NA11_MidT-DMSO_MidT	0.0460911	0.155	0.326011	S-formylglutathione hydrolase	ESD
ESYT1_HUMAN|Q9BSJ8	NA11_MidT-DMSO_MidT	-0.0850742	0.04	0.141184	Extended synaptotagmin-1	ESYT1
ESYT2_HUMAN|A0FGR8	NA11_MidT-DMSO_MidT	-0.0788563	0.204	0.389345	Extended synaptotagmin-2	ESYT2
ETFA_HUMAN|P13804	NA11_MidT-DMSO_MidT	0.0346234	0.37	0.564635	Electron transfer flavoprotein subunit alpha, mitochondrial	ETFA
ETFB_HUMAN|P38117	NA11_MidT-DMSO_MidT	-0.0650548	0.057	0.175482	Electron transfer flavoprotein subunit beta	ETFB
ETHE1_HUMAN|O95571	NA11_MidT-DMSO_MidT	-0.172231	0.004	0.0356566	Persulfide dioxygenase ETHE1, mitochondrial	ETHE1
EVI2B_HUMAN|P34910	NA11_MidT-DMSO_MidT	-0.0816424	0.165	0.339966	Protein EVI2B	EVI2B
EVL_HUMAN|Q9UI08	NA11_MidT-DMSO_MidT	-0.0230379	0.311	0.50868	Ena/VASP-like protein	EVL
EWS_HUMAN|Q01844	NA11_MidT-DMSO_MidT	-0.15096	0.002	0.019283	RNA-binding protein EWS	EWSR1
EXOC1_HUMAN|Q9NV70	NA11_MidT-DMSO_MidT	0.108486	0.011	0.0629672	Exocyst complex component 1	EXOC1
EXOC2_HUMAN|Q96KP1	NA11_MidT-DMSO_MidT	0.000248378	0.997	0.998314	Exocyst complex component 2	EXOC2
EXOC3_HUMAN|O60645	NA11_MidT-DMSO_MidT	0.0925576	0.011	0.0628357	Exocyst complex component 3	EXOC3
EXOC4_HUMAN|Q96A65	NA11_MidT-DMSO_MidT	0.0359298	0.325	0.521251	Exocyst complex component 4	EXOC4
EXOC5_HUMAN|O00471	NA11_MidT-DMSO_MidT	-0.0259486	0.583	0.741505	Exocyst complex component 5	EXOC5
EXOC6_HUMAN|Q8TAG9	NA11_MidT-DMSO_MidT	0.196338	0.04	0.140077	Exocyst complex component 6	EXOC6
EXOC7_HUMAN|Q9UPT5	NA11_MidT-DMSO_MidT	-0.0729198	0.304	0.501154	Exocyst complex component 7	EXOC7
EXOC8_HUMAN|Q8IYI6	NA11_MidT-DMSO_MidT	0.0241981	0.417	0.609107	Exocyst complex component 8	EXOC8
EXOS2_HUMAN|Q13868	NA11_MidT-DMSO_MidT	-0.15159	0.01	0.0577839	Exosome complex component RRP4	EXOSC2
EXOS3_HUMAN|Q9NQT5	NA11_MidT-DMSO_MidT	-0.0282219	0.49	0.670725	Exosome complex component RRP40	EXOSC3
EXOS4_HUMAN|Q9NPD3	NA11_MidT-DMSO_MidT	0.0470938	0.403	0.595729	Exosome complex component RRP41	EXOSC4
EXOS5_HUMAN|Q9NQT4	NA11_MidT-DMSO_MidT	0.0123413	0.593	0.748127	Exosome complex component RRP46	EXOSC5
EXOS6_HUMAN|Q5RKV6	NA11_MidT-DMSO_MidT	0.0420239	0.188	0.370266	Exosome complex component MTR3	EXOSC6
EXOS7_HUMAN|Q15024	NA11_MidT-DMSO_MidT	-0.0261579	0.4	0.592419	Exosome complex component RRP42	EXOSC7
EXOS8_HUMAN|Q96B26	NA11_MidT-DMSO_MidT	0.0113888	0.767	0.866926	Exosome complex component RRP43	EXOSC8
EXOS9_HUMAN|Q06265	NA11_MidT-DMSO_MidT	0.0238336	0.451	0.639585	Exosome complex component RRP45	EXOSC9
EXOSX_HUMAN|Q01780	NA11_MidT-DMSO_MidT	0.155112	0.029	0.116126	Exosome component 10	EXOSC10
EYA3_HUMAN|Q99504	NA11_MidT-DMSO_MidT	0.149473	0.102	0.254415	Eyes absent homolog 3	EYA3
EZRI_HUMAN|P15311	NA11_MidT-DMSO_MidT	-0.0813148	0.002	0.0186679	Ezrin	EZR
F102B_HUMAN|Q5T8I3	NA11_MidT-DMSO_MidT	0.0152912	0.859	0.926117	Protein FAM102B	FAM102B
F107B_HUMAN|Q9H098	NA11_MidT-DMSO_MidT	0.0654807	0.066	0.192481	Protein FAM107B	FAM107B
F10A1_HUMAN|P50502	NA11_MidT-DMSO_MidT	-0.098991	0.021	0.0972652	Hsc70-interacting protein	ST13
F1142_HUMAN|Q9NRY5	NA11_MidT-DMSO_MidT	0.125292	0.04	0.140122	Protein FAM114A2	FAM114A2
F117B_HUMAN|Q6P1L5	NA11_MidT-DMSO_MidT	-0.0520372	0.74	0.846871	Protein FAM117B	FAM117B
F120A_HUMAN|Q9NZB2	NA11_MidT-DMSO_MidT	-0.0334261	0.488	0.669204	Constitutive coactivator of PPAR-gamma-like protein 1	FAM120A
F120B_HUMAN|Q96EK7	NA11_MidT-DMSO_MidT	-0.00269738	0.968	0.985921	Constitutive coactivator of peroxisome proliferator-activated receptor gamma	FAM120B
F13A_HUMAN|P00488	NA11_MidT-DMSO_MidT	0.00334038	0.828	0.905793	Coagulation factor XIII A chain	F13A1
F151B_HUMAN|Q6UXP7	NA11_MidT-DMSO_MidT	0.189216	0.137	0.302863	Protein FAM151B	FAM151B
F169A_HUMAN|Q9Y6X4	NA11_MidT-DMSO_MidT	-0.0412482	0.38	0.573818	Soluble lamin-associated protein of 75 kDa	FAM169A
F16A2_HUMAN|Q8N612	NA11_MidT-DMSO_MidT	0.0722698	0.294	0.490664	FTS and Hook-interacting protein	FAM160A2
F16B1_HUMAN|Q5W0V3	NA11_MidT-DMSO_MidT	0.0765255	0.052	0.165472	Protein FAM160B1	FAM160B1
F16P1_HUMAN|P09467	NA11_MidT-DMSO_MidT	-0.00114107	0.955	0.980883	Fructose-1,6-bisphosphatase 1	FBP1
F16P2_HUMAN|O00757	NA11_MidT-DMSO_MidT	-0.03469	0.591	0.747453	Fructose-1,6-bisphosphatase isozyme 2	FBP2
F177A_HUMAN|Q8N128	NA11_MidT-DMSO_MidT	0.0735594	0.204	0.389731	Protein FAM177A1	FAM177A1
F186A_HUMAN|A6NE01	NA11_MidT-DMSO_MidT	-0.0495815	0.564	0.728868	Protein FAM186A	FAM186A
F192A_HUMAN|Q9GZU8	NA11_MidT-DMSO_MidT	0.0231313	0.592	0.747453	Protein FAM192A	FAM192A
F204A_HUMAN|Q9H8W3	NA11_MidT-DMSO_MidT	0.191783	0.024	0.104378	Protein FAM204A	FAM204A
F261_HUMAN|P16118	NA11_MidT-DMSO_MidT	-0.14591	0.034	0.129335	6-phosphofructo-2-kinase/fructose-2,6-bisphosphatase 1	PFKFB1
F262_HUMAN|O60825	NA11_MidT-DMSO_MidT	-0.0143684	0.681	0.811581	6-phosphofructo-2-kinase/fructose-2,6-bisphosphatase 2	PFKFB2
F5GZG1_HUMAN|F5GZG1	NA11_MidT-DMSO_MidT	0.0015005	0.964	0.984829	Ras-related protein Rap-1b	RAP1B
F5H1C6_HUMAN|F5H1C6	NA11_MidT-DMSO_MidT	0.08545	0.161	0.333342	Fermitin family homolog 3	FERMT3
F5H6T1_HUMAN|F5H6T1	NA11_MidT-DMSO_MidT	0.0945972	0.075	0.206847	ARP2 actin-related protein 2 homolog (Yeast), isoform CRA_d	ACTR2
F6KPG5_HUMAN|F6KPG5	NA11_MidT-DMSO_MidT	0.0555737	0.745	0.850032	Albumin
F8I2_HUMAN|P23610	NA11_MidT-DMSO_MidT	-0.00405609	0.929	0.967128	Factor VIII intron 22 protein	F8A1
F8W0G4_HUMAN|F8W0G4	NA11_MidT-DMSO_MidT	0.102872	0.063	0.186667	Poly(rC)-binding protein 2	PCBP2
F91A1_HUMAN|Q658Y4	NA11_MidT-DMSO_MidT	-0.050056	0.185	0.366533	Protein FAM91A1	FAM91A1
FA45A_HUMAN|Q8TCE6	NA11_MidT-DMSO_MidT	0.00114511	0.986	0.995029	Protein FAM45A	FAM45A
FA49A_HUMAN|Q9H0Q0	NA11_MidT-DMSO_MidT	-0.0890151	0.014	0.0747068	Protein FAM49A	FAM49A
FA49B_HUMAN|Q9NUQ9	NA11_MidT-DMSO_MidT	-0.0237409	0.467	0.653406	Protein FAM49B	FAM49B
FA5_HUMAN|P12259	NA11_MidT-DMSO_MidT	0.0418011	0.062	0.185502	Coagulation factor V	F5
FA50A_HUMAN|Q14320	NA11_MidT-DMSO_MidT	-0.139594	0.066	0.192967	Protein FAM50A	FAM50A
FA76A_HUMAN|Q8TAV0	NA11_MidT-DMSO_MidT	0.016339	0.673	0.805518	Protein FAM76A	FAM76A
FA76B_HUMAN|Q5HYJ3	NA11_MidT-DMSO_MidT	-0.0677575	0.111	0.266277	Protein FAM76B	FAM76B
FA78B_HUMAN|Q5VT40	NA11_MidT-DMSO_MidT	0.20764	0.003	0.0264857	Protein FAM78B	FAM78B
FA96A_HUMAN|Q9H5X1	NA11_MidT-DMSO_MidT	-0.0729735	0.313	0.510191	MIP18 family protein FAM96A	FAM96A
FA98A_HUMAN|Q8NCA5	NA11_MidT-DMSO_MidT	-0.0736053	0.222	0.412212	Protein FAM98A	FAM98A
FA98B_HUMAN|Q52LJ0	NA11_MidT-DMSO_MidT	-0.0746418	0.005	0.0398413	Protein FAM98B	FAM98B
FA98C_HUMAN|Q17RN3	NA11_MidT-DMSO_MidT	0.0448198	0.557	0.722733	Protein FAM98C	FAM98C
FAAA_HUMAN|P16930	NA11_MidT-DMSO_MidT	-0.0412659	0.243	0.434332	Fumarylacetoacetase	FAH
FABP5_HUMAN|Q01469	NA11_MidT-DMSO_MidT	-0.0643773	0.153	0.322968	Fatty acid-binding protein, epidermal	FABP5
FAD1_HUMAN|Q8NFF5	NA11_MidT-DMSO_MidT	0.0839688	0.197	0.381823	FAD synthase	FLAD1
FADD_HUMAN|Q13158	NA11_MidT-DMSO_MidT	0.000525678	0.998	0.998314	FAS-associated death domain protein	FADD
FAF1_HUMAN|Q9UNN5	NA11_MidT-DMSO_MidT	-0.0120981	0.739	0.846628	FAS-associated factor 1	FAF1
FAH2A_HUMAN|Q96GK7	NA11_MidT-DMSO_MidT	0.0492556	0.129	0.290861	Fumarylacetoacetate hydrolase domain-containing protein 2A	FAHD2A
FAHD1_HUMAN|Q6P587	NA11_MidT-DMSO_MidT	-0.0694266	0.134	0.298104	Acylpyruvase FAHD1, mitochondrial	FAHD1
FAK1_HUMAN|Q05397	NA11_MidT-DMSO_MidT	0.0443343	0.199	0.384924	Focal adhesion kinase 1	PTK2
FAK2_HUMAN|Q14289	NA11_MidT-DMSO_MidT	-0.0079585	0.646	0.786494	Protein-tyrosine kinase 2-beta	PTK2B
FAN_HUMAN|Q92636	NA11_MidT-DMSO_MidT	-0.0349567	0.484	0.665782	Protein FAN	NSMAF
FAS_HUMAN|P49327	NA11_MidT-DMSO_MidT	0.019874	0.038	0.137281	Fatty acid synthase	FASN
FBW1A_HUMAN|Q9Y297	NA11_MidT-DMSO_MidT	-0.0549605	0.12	0.27818	F-box/WD repeat-containing protein 1A	BTRC
FBX22_HUMAN|Q8NEZ5	NA11_MidT-DMSO_MidT	0.0876375	0.009	0.0552704	F-box only protein 22	FBXO22
FBX3_HUMAN|Q9UK99	NA11_MidT-DMSO_MidT	0.023747	0.562	0.726993	F-box only protein 3	FBXO3
FBX4_HUMAN|Q9UKT5	NA11_MidT-DMSO_MidT	0.0176814	0.837	0.911104	F-box only protein 4	FBXO4
FBX6_HUMAN|Q9NRD1	NA11_MidT-DMSO_MidT	-0.00430614	0.954	0.980111	F-box only protein 6	FBXO6
FBX7_HUMAN|Q9Y3I1	NA11_MidT-DMSO_MidT	0.046257	0.191	0.373223	F-box only protein 7	FBXO7
FBXL8_HUMAN|Q96CD0	NA11_MidT-DMSO_MidT	0.0186474	0.494	0.673934	F-box/LRR-repeat protein 8	FBXL8
FCAR_HUMAN|P24071	NA11_MidT-DMSO_MidT	0.00871292	0.888	0.943854	Immunoglobulin alpha Fc receptor	FCAR
FCERG_HUMAN|P30273	NA11_MidT-DMSO_MidT	-0.0436084	0.487	0.668774	High affinity immunoglobulin epsilon receptor subunit gamma	FCER1G
FCGR1_HUMAN|P12314	NA11_MidT-DMSO_MidT	0.0387792	0.073	0.204466	High affinity immunoglobulin gamma Fc receptor I	FCGR1A
FCGRN_HUMAN|P55899	NA11_MidT-DMSO_MidT	0.10874	0.133	0.297068	IgG receptor FcRn large subunit p51	FCGRT
FCHO1_HUMAN|O14526	NA11_MidT-DMSO_MidT	0.0425116	0.146	0.316684	F-BAR domain only protein 1	FCHO1
FCHO2_HUMAN|Q0JRZ9	NA11_MidT-DMSO_MidT	0.0871118	0.021	0.0964029	F-BAR domain only protein 2	FCHO2
FCL_HUMAN|Q13630	NA11_MidT-DMSO_MidT	-0.0310116	0.395	0.588897	GDP-L-fucose synthase	TSTA3
FCSD1_HUMAN|Q86WN1	NA11_MidT-DMSO_MidT	0.0993182	0.122	0.280625	F-BAR and double SH3 domains protein 1	FCHSD1
FEN1_HUMAN|P39748	NA11_MidT-DMSO_MidT	0.0121968	0.74	0.846667	Flap endonuclease 1	FEN1
FER_HUMAN|P16591	NA11_MidT-DMSO_MidT	-0.0446475	0.665	0.799611	Tyrosine-protein kinase Fer	FER
FES_HUMAN|P07332	NA11_MidT-DMSO_MidT	0.0108232	0.781	0.876182	Tyrosine-protein kinase Fes/Fps	FES
FETUA_HUMAN|P02765	NA11_MidT-DMSO_MidT	-0.0978961	0.01	0.0595773	Alpha-2-HS-glycoprotein	AHSG
FGD2_HUMAN|Q7Z6J4	NA11_MidT-DMSO_MidT	-0.0160906	0.508	0.686753	FYVE, RhoGEF and PH domain-containing protein 2	FGD2
FGD3_HUMAN|Q5JSP0	NA11_MidT-DMSO_MidT	-0.125493	0.007	0.0485009	FYVE, RhoGEF and PH domain-containing protein 3	FGD3
FGD4_HUMAN|Q96M96	NA11_MidT-DMSO_MidT	0.078436	0.095	0.241442	FYVE, RhoGEF and PH domain-containing protein 4	FGD4
FGGY_HUMAN|Q96C11	NA11_MidT-DMSO_MidT	0.0521358	0.037	0.134088	FGGY carbohydrate kinase domain-containing protein	FGGY
FGL2_HUMAN|Q14314	NA11_MidT-DMSO_MidT	-0.0318945	0.494	0.674034	Fibroleukin	FGL2
FGOP2_HUMAN|Q9NVK5	NA11_MidT-DMSO_MidT	0.0447406	0.221	0.411555	FGFR1 oncogene partner 2	FGFR1OP2
FGR_HUMAN|P09769	NA11_MidT-DMSO_MidT	-0.0201766	0.413	0.605509	Tyrosine-protein kinase Fgr	FGR
FHIT_HUMAN|P49789	NA11_MidT-DMSO_MidT	0.155828	0.001	0.0175849	Bis(5'-adenosyl)-triphosphatase	FHIT
FHL1_HUMAN|Q13642	NA11_MidT-DMSO_MidT	-0.0964547	0.174	0.351834	Four and a half LIM domains protein 1	FHL1
FHL1_HUMAN|Q13642-1	NA11_MidT-DMSO_MidT	0.0781764	0.568	0.731539	Four and a half LIM domains protein 1 (isoform 1)	FHL1
FHL2_HUMAN|Q14192	NA11_MidT-DMSO_MidT	0.0613754	0.041	0.143048	Four and a half LIM domains protein 2	FHL2
FHL3_HUMAN|Q13643	NA11_MidT-DMSO_MidT	0.101397	0.036	0.13251	Four and a half LIM domains protein 3	FHL3
FHOD1_HUMAN|Q9Y613	NA11_MidT-DMSO_MidT	0.169678	0.008	0.0537562	FH1/FH2 domain-containing protein 1	FHOD1
FIBA_HUMAN|P02671	NA11_MidT-DMSO_MidT	0.0868702	0.001	0.0174148	Fibrinogen alpha chain	FGA
FIBB_HUMAN|P02675	NA11_MidT-DMSO_MidT	0.0499601	0.105	0.260051	Fibrinogen beta chain	FGB
FIBG_HUMAN|P02679	NA11_MidT-DMSO_MidT	-0.015654	0.49	0.670725	Fibrinogen gamma chain	FGG
FIBP_HUMAN|O43427	NA11_MidT-DMSO_MidT	0.0829184	0.118	0.275363	Acidic fibroblast growth factor intracellular-binding protein	FIBP
FINC_HUMAN|P02751	NA11_MidT-DMSO_MidT	0.0440886	0.154	0.325184	Fibronectin	FN1
FIP1_HUMAN|Q6UN15	NA11_MidT-DMSO_MidT	0.0612178	0.109	0.264175	Pre-mRNA 3'-end-processing factor FIP1	FIP1L1
FIS1_HUMAN|Q9Y3D6	NA11_MidT-DMSO_MidT	0.153553	0.001	0.0142144	Mitochondrial fission 1 protein	FIS1
FKB15_HUMAN|Q5T1M5	NA11_MidT-DMSO_MidT	-0.024619	0.042	0.144682	FK506-binding protein 15	FKBP15
FKB1A_HUMAN|P62942	NA11_MidT-DMSO_MidT	0.00710254	0.951	0.979146	Peptidyl-prolyl cis-trans isomerase FKBP1A	FKBP1A
FKBP2_HUMAN|P26885	NA11_MidT-DMSO_MidT	-0.177482	0.09	0.23364	Peptidyl-prolyl cis-trans isomerase FKBP2	FKBP2
FKBP3_HUMAN|Q00688	NA11_MidT-DMSO_MidT	-0.0771681	0.082	0.219252	Peptidyl-prolyl cis-trans isomerase FKBP3	FKBP3
FKBP4_HUMAN|Q02790	NA11_MidT-DMSO_MidT	-0.0622617	0.035	0.131425	Peptidyl-prolyl cis-trans isomerase FKBP4	FKBP4
FKBP5_HUMAN|Q13451	NA11_MidT-DMSO_MidT	0.0652263	0.024	0.104378	Peptidyl-prolyl cis-trans isomerase FKBP5	FKBP5
FKBP7_HUMAN|Q9Y680	NA11_MidT-DMSO_MidT	0.105428	0.103	0.256093	Peptidyl-prolyl cis-trans isomerase FKBP7	FKBP7
FKBP8_HUMAN|Q14318	NA11_MidT-DMSO_MidT	0.0200263	0.646	0.786494	Peptidyl-prolyl cis-trans isomerase FKBP8	FKBP8
FL2D_HUMAN|Q15007	NA11_MidT-DMSO_MidT	0.0238242	0.534	0.705247	Pre-mRNA-splicing regulator WTAP	WTAP
FLI1_HUMAN|Q01543	NA11_MidT-DMSO_MidT	-0.058343	0.295	0.492445	Friend leukemia integration 1 transcription factor	FLI1
FLII_HUMAN|Q13045	NA11_MidT-DMSO_MidT	-0.0272853	0.226	0.417307	Protein flightless-1 homolog	FLII
FLNA_HUMAN|P21333	NA11_MidT-DMSO_MidT	-0.0340194	0.276	0.470698	Filamin-A	FLNA
FLNA_HUMAN|P21333-2	NA11_MidT-DMSO_MidT	0.453335	0	0.00168575	Filamin-A (isoform 2)	FLNA
FLNB_HUMAN|O75369	NA11_MidT-DMSO_MidT	0.0291121	0.026	0.109107	Filamin-B	FLNB
FLOT1_HUMAN|O75955	NA11_MidT-DMSO_MidT	-0.0150305	0.74	0.846871	Flotillin-1	FLOT1
FLOT2_HUMAN|Q14254	NA11_MidT-DMSO_MidT	-0.00863961	0.759	0.861568	Flotillin-2	FLOT2
FLT3_HUMAN|P36888	NA11_MidT-DMSO_MidT	-0.041905	0.571	0.733782	Receptor-type tyrosine-protein kinase FLT3	FLT3
FMNL1_HUMAN|O95466	NA11_MidT-DMSO_MidT	0.015174	0.458	0.646252	NA	NA
FMNL1_HUMAN|O95466-2	NA11_MidT-DMSO_MidT	0.397534	0	0.000358833	NA	NA
FMR1_HUMAN|Q06787	NA11_MidT-DMSO_MidT	-0.0152592	0.525	0.698388	Fragile X mental retardation protein 1	FMR1
FN3K_HUMAN|Q9H479	NA11_MidT-DMSO_MidT	-0.0587136	0.101	0.253595	Fructosamine-3-kinase	FN3K
FNBP1_HUMAN|Q96RU3	NA11_MidT-DMSO_MidT	0.0309014	0.259	0.452843	Formin-binding protein 1	FNBP1
FNBP4_HUMAN|Q8N3X1	NA11_MidT-DMSO_MidT	0.0710428	0.054	0.169739	Formin-binding protein 4	FNBP4
FND3B_HUMAN|Q53EP0	NA11_MidT-DMSO_MidT	0.20665	0.493	0.673787	Fibronectin type III domain-containing protein 3B	FNDC3B
FNTA_HUMAN|P49354	NA11_MidT-DMSO_MidT	0.0039807	0.865	0.929665	Protein farnesyltransferase/geranylgeranyltransferase type-1 subunit alpha	FNTA
FNTB_HUMAN|P49356	NA11_MidT-DMSO_MidT	0.117113	0.002	0.0237288	Protein farnesyltransferase subunit beta	FNTB
FOXK1_HUMAN|P85037	NA11_MidT-DMSO_MidT	0.057432	0.267	0.462381	Forkhead box protein K1	FOXK1
FOXO1_HUMAN|Q12778	NA11_MidT-DMSO_MidT	0.0280113	0.7	0.823199	Forkhead box protein O1	FOXO1
FOXP1_HUMAN|Q9H334	NA11_MidT-DMSO_MidT	0.0451801	0.445	0.6335	Forkhead box protein P1	FOXP1
FPGT_HUMAN|O14772	NA11_MidT-DMSO_MidT	-0.0246842	0.446	0.634424	Fucose-1-phosphate guanylyltransferase	FPGT
FPPS_HUMAN|P14324	NA11_MidT-DMSO_MidT	0.0936167	0.016	0.0808871	Farnesyl pyrophosphate synthase	FDPS
FR1OP_HUMAN|O95684	NA11_MidT-DMSO_MidT	0.0283767	0.639	0.781568	FGFR1 oncogene partner	FGFR1OP
FRDA_HUMAN|Q16595	NA11_MidT-DMSO_MidT	0.305589	0	0.00357016	Frataxin, mitochondrial	FXN
FRG1_HUMAN|Q14331	NA11_MidT-DMSO_MidT	-0.0290045	0.477	0.660427	Protein FRG1	FRG1
FRIH_HUMAN|P02794	NA11_MidT-DMSO_MidT	0.0359171	0.386	0.578803	Ferritin heavy chain	FTH1
FRIL_HUMAN|P02792	NA11_MidT-DMSO_MidT	-0.124832	0.596	0.74934	Ferritin light chain	FTL
FRMD8_HUMAN|Q9BZ67	NA11_MidT-DMSO_MidT	0.102345	0.103	0.255685	FERM domain-containing protein 8	FRMD8
FSCN1_HUMAN|Q16658	NA11_MidT-DMSO_MidT	-0.0145183	0.604	0.754395	Fascin	FSCN1
FSTL1_HUMAN|Q12841	NA11_MidT-DMSO_MidT	0.127377	0.041	0.144158	Follistatin-related protein 1	FSTL1
FTO_HUMAN|Q9C0B1	NA11_MidT-DMSO_MidT	-0.0462341	0.389	0.582571	Alpha-ketoglutarate-dependent dioxygenase FTO	FTO
FUBP1_HUMAN|Q96AE4	NA11_MidT-DMSO_MidT	0.000822041	0.98	0.992238	Far upstream element-binding protein 1	FUBP1
FUBP1_HUMAN|Q96AE4-2	NA11_MidT-DMSO_MidT	-0.131463	0.304	0.500736	Far upstream element-binding protein 1 (isoform 2)	FUBP1
FUBP2_HUMAN|Q92945	NA11_MidT-DMSO_MidT	-0.0343661	0.215	0.403982	Far upstream element-binding protein 2	KHSRP
FUBP3_HUMAN|Q96I24	NA11_MidT-DMSO_MidT	-0.0681041	0.083	0.221913	Far upstream element-binding protein 3	FUBP3
FUCO_HUMAN|P04066	NA11_MidT-DMSO_MidT	0.00264244	0.955	0.980883	Tissue alpha-L-fucosidase	FUCA1
FUCO2_HUMAN|Q9BTY2	NA11_MidT-DMSO_MidT	-0.0239451	0.42	0.61257	Plasma alpha-L-fucosidase	FUCA2
FUK_HUMAN|Q8N0W3	NA11_MidT-DMSO_MidT	0.0164234	0.726	0.838631	L-fucose kinase	FUK
FUMH_HUMAN|P07954	NA11_MidT-DMSO_MidT	-0.0895643	0.055	0.1703	Fumarate hydratase, mitochondrial	FH
FUS_HUMAN|P35637	NA11_MidT-DMSO_MidT	-0.02569	0.495	0.674517	RNA-binding protein FUS	FUS
FWCH1_HUMAN|Q4VC44	NA11_MidT-DMSO_MidT	-0.0196497	0.881	0.940457	FLYWCH-type zinc finger-containing protein 1	FLYWCH1
FXR1_HUMAN|P51114	NA11_MidT-DMSO_MidT	-0.100824	0.043	0.148006	Fragile X mental retardation syndrome-related protein 1	FXR1
FYB_HUMAN|O15117	NA11_MidT-DMSO_MidT	0.00165011	0.958	0.981895	FYN-binding protein	FYB
FYCO1_HUMAN|Q9BQS8	NA11_MidT-DMSO_MidT	0.063002	0.048	0.158583	FYVE and coiled-coil domain-containing protein 1	FYCO1
FYN_HUMAN|P06241	NA11_MidT-DMSO_MidT	-0.0812842	0.167	0.342836	Tyrosine-protein kinase Fyn	FYN
FYV1_HUMAN|Q9Y2I7	NA11_MidT-DMSO_MidT	0.0885105	0.053	0.167424	1-phosphatidylinositol 3-phosphate 5-kinase	PIKFYVE
G3BP1_HUMAN|Q13283	NA11_MidT-DMSO_MidT	-0.113253	0.093	0.238316	Ras GTPase-activating protein-binding protein 1	G3BP1
G3BP2_HUMAN|Q9UN86	NA11_MidT-DMSO_MidT	-0.131001	0.03	0.119309	Ras GTPase-activating protein-binding protein 2	G3BP2
G3GAU4_HUMAN|G3GAU4	NA11_MidT-DMSO_MidT	0.0955383	0.158	0.330713	Anti-H1N1 influenza HA kappa chain variable region
G3P_HUMAN|P04406	NA11_MidT-DMSO_MidT	-0.0882379	0.026	0.109655	Glyceraldehyde-3-phosphate dehydrogenase	GAPDH
G3P_HUMAN|P04406-2	NA11_MidT-DMSO_MidT	-0.29302	0.002	0.0205235	Glyceraldehyde-3-phosphate dehydrogenase (isoform 2)	GAPDH
G3PT_HUMAN|O14556	NA11_MidT-DMSO_MidT	-0.215952	0.014	0.0718508	Glyceraldehyde-3-phosphate dehydrogenase, testis-specific	GAPDHS
G3V1N2_HUMAN|G3V1N2	NA11_MidT-DMSO_MidT	0.0780848	0.129	0.291068	HCG1745306, isoform CRA_a	HBA2
G3V1V0_HUMAN|G3V1V0	NA11_MidT-DMSO_MidT	-0.0413086	0.805	0.890446	Myosin light polypeptide 6	MYL6
G3V2X9_HUMAN|G3V2X9	NA11_MidT-DMSO_MidT	0.0333899	0.321	0.517722	Alpha-actinin-1	ACTN1
G3V339_HUMAN|G3V339	NA11_MidT-DMSO_MidT	-0.0225403	0.387	0.579328	Tryptophan--tRNA ligase, cytoplasmic	WARS
G6PD_HUMAN|P11413	NA11_MidT-DMSO_MidT	-0.0457612	0.09	0.233252	Glucose-6-phosphate 1-dehydrogenase	G6PD
G6PE_HUMAN|O95479	NA11_MidT-DMSO_MidT	0.0570025	0.246	0.439605	GDH/6PGL endoplasmic bifunctional protein	H6PD
G6PI_HUMAN|P06744	NA11_MidT-DMSO_MidT	-0.0663268	0.041	0.143411	Glucose-6-phosphate isomerase	GPI
G9BZK0_HUMAN|G9BZK0	NA11_MidT-DMSO_MidT	0.136285	0.01	0.0583187	Glyceraldehyde-3-phosphate dehydrogenase
GAB2_HUMAN|Q9UQC2	NA11_MidT-DMSO_MidT	-0.127976	0.243	0.434332	GRB2-associated-binding protein 2	GAB2
GAB3_HUMAN|Q8WWW8	NA11_MidT-DMSO_MidT	0.0444835	0.603	0.753786	GRB2-associated-binding protein 3	GAB3
GABPA_HUMAN|Q06546	NA11_MidT-DMSO_MidT	-0.0826623	0.081	0.217038	GA-binding protein alpha chain	GABPA
GABT_HUMAN|P80404	NA11_MidT-DMSO_MidT	0.0072791	0.889	0.944417	4-aminobutyrate aminotransferase, mitochondrial	ABAT
GAK_HUMAN|O14976	NA11_MidT-DMSO_MidT	0.0163228	0.585	0.742831	Cyclin-G-associated kinase	GAK
GALD1_HUMAN|Q8NB37	NA11_MidT-DMSO_MidT	-0.0263204	0.536	0.705984	NA	NA
GALE_HUMAN|Q14376	NA11_MidT-DMSO_MidT	0.0163311	0.786	0.879301	UDP-glucose 4-epimerase	GALE
GALK1_HUMAN|P51570	NA11_MidT-DMSO_MidT	0.00880645	0.747	0.851444	Galactokinase	GALK1
GALK2_HUMAN|Q01415	NA11_MidT-DMSO_MidT	-0.00489813	0.898	0.950163	N-acetylgalactosamine kinase	GALK2
GALM_HUMAN|Q96C23	NA11_MidT-DMSO_MidT	0.0564827	0.115	0.271915	Aldose 1-epimerase	GALM
GALNS_HUMAN|P34059	NA11_MidT-DMSO_MidT	-0.0234821	0.551	0.718306	N-acetylgalactosamine-6-sulfatase	GALNS
GALT_HUMAN|P07902	NA11_MidT-DMSO_MidT	-0.0326033	0.389	0.582298	Galactose-1-phosphate uridylyltransferase	GALT
GALT2_HUMAN|Q10471	NA11_MidT-DMSO_MidT	0.0827863	0.173	0.350076	Polypeptide N-acetylgalactosaminyltransferase 2	GALNT2
GAN_HUMAN|Q9H2C0	NA11_MidT-DMSO_MidT	0.0684775	0.197	0.381944	Gigaxonin	GAN
GANAB_HUMAN|Q14697	NA11_MidT-DMSO_MidT	-0.0380342	0.146	0.31587	Neutral alpha-glucosidase AB	GANAB
GANAB_HUMAN|Q14697-2	NA11_MidT-DMSO_MidT	-0.00746355	0.931	0.968059	Neutral alpha-glucosidase AB (isoform 2)	GANAB
GANC_HUMAN|Q8TET4	NA11_MidT-DMSO_MidT	-0.0134144	0.811	0.894705	Neutral alpha-glucosidase C	GANC
GAPD1_HUMAN|Q14C86	NA11_MidT-DMSO_MidT	-0.00536925	0.951	0.979455	GTPase-activating protein and VPS9 domain-containing protein 1	GAPVD1
GAPR1_HUMAN|Q9H4G4	NA11_MidT-DMSO_MidT	0.273633	0.02	0.0918523	Golgi-associated plant pathogenesis-related protein 1	GLIPR2
GARS_HUMAN|P41250	NA11_MidT-DMSO_MidT	-0.0676858	0.024	0.105017	NA	NA
GAS7_HUMAN|O60861	NA11_MidT-DMSO_MidT	-0.0579688	0.055	0.171574	Growth arrest-specific protein 7	GAS7
GATC_HUMAN|O43716	NA11_MidT-DMSO_MidT	0.0296462	0.448	0.636795	Glutamyl-tRNA(Gln) amidotransferase subunit C, mitochondrial	GATC
GATM_HUMAN|P50440-2	NA11_MidT-DMSO_MidT	0.0650929	0.556	0.722733	Glycine amidinotransferase, mitochondrial (isoform 2)	GATM
GBB1_HUMAN|P62873	NA11_MidT-DMSO_MidT	0.261416	0	0.00566391	Guanine nucleotide-binding protein G(I)/G(S)/G(T) subunit beta-1	GNB1
GBF1_HUMAN|Q92538	NA11_MidT-DMSO_MidT	-0.138682	0.095	0.242214	Golgi-specific brefeldin A-resistance guanine nucleotide exchange factor 1	GBF1
GBG5_HUMAN|P63218	NA11_MidT-DMSO_MidT	-0.124436	0.041	0.143048	Guanine nucleotide-binding protein G(I)/G(S)/G(O) subunit gamma-5	GNG5
GBP1_HUMAN|P32455	NA11_MidT-DMSO_MidT	-0.0723865	0.058	0.177373	Interferon-induced guanylate-binding protein 1	GBP1
GBP2_HUMAN|P32456	NA11_MidT-DMSO_MidT	0.000803931	0.984	0.994181	Interferon-induced guanylate-binding protein 2	GBP2
GBP5_HUMAN|Q96PP8	NA11_MidT-DMSO_MidT	0.279242	0.003	0.0283869	Guanylate-binding protein 5	GBP5
GBP7_HUMAN|Q8N8V2	NA11_MidT-DMSO_MidT	0.184619	0.045	0.152129	Guanylate-binding protein 7	GBP7
GBRAP_HUMAN|O95166	NA11_MidT-DMSO_MidT	-0.0178716	0.737	0.845121	Gamma-aminobutyric acid receptor-associated protein	GABARAP
GBRL2_HUMAN|P60520	NA11_MidT-DMSO_MidT	0.0716413	0.035	0.129417	Gamma-aminobutyric acid receptor-associated protein-like 2	GABARAPL2
GCC1_HUMAN|Q96CN9	NA11_MidT-DMSO_MidT	0.0641052	0.046	0.153169	GRIP and coiled-coil domain-containing protein 1	GCC1
GCC2_HUMAN|Q8IWJ2	NA11_MidT-DMSO_MidT	0.142688	0.003	0.0267945	GRIP and coiled-coil domain-containing protein 2	GCC2
GCDH_HUMAN|Q92947	NA11_MidT-DMSO_MidT	-0.00367223	0.912	0.957623	Glutaryl-CoA dehydrogenase, mitochondrial	GCDH
GCN1_HUMAN|Q92616	NA11_MidT-DMSO_MidT	-0.0124771	0.64	0.78226	NA	NA
GCP3_HUMAN|Q96CW5	NA11_MidT-DMSO_MidT	-0.283116	0.001	0.0147954	Gamma-tubulin complex component 3	TUBGCP3
GCP60_HUMAN|Q9H3P7	NA11_MidT-DMSO_MidT	0.043213	0.253	0.445223	Golgi resident protein GCP60	ACBD3
GCR_HUMAN|P04150	NA11_MidT-DMSO_MidT	0.0470944	0.113	0.268666	Glucocorticoid receptor	NR3C1
GCSH_HUMAN|P23434	NA11_MidT-DMSO_MidT	0.0258698	0.656	0.794796	Glycine cleavage system H protein, mitochondrial	GCSH
GCST_HUMAN|P48728	NA11_MidT-DMSO_MidT	0.014587	0.912	0.957623	Aminomethyltransferase, mitochondrial	AMT
GCYA3_HUMAN|Q02108	NA11_MidT-DMSO_MidT	0.000396543	0.988	0.995502	Guanylate cyclase soluble subunit alpha-3	GUCY1A3
GCYB1_HUMAN|Q02153	NA11_MidT-DMSO_MidT	-0.130461	0.025	0.107153	Guanylate cyclase soluble subunit beta-1	GUCY1B3
GDE_HUMAN|P35573	NA11_MidT-DMSO_MidT	0.0988662	0.021	0.0955851	Glycogen debranching enzyme	AGL
GDIA_HUMAN|P31150	NA11_MidT-DMSO_MidT	-0.14819	0.001	0.012543	Rab GDP dissociation inhibitor alpha	GDI1
GDIB_HUMAN|P50395	NA11_MidT-DMSO_MidT	-0.0408669	0.151	0.322167	Rab GDP dissociation inhibitor beta	GDI2
GDIR1_HUMAN|P52565	NA11_MidT-DMSO_MidT	-0.193235	0.013	0.0711139	Rho GDP-dissociation inhibitor 1	ARHGDIA
GDIR2_HUMAN|P52566	NA11_MidT-DMSO_MidT	0.0861925	0.107	0.262095	Rho GDP-dissociation inhibitor 2	ARHGDIB
GDS1_HUMAN|P52306	NA11_MidT-DMSO_MidT	-0.0767844	0.008	0.0533816	Rap1 GTPase-GDP dissociation stimulator 1	RAP1GDS1
GELS_HUMAN|P06396	NA11_MidT-DMSO_MidT	-0.0295898	0.248	0.440728	Gelsolin	GSN
GELS_HUMAN|P06396-2	NA11_MidT-DMSO_MidT	0.907672	0.003	0.027204	Gelsolin (isoform 2)	GSN
GEMI5_HUMAN|Q8TEQ6	NA11_MidT-DMSO_MidT	-0.0383742	0.173	0.350493	Gem-associated protein 5	GEMIN5
GEPH_HUMAN|Q9NQX3	NA11_MidT-DMSO_MidT	0.110283	0.002	0.0214765	Gephyrin	GPHN
GFAP_HUMAN|P14136	NA11_MidT-DMSO_MidT	-0.397202	0	0.00250242	Glial fibrillary acidic protein	GFAP
GFI1_HUMAN|Q99684	NA11_MidT-DMSO_MidT	0.0725333	0.157	0.329194	Zinc finger protein Gfi-1	GFI1
GFPT1_HUMAN|Q06210	NA11_MidT-DMSO_MidT	-0.0801641	0.084	0.222323	Glutamine--fructose-6-phosphate aminotransferase [isomerizing] 1	GFPT1
GFRP_HUMAN|P30047	NA11_MidT-DMSO_MidT	-0.0633321	0.358	0.552707	GTP cyclohydrolase 1 feedback regulatory protein	GCHFR
GGA1_HUMAN|Q9UJY5	NA11_MidT-DMSO_MidT	-0.142428	0.007	0.0478274	ADP-ribosylation factor-binding protein GGA1	GGA1
GGA2_HUMAN|Q9UJY4	NA11_MidT-DMSO_MidT	0.0583454	0.582	0.741396	ADP-ribosylation factor-binding protein GGA2	GGA2
GGA3_HUMAN|Q9NZ52	NA11_MidT-DMSO_MidT	-0.0476424	0.276	0.470752	ADP-ribosylation factor-binding protein GGA3	GGA3
GGACT_HUMAN|Q9BVM4	NA11_MidT-DMSO_MidT	-0.0941825	0.288	0.484555	Gamma-glutamylaminecyclotransferase	GGACT
GGCT_HUMAN|O75223	NA11_MidT-DMSO_MidT	-0.0134139	0.853	0.921982	Gamma-glutamylcyclotransferase	GGCT
GGH_HUMAN|Q92820	NA11_MidT-DMSO_MidT	0.130254	0.011	0.0627855	Gamma-glutamyl hydrolase	GGH
GGPPS_HUMAN|O95749	NA11_MidT-DMSO_MidT	0.0464592	0.134	0.297937	Geranylgeranyl pyrophosphate synthase	GGPS1
GGYF2_HUMAN|Q6Y7W6	NA11_MidT-DMSO_MidT	-0.354718	0.003	0.0255454	NA	NA
GHDC_HUMAN|Q8N2G8	NA11_MidT-DMSO_MidT	-0.0193228	0.83	0.907033	GH3 domain-containing protein	GHDC
GILT_HUMAN|P13284	NA11_MidT-DMSO_MidT	-0.128202	0.013	0.0711139	Gamma-interferon-inducible lysosomal thiol reductase	IFI30
GIMA4_HUMAN|Q9NUV9	NA11_MidT-DMSO_MidT	-0.0358277	0.118	0.275546	GTPase IMAP family member 4	GIMAP4
GIMA6_HUMAN|Q6P9H5	NA11_MidT-DMSO_MidT	0.0330036	0.251	0.44352	GTPase IMAP family member 6	GIMAP6
GIMA7_HUMAN|Q8NHV1	NA11_MidT-DMSO_MidT	0.125184	0.024	0.104496	GTPase IMAP family member 7	GIMAP7
GIMA8_HUMAN|Q8ND71	NA11_MidT-DMSO_MidT	0.104543	0.002	0.0241277	GTPase IMAP family member 8	GIMAP8
GIPC1_HUMAN|O14908	NA11_MidT-DMSO_MidT	-0.0255535	0.542	0.71149	PDZ domain-containing protein GIPC1	GIPC1
GIPC3_HUMAN|Q8TF64	NA11_MidT-DMSO_MidT	0.0877348	0.262	0.456139	PDZ domain-containing protein GIPC3	GIPC3
GIT1_HUMAN|Q9Y2X7	NA11_MidT-DMSO_MidT	0.0371533	0.036	0.131996	ARF GTPase-activating protein GIT1	GIT1
GIT2_HUMAN|Q14161	NA11_MidT-DMSO_MidT	-0.108161	0.004	0.0341008	ARF GTPase-activating protein GIT2	GIT2
GLCM_HUMAN|P04062	NA11_MidT-DMSO_MidT	0.0706572	0.086	0.225095	Glucosylceramidase	GBA
GLE1_HUMAN|Q53GS7	NA11_MidT-DMSO_MidT	0.0901155	0.039	0.139684	Nucleoporin GLE1	GLE1
GLGB_HUMAN|Q04446	NA11_MidT-DMSO_MidT	-0.100224	0.099	0.249967	1,4-alpha-glucan-branching enzyme	GBE1
GLMN_HUMAN|Q92990	NA11_MidT-DMSO_MidT	0.0296803	0.534	0.705247	Glomulin	GLMN
GLNA_HUMAN|P15104	NA11_MidT-DMSO_MidT	-0.0331868	0.143	0.312077	Glutamine synthetase	GLUL
GLO2_HUMAN|Q16775	NA11_MidT-DMSO_MidT	-0.115484	0.002	0.0214765	Hydroxyacylglutathione hydrolase, mitochondrial	HAGH
GLOD4_HUMAN|Q9HC38	NA11_MidT-DMSO_MidT	-0.0373339	0.367	0.561066	Glyoxalase domain-containing protein 4	GLOD4
GLOD4_HUMAN|Q9HC38-2	NA11_MidT-DMSO_MidT	0.132842	0.049	0.159697	Glyoxalase domain-containing protein 4 (isoform 2)	GLOD4
GLPK3_HUMAN|Q14409	NA11_MidT-DMSO_MidT	0.124509	0.003	0.0305083	Putative glycerol kinase 3	GK3P
GLRX1_HUMAN|P35754	NA11_MidT-DMSO_MidT	0.140181	0.048	0.157594	Glutaredoxin-1	GLRX
GLRX3_HUMAN|O76003	NA11_MidT-DMSO_MidT	-0.230137	0.001	0.0158302	Glutaredoxin-3	GLRX3
GLTP_HUMAN|Q9NZD2	NA11_MidT-DMSO_MidT	-0.0673835	0.072	0.202	Glycolipid transfer protein	GLTP
GLU2B_HUMAN|P14314	NA11_MidT-DMSO_MidT	-0.0638883	0.123	0.283009	Glucosidase 2 subunit beta	PRKCSH
GLUCM_HUMAN|Q7Z3D6	NA11_MidT-DMSO_MidT	0.0423264	0.059	0.178419	NA	NA
GLYC_HUMAN|P34896	NA11_MidT-DMSO_MidT	-0.0229782	0.461	0.648619	Serine hydroxymethyltransferase, cytosolic	SHMT1
GLYG_HUMAN|P46976	NA11_MidT-DMSO_MidT	-0.109544	0.045	0.152129	Glycogenin-1	GYG1
GLYM_HUMAN|P34897	NA11_MidT-DMSO_MidT	0.0897269	0.004	0.0342046	Serine hydroxymethyltransferase, mitochondrial	SHMT2
GLYR1_HUMAN|Q49A26	NA11_MidT-DMSO_MidT	0.0643319	0.054	0.169787	Putative oxidoreductase GLYR1	GLYR1
GMDS_HUMAN|O60547	NA11_MidT-DMSO_MidT	0.033904	0.026	0.109468	GDP-mannose 4,6 dehydratase	GMDS
GMEB1_HUMAN|Q9Y692	NA11_MidT-DMSO_MidT	0.142456	0.012	0.0658723	Glucocorticoid modulatory element-binding protein 1	GMEB1
GMEB2_HUMAN|Q9UKD1	NA11_MidT-DMSO_MidT	-0.0698251	0.225	0.416264	Glucocorticoid modulatory element-binding protein 2	GMEB2
GMFB_HUMAN|P60983	NA11_MidT-DMSO_MidT	-0.301332	0	0.00680591	Glia maturation factor beta	GMFB
GMFG_HUMAN|O60234	NA11_MidT-DMSO_MidT	-0.0947503	0.073	0.204466	Glia maturation factor gamma	GMFG
GMIP_HUMAN|Q9P107	NA11_MidT-DMSO_MidT	0.0339098	0.141	0.308328	GEM-interacting protein	GMIP
GMPPA_HUMAN|Q96IJ6	NA11_MidT-DMSO_MidT	0.00242472	0.92	0.96184	Mannose-1-phosphate guanyltransferase alpha	GMPPA
GMPPB_HUMAN|Q9Y5P6	NA11_MidT-DMSO_MidT	0.354783	0	0.00780919	Mannose-1-phosphate guanyltransferase beta	GMPPB
GMPR1_HUMAN|P36959	NA11_MidT-DMSO_MidT	-0.0257558	0.535	0.705984	GMP reductase 1	GMPR
GMPR2_HUMAN|Q9P2T1	NA11_MidT-DMSO_MidT	-0.0337584	0.302	0.499491	GMP reductase 2	GMPR2
GNA1_HUMAN|Q96EK6	NA11_MidT-DMSO_MidT	-0.0720672	0.147	0.317965	Glucosamine 6-phosphate N-acetyltransferase	GNPNAT1
GNA12_HUMAN|Q03113	NA11_MidT-DMSO_MidT	-0.0565357	0.251	0.443026	Guanine nucleotide-binding protein subunit alpha-12	GNA12
GNAI1_HUMAN|P63096	NA11_MidT-DMSO_MidT	-0.085962	0.076	0.207816	Guanine nucleotide-binding protein G(i) subunit alpha-1	GNAI1
GNAI2_HUMAN|P04899	NA11_MidT-DMSO_MidT	-0.1517	0.105	0.259945	Guanine nucleotide-binding protein G(i) subunit alpha-2	GNAI2
GNAI3_HUMAN|P08754	NA11_MidT-DMSO_MidT	-0.0410096	0.592	0.747453	Guanine nucleotide-binding protein G(k) subunit alpha	GNAI3
GNAQ_HUMAN|P50148	NA11_MidT-DMSO_MidT	0.0673975	0.256	0.449214	Guanine nucleotide-binding protein G(q) subunit alpha	GNAQ
GNB1L_HUMAN|Q9BYB4	NA11_MidT-DMSO_MidT	0.16294	0.037	0.135821	Guanine nucleotide-binding protein subunit beta-like protein 1	GNB1L
GNL1_HUMAN|P36915	NA11_MidT-DMSO_MidT	0.0243327	0.398	0.591214	Guanine nucleotide-binding protein-like 1	GNL1
GNL3_HUMAN|Q9BVP2	NA11_MidT-DMSO_MidT	0.0689022	0.31	0.507392	Guanine nucleotide-binding protein-like 3	GNL3
GNPI1_HUMAN|P46926	NA11_MidT-DMSO_MidT	0.00675379	0.812	0.894705	Glucosamine-6-phosphate isomerase 1	GNPDA1
GNPI2_HUMAN|Q8TDQ7	NA11_MidT-DMSO_MidT	0.132916	0.173	0.350472	Glucosamine-6-phosphate isomerase 2	GNPDA2
GNS_HUMAN|P15586	NA11_MidT-DMSO_MidT	0.070904	0.023	0.101733	N-acetylglucosamine-6-sulfatase	GNS
GOGA2_HUMAN|Q08379	NA11_MidT-DMSO_MidT	-0.00998738	0.715	0.83248	Golgin subfamily A member 2	GOLGA2
GOGA3_HUMAN|Q08378	NA11_MidT-DMSO_MidT	0.0382135	0.111	0.266277	Golgin subfamily A member 3	GOLGA3
GOGA4_HUMAN|Q13439	NA11_MidT-DMSO_MidT	0.0929729	0.023	0.101081	Golgin subfamily A member 4	GOLGA4
GOGA5_HUMAN|Q8TBA6	NA11_MidT-DMSO_MidT	0.0546838	0.002	0.0214765	Golgin subfamily A member 5	GOLGA5
GOGB1_HUMAN|Q14789	NA11_MidT-DMSO_MidT	0.03649	0.06	0.181719	Golgin subfamily B member 1	GOLGB1
GOGB1_HUMAN|Q14789-4	NA11_MidT-DMSO_MidT	0.0241462	0.641	0.782726	Golgin subfamily B member 1 (isoform 4)	GOLGB1
GOLP3_HUMAN|Q9H4A6	NA11_MidT-DMSO_MidT	0.0327189	0.368	0.562504	Golgi phosphoprotein 3	GOLPH3
GON7_HUMAN|Q9BXV9	NA11_MidT-DMSO_MidT	-0.647906	0	0.000195674	NA	NA
GOPC_HUMAN|Q9HD26	NA11_MidT-DMSO_MidT	-0.00719833	0.954	0.980111	Golgi-associated PDZ and coiled-coil motif-containing protein	GOPC
GORS2_HUMAN|Q9H8Y8	NA11_MidT-DMSO_MidT	0.27519	0.024	0.105402	Golgi reassembly-stacking protein 2	GORASP2
GOSR1_HUMAN|O95249	NA11_MidT-DMSO_MidT	0.0163173	0.796	0.886273	Golgi SNAP receptor complex member 1	GOSR1
GOSR2_HUMAN|O14653	NA11_MidT-DMSO_MidT	0.117942	0.601	0.75345	Golgi SNAP receptor complex member 2	GOSR2
GP1BA_HUMAN|P07359	NA11_MidT-DMSO_MidT	-0.117712	0.181	0.359928	Platelet glycoprotein Ib alpha chain	GP1BA
GP1BB_HUMAN|P13224	NA11_MidT-DMSO_MidT	0.134006	0.013	0.0689595	Platelet glycoprotein Ib beta chain	GP1BB
GPAM1_HUMAN|Q8IXQ4	NA11_MidT-DMSO_MidT	-0.141128	0.116	0.273183	GPALPP motifs-containing protein 1	GPALPP1
GPCP1_HUMAN|Q9NPB8	NA11_MidT-DMSO_MidT	0.0660363	0.013	0.0693254	Glycerophosphocholine phosphodiesterase GPCPD1	GPCPD1
GPD1L_HUMAN|Q8N335	NA11_MidT-DMSO_MidT	-0.00985352	0.645	0.786387	Glycerol-3-phosphate dehydrogenase 1-like protein	GPD1L
GPKOW_HUMAN|Q92917	NA11_MidT-DMSO_MidT	0.0351195	0.348	0.543183	G patch domain and KOW motifs-containing protein	GPKOW
GPN1_HUMAN|Q9HCN4	NA11_MidT-DMSO_MidT	0.0454793	0.427	0.61853	GPN-loop GTPase 1	GPN1
GPN3_HUMAN|Q9UHW5	NA11_MidT-DMSO_MidT	-0.0881618	0.248	0.440894	GPN-loop GTPase 3	GPN3
GPS2_HUMAN|Q13227	NA11_MidT-DMSO_MidT	0.0800191	0.057	0.176075	G protein pathway suppressor 2	GPS2
GPSM3_HUMAN|Q9Y4H4	NA11_MidT-DMSO_MidT	0.0270363	0.638	0.78066	G-protein-signaling modulator 3	GPSM3
GPT11_HUMAN|Q8N954	NA11_MidT-DMSO_MidT	0.0787313	0.005	0.0378549	G patch domain-containing protein 11	GPATCH11
GPTC1_HUMAN|Q9BRR8	NA11_MidT-DMSO_MidT	0.0704378	0.504	0.683287	G patch domain-containing protein 1	GPATCH1
GPTC2_HUMAN|Q9NW75	NA11_MidT-DMSO_MidT	0.127328	0.15	0.320826	G patch domain-containing protein 2	GPATCH2
GPTC8_HUMAN|Q9UKJ3	NA11_MidT-DMSO_MidT	-0.0376114	0.39	0.583804	G patch domain-containing protein 8	GPATCH8
GPVI_HUMAN|Q9HCN6	NA11_MidT-DMSO_MidT	-0.018491	0.768	0.868127	Platelet glycoprotein VI	GP6
GPX1_HUMAN|P07203	NA11_MidT-DMSO_MidT	-0.137329	0.003	0.0305535	Glutathione peroxidase 1	GPX1
GPX4_HUMAN|P36969	NA11_MidT-DMSO_MidT	-0.0440339	0.27	0.464293	Phospholipid hydroperoxide glutathione peroxidase, mitochondrial	GPX4
GRAH_HUMAN|P20718	NA11_MidT-DMSO_MidT	0.0703403	0.266	0.460778	Granzyme H	GZMH
GRAN_HUMAN|P28676	NA11_MidT-DMSO_MidT	0.0608289	0.09	0.233469	Grancalcin	GCA
GRAP1_HUMAN|Q4V328	NA11_MidT-DMSO_MidT	0.0279774	0.35	0.544523	GRIP1-associated protein 1	GRIPAP1
GRAP2_HUMAN|O75791	NA11_MidT-DMSO_MidT	0.0140162	0.683	0.813394	GRB2-related adapter protein 2	GRAP2
GRB10_HUMAN|Q13322	NA11_MidT-DMSO_MidT	-0.0407205	0.504	0.683175	Growth factor receptor-bound protein 10	GRB10
GRB2_HUMAN|P62993	NA11_MidT-DMSO_MidT	0.0600801	0.148	0.318396	Growth factor receptor-bound protein 2	GRB2
GRDN_HUMAN|Q3V6T2	NA11_MidT-DMSO_MidT	-0.0523249	0.027	0.111721	Girdin	CCDC88A
GRHPR_HUMAN|Q9UBQ7	NA11_MidT-DMSO_MidT	-0.0744769	0.06	0.180631	Glyoxylate reductase/hydroxypyruvate reductase	GRHPR
GRIN3_HUMAN|Q6ZVF9	NA11_MidT-DMSO_MidT	0.0251007	0.526	0.698623	G protein-regulated inducer of neurite outgrowth 3	GPRIN3
GRK6_HUMAN|P43250	NA11_MidT-DMSO_MidT	0.154177	0.005	0.036627	G protein-coupled receptor kinase 6	GRK6
GRM1A_HUMAN|Q96CP6	NA11_MidT-DMSO_MidT	-0.0475011	0.801	0.887904	GRAM domain-containing protein 1A	GRAMD1A
GRN_HUMAN|P28799	NA11_MidT-DMSO_MidT	0.0151175	0.753	0.855439	Granulins	GRN
GRP2_HUMAN|Q7LDG7	NA11_MidT-DMSO_MidT	-0.0244334	0.271	0.465958	RAS guanyl-releasing protein 2	RASGRP2
GRP4_HUMAN|Q8TDF6	NA11_MidT-DMSO_MidT	-0.00143467	0.984	0.99422	RAS guanyl-releasing protein 4	RASGRP4
GRP75_HUMAN|P38646	NA11_MidT-DMSO_MidT	0.101747	0.028	0.113676	Stress-70 protein, mitochondrial	HSPA9
GRP78_HUMAN|P11021	NA11_MidT-DMSO_MidT	0.100161	0.015	0.0756632	78 kDa glucose-regulated protein	HSPA5
GRPE1_HUMAN|Q9HAV7	NA11_MidT-DMSO_MidT	-0.0658877	0.107	0.261454	GrpE protein homolog 1, mitochondrial	GRPEL1
GRWD1_HUMAN|Q9BQ67	NA11_MidT-DMSO_MidT	0.066672	0.398	0.591458	Glutamate-rich WD repeat-containing protein 1	GRWD1
GSDMD_HUMAN|P57764	NA11_MidT-DMSO_MidT	0.1818	0.002	0.0211923	Gasdermin-D	GSDMD
GSH0_HUMAN|P48507	NA11_MidT-DMSO_MidT	0.0791998	0.147	0.316684	Glutamate--cysteine ligase regulatory subunit	GCLM
GSH1_HUMAN|P48506	NA11_MidT-DMSO_MidT	-0.0650533	0.003	0.0255088	Glutamate--cysteine ligase catalytic subunit	GCLC
GSHB_HUMAN|P48637	NA11_MidT-DMSO_MidT	0.0255343	0.407	0.600606	Glutathione synthetase	GSS
GSHR_HUMAN|P00390	NA11_MidT-DMSO_MidT	-0.0781058	0.01	0.0582932	Glutathione reductase, mitochondrial	GSR
GSK3A_HUMAN|P49840	NA11_MidT-DMSO_MidT	-0.045714	0.076	0.207657	Glycogen synthase kinase-3 alpha	GSK3A
GSK3B_HUMAN|P49841	NA11_MidT-DMSO_MidT	0.0355192	0.22	0.411057	Glycogen synthase kinase-3 beta	GSK3B
GSLG1_HUMAN|Q92896	NA11_MidT-DMSO_MidT	0.14005	0.017	0.0830123	Golgi apparatus protein 1	GLG1
GSTK1_HUMAN|Q9Y2Q3	NA11_MidT-DMSO_MidT	-0.110329	0.007	0.0475936	Glutathione S-transferase kappa 1	GSTK1
GSTM1_HUMAN|P09488	NA11_MidT-DMSO_MidT	0.0101572	0.796	0.886273	Glutathione S-transferase Mu 1	GSTM1
GSTM2_HUMAN|P28161	NA11_MidT-DMSO_MidT	0.086109	0.026	0.110165	Glutathione S-transferase Mu 2	GSTM2
GSTM3_HUMAN|P21266	NA11_MidT-DMSO_MidT	0.0890476	0.039	0.138394	Glutathione S-transferase Mu 3	GSTM3
GSTM4_HUMAN|Q03013	NA11_MidT-DMSO_MidT	-0.0393125	0.481	0.663429	Glutathione S-transferase Mu 4	GSTM4
GSTO1_HUMAN|P78417	NA11_MidT-DMSO_MidT	-0.0227063	0.475	0.659697	Glutathione S-transferase omega-1	GSTO1
GSTP1_HUMAN|P09211	NA11_MidT-DMSO_MidT	0.0312124	0.176	0.353598	Glutathione S-transferase P	GSTP1
GSTT1_HUMAN|P30711	NA11_MidT-DMSO_MidT	0.0427774	0.325	0.521372	Glutathione S-transferase theta-1	GSTT1
GT251_HUMAN|Q8NBJ5	NA11_MidT-DMSO_MidT	-0.0693911	0.039	0.13893	Procollagen galactosyltransferase 1	COLGALT1
GTF2I_HUMAN|P78347	NA11_MidT-DMSO_MidT	0.0808031	0.042	0.145885	General transcription factor II-I	GTF2I
GTPB1_HUMAN|O00178	NA11_MidT-DMSO_MidT	-0.0747692	0.179	0.357471	GTP-binding protein 1	GTPBP1
GUAA_HUMAN|P49915	NA11_MidT-DMSO_MidT	0.0217662	0.291	0.486756	GMP synthase [glutamine-hydrolyzing]	GMPS
GYS1_HUMAN|P13807	NA11_MidT-DMSO_MidT	-0.0559117	0.095	0.242516	Glycogen [starch] synthase, muscle	GYS1
H0Y2S9_HUMAN|H0Y2S9	NA11_MidT-DMSO_MidT	-0.366617	0	0.00161224	Myosin phosphatase Rho-interacting protein	MPRIP
H0Y400_HUMAN|H0Y400	NA11_MidT-DMSO_MidT	0.0780362	0.287	0.4829	Spliceosome RNA helicase DDX39B	DDX39B
H0Y4E8_HUMAN|H0Y4E8	NA11_MidT-DMSO_MidT	-0.0257936	0.791	0.882997	Serine/threonine-protein kinase SIK3	SIK3
H0Y672_HUMAN|H0Y672	NA11_MidT-DMSO_MidT	0.537746	0	0.000857507	Protein FAM184A	FAM184A
H0Y7E2_HUMAN|H0Y7E2	NA11_MidT-DMSO_MidT	0.107322	0.045	0.151772	Myosin phosphatase Rho-interacting protein	MPRIP
H0Y9K7_HUMAN|H0Y9K7	NA11_MidT-DMSO_MidT	-0.0387575	0.42	0.613095	Splicing factor, proline- and glutamine-rich	SFPQ
H0YBN9_HUMAN|H0YBN9	NA11_MidT-DMSO_MidT	-0.024426	0.66	0.796179	Serine/threonine-protein phosphatase 2A catalytic subunit beta isoform	PPP2CB
H0YC94_HUMAN|H0YC94	NA11_MidT-DMSO_MidT	0.0327329	0.406	0.598769	N-acetyl-D-glucosamine kinase	NAGK
H0YD48_HUMAN|H0YD48	NA11_MidT-DMSO_MidT	0.159644	0.004	0.0318191	Phosphatidylinositol-binding clathrin assembly protein	PICALM
H0YDN1_HUMAN|H0YDN1	NA11_MidT-DMSO_MidT	-0.187761	0.226	0.417268	Plectin	PLEC
H0YE58_HUMAN|H0YE58	NA11_MidT-DMSO_MidT	0.061488	0.229	0.421075	Elongation factor 1-delta	EEF1D
H0YGX7_HUMAN|H0YGX7	NA11_MidT-DMSO_MidT	-0.0628163	0.877	0.938291	Rho GDP-dissociation inhibitor 2	ARHGDIB
H0YJH7_HUMAN|H0YJH7	NA11_MidT-DMSO_MidT	0.749508	0.257	0.449593	Lamina-associated polypeptide 2, isoforms beta/gamma	TMPO
H0YNS9_HUMAN|H0YNS9	NA11_MidT-DMSO_MidT	-0.0321946	0.797	0.886625	GMP reductase 2	GMPR2
H10_HUMAN|P07305	NA11_MidT-DMSO_MidT	0.418704	0.003	0.0247843	Histone H1.0	H1F0
H11_HUMAN|Q02539	NA11_MidT-DMSO_MidT	-0.230042	0.043	0.14615	Histone H1.1	HIST1H1A
H12_HUMAN|P16403	NA11_MidT-DMSO_MidT	-0.149111	0.01	0.0597129	Histone H1.2	HIST1H1C
H13_HUMAN|P16402	NA11_MidT-DMSO_MidT	0.484996	0.001	0.0126583	Histone H1.3	HIST1H1D
H14_HUMAN|P10412	NA11_MidT-DMSO_MidT	0.261276	0.001	0.0141815	Histone H1.4	HIST1H1E
H15_HUMAN|P16401	NA11_MidT-DMSO_MidT	0.100652	0.01	0.0605939	Histone H1.5	HIST1H1B
H1BP3_HUMAN|Q53T59	NA11_MidT-DMSO_MidT	-0.0980561	0.044	0.149976	HCLS1-binding protein 3	HS1BP3
H1X_HUMAN|Q92522	NA11_MidT-DMSO_MidT	0.0134995	0.593	0.748127	Histone H1x	H1FX
H2A1A_HUMAN|Q96QV6	NA11_MidT-DMSO_MidT	-0.183021	0.029	0.117255	Histone H2A type 1-A	HIST1H2AA
H2AV_HUMAN|Q71UI9	NA11_MidT-DMSO_MidT	-0.211703	0.001	0.0120794	Histone H2A.V	H2AFV
H2AW_HUMAN|Q9P0M6	NA11_MidT-DMSO_MidT	0.0483917	0.349	0.54337	Core histone macro-H2A.2	H2AFY2
H2AX_HUMAN|P16104	NA11_MidT-DMSO_MidT	0.0668565	0.406	0.599139	Histone H2AX	H2AFX
H2AY_HUMAN|O75367	NA11_MidT-DMSO_MidT	-0.0563334	0.147	0.317344	Core histone macro-H2A.1	H2AFY
H2B1A_HUMAN|Q96A08	NA11_MidT-DMSO_MidT	0.0265239	0.716	0.832621	Histone H2B type 1-A	HIST1H2BA
H2B1B_HUMAN|P33778	NA11_MidT-DMSO_MidT	0.0326541	0.58	0.741396	Histone H2B type 1-B	HIST1H2BB
H2B1C_HUMAN|P62807	NA11_MidT-DMSO_MidT	-0.256286	0.013	0.0693254	Histone H2B type 1-C/E/F/G/I	HIST1H2BC
H31T_HUMAN|Q16695	NA11_MidT-DMSO_MidT	0.517955	0.007	0.0482335	Histone H3.1t	HIST3H3
H33_HUMAN|P84243	NA11_MidT-DMSO_MidT	0.234363	0.04	0.141382	Histone H3.3	H3F3A
H3BQQ9_HUMAN|H3BQQ9	NA11_MidT-DMSO_MidT	0.22026	0.01	0.0596986	SUMO-conjugating enzyme UBC9	UBE2I
H4_HUMAN|P62805	NA11_MidT-DMSO_MidT	0.0155611	0.761	0.862459	Histone H4	HIST1H4A
H7BY36_HUMAN|H7BY36	NA11_MidT-DMSO_MidT	0.167247	0.306	0.502476	RNA-binding protein EWS	EWSR1
H7BZJ3_HUMAN|H7BZJ3	NA11_MidT-DMSO_MidT	-0.00863637	0.834	0.91076	Protein disulfide-isomerase A3	PDIA3
H7C013_HUMAN|H7C013	NA11_MidT-DMSO_MidT	-0.477012	0	0.000320197	Serum albumin	ALB
H7C031_HUMAN|H7C031	NA11_MidT-DMSO_MidT	1.15618	0	0.00623687	Prothymosin alpha	PTMA
H7C0S7_HUMAN|H7C0S7	NA11_MidT-DMSO_MidT	-0.0536413	0.606	0.75532	Arf-GAP domain and FG repeat-containing protein 1	AGFG1
H7C2J9_HUMAN|H7C2J9	NA11_MidT-DMSO_MidT	-0.0657514	0.127	0.287848	26S proteasome non-ATPase regulatory subunit 4	PSMD4
H7C3G3_HUMAN|H7C3G3	NA11_MidT-DMSO_MidT	-0.0781321	0.204	0.389163	Rho GTPase-activating protein 4	ARHGAP4
H7C5L4_HUMAN|H7C5L4	NA11_MidT-DMSO_MidT	0.10941	0.039	0.139304	Filamin-B	FLNB
H90B2_HUMAN|Q58FF8	NA11_MidT-DMSO_MidT	-0.150877	0.049	0.159697	Putative heat shock protein HSP 90-beta 2	HSP90AB2P
H90B3_HUMAN|Q58FF7	NA11_MidT-DMSO_MidT	-0.00451677	0.84	0.913145	Putative heat shock protein HSP 90-beta-3	HSP90AB3P
HACD3_HUMAN|Q9P035	NA11_MidT-DMSO_MidT	0.0352092	0.722	0.836599	Very-long-chain (3R)-3-hydroxyacyl-CoA dehydratase 3	PTPLAD1
HAP28_HUMAN|Q13442	NA11_MidT-DMSO_MidT	-0.10757	0.074	0.205759	28 kDa heat- and acid-stable phosphoprotein	PDAP1
HAT1_HUMAN|O14929	NA11_MidT-DMSO_MidT	0.0718351	0.069	0.196507	Histone acetyltransferase type B catalytic subunit	HAT1
HAUS6_HUMAN|Q7Z4H7	NA11_MidT-DMSO_MidT	0.265437	0	0.00285511	HAUS augmin-like complex subunit 6	HAUS6
HAUS8_HUMAN|Q9BT25	NA11_MidT-DMSO_MidT	0.0508827	0.33	0.523617	HAUS augmin-like complex subunit 8	HAUS8
HBA_HUMAN|P69905	NA11_MidT-DMSO_MidT	-0.0624491	0.201	0.386436	Hemoglobin subunit alpha	HBA1
HBB_HUMAN|P68871	NA11_MidT-DMSO_MidT	-0.104642	0.161	0.333342	Hemoglobin subunit beta	HBB
HBD_HUMAN|P02042	NA11_MidT-DMSO_MidT	-0.074544	0.15	0.320826	Hemoglobin subunit delta	HBD
HBG1_HUMAN|P69891	NA11_MidT-DMSO_MidT	0.232529	0.018	0.0883963	Hemoglobin subunit gamma-1	HBG1
HBS1L_HUMAN|Q9Y450	NA11_MidT-DMSO_MidT	0.0034598	0.952	0.979455	HBS1-like protein	HBS1L
HCD2_HUMAN|Q99714	NA11_MidT-DMSO_MidT	-0.189761	0	0.00250242	3-hydroxyacyl-CoA dehydrogenase type-2	HSD17B10
HCDH_HUMAN|Q16836	NA11_MidT-DMSO_MidT	-0.295811	0.004	0.031267	Hydroxyacyl-coenzyme A dehydrogenase, mitochondrial	HADH
HCFC1_HUMAN|P51610	NA11_MidT-DMSO_MidT	0.0299993	0.176	0.353598	Host cell factor 1	HCFC1
HCK_HUMAN|P08631	NA11_MidT-DMSO_MidT	-0.0151897	0.541	0.710992	Tyrosine-protein kinase HCK	HCK
HCK_HUMAN|P08631-3	NA11_MidT-DMSO_MidT	-0.0608775	0.721	0.836599	Tyrosine-protein kinase HCK (isoform 3)	HCK
HCLS1_HUMAN|P14317	NA11_MidT-DMSO_MidT	-0.010489	0.765	0.865298	Hematopoietic lineage cell-specific protein	HCLS1
HD_HUMAN|P42858	NA11_MidT-DMSO_MidT	0.0605679	0.031	0.120934	Huntingtin	HTT
HDA10_HUMAN|Q969S8	NA11_MidT-DMSO_MidT	0.0455648	0.192	0.375818	Histone deacetylase 10	HDAC10
HDAC1_HUMAN|Q13547	NA11_MidT-DMSO_MidT	-0.0950455	0.025	0.107352	Histone deacetylase 1	HDAC1
HDAC2_HUMAN|Q92769	NA11_MidT-DMSO_MidT	-0.025422	0.66	0.796029	Histone deacetylase 2	HDAC2
HDAC3_HUMAN|O15379	NA11_MidT-DMSO_MidT	0.104913	0.046	0.154264	Histone deacetylase 3	HDAC3
HDAC4_HUMAN|P56524	NA11_MidT-DMSO_MidT	-0.00109343	0.984	0.994181	Histone deacetylase 4	HDAC4
HDAC5_HUMAN|Q9UQL6	NA11_MidT-DMSO_MidT	0.209701	0.004	0.0350576	Histone deacetylase 5	HDAC5
HDAC6_HUMAN|Q9UBN7	NA11_MidT-DMSO_MidT	-0.116457	0.033	0.125599	Histone deacetylase 6	HDAC6
HDAC7_HUMAN|Q8WUI4	NA11_MidT-DMSO_MidT	-0.0226952	0.685	0.814777	Histone deacetylase 7	HDAC7
HDC_HUMAN|Q9UBI9	NA11_MidT-DMSO_MidT	0.0231082	0.883	0.940987	Headcase protein homolog	HECA
HDDC2_HUMAN|Q7Z4H3	NA11_MidT-DMSO_MidT	0.0813711	0.027	0.112131	HD domain-containing protein 2	HDDC2
HDGF_HUMAN|P51858	NA11_MidT-DMSO_MidT	0.0178955	0.701	0.823564	Hepatoma-derived growth factor	HDGF
HDGR2_HUMAN|Q7Z4V5	NA11_MidT-DMSO_MidT	0.0822077	0.018	0.0883963	Hepatoma-derived growth factor-related protein 2	HDGFRP2
HDGR3_HUMAN|Q9Y3E1	NA11_MidT-DMSO_MidT	-0.00201418	0.97	0.986944	Hepatoma-derived growth factor-related protein 3	HDGFRP3
HDHD1_HUMAN|Q08623	NA11_MidT-DMSO_MidT	0.15863	0.019	0.0911926	Pseudouridine-5'-phosphatase	HDHD1
HDHD2_HUMAN|Q9H0R4	NA11_MidT-DMSO_MidT	-0.0176166	0.563	0.728242	Haloacid dehalogenase-like hydrolase domain-containing protein 2	HDHD2
HDHD3_HUMAN|Q9BSH5	NA11_MidT-DMSO_MidT	0.0945626	0.062	0.185871	Haloacid dehalogenase-like hydrolase domain-containing protein 3	HDHD3
HDHD5_HUMAN|Q9BXW7	NA11_MidT-DMSO_MidT	-0.144062	0.321	0.517663	NA	NA
HEAT3_HUMAN|Q7Z4Q2	NA11_MidT-DMSO_MidT	0.158972	0.022	0.0989145	HEAT repeat-containing protein 3	HEATR3
HEBP1_HUMAN|Q9NRV9	NA11_MidT-DMSO_MidT	0.13778	0.031	0.121902	Heme-binding protein 1	HEBP1
HEBP2_HUMAN|Q9Y5Z4	NA11_MidT-DMSO_MidT	-0.106814	0.012	0.0677762	Heme-binding protein 2	HEBP2
HECD1_HUMAN|Q9ULT8	NA11_MidT-DMSO_MidT	0.0671723	0.036	0.13182	E3 ubiquitin-protein ligase HECTD1	HECTD1
HECD3_HUMAN|Q5T447	NA11_MidT-DMSO_MidT	0.0862068	0.003	0.0271454	E3 ubiquitin-protein ligase HECTD3	HECTD3
HELZ_HUMAN|P42694	NA11_MidT-DMSO_MidT	0.0198214	0.465	0.652329	Probable helicase with zinc finger domain	HELZ
HEM2_HUMAN|P13716	NA11_MidT-DMSO_MidT	-0.0367316	0.393	0.586089	Delta-aminolevulinic acid dehydratase	ALAD
HEM3_HUMAN|P08397	NA11_MidT-DMSO_MidT	-0.022232	0.152	0.322642	Porphobilinogen deaminase	HMBS
HEM4_HUMAN|P10746	NA11_MidT-DMSO_MidT	0.00245052	0.97	0.986944	Uroporphyrinogen-III synthase	UROS
HEM6_HUMAN|P36551	NA11_MidT-DMSO_MidT	0.0425585	0.317	0.514061	Oxygen-dependent coproporphyrinogen-III oxidase, mitochondrial	CPOX
HEMO_HUMAN|P02790	NA11_MidT-DMSO_MidT	-0.0331759	0.156	0.327811	Hemopexin	HPX
HERC1_HUMAN|Q15751	NA11_MidT-DMSO_MidT	0.114077	0.183	0.362015	Probable E3 ubiquitin-protein ligase HERC1	HERC1
HERC4_HUMAN|Q5GLZ8	NA11_MidT-DMSO_MidT	0.0362325	0.254	0.446774	Probable E3 ubiquitin-protein ligase HERC4	HERC4
HERP1_HUMAN|Q15011	NA11_MidT-DMSO_MidT	0.0879298	0.158	0.329296	Homocysteine-responsive endoplasmic reticulum-resident ubiquitin-like domain member 1 protein	HERPUD1
HEXA_HUMAN|P06865	NA11_MidT-DMSO_MidT	0.0113985	0.561	0.726107	Beta-hexosaminidase subunit alpha	HEXA
HEXB_HUMAN|P07686	NA11_MidT-DMSO_MidT	-0.0225773	0.44	0.628493	Beta-hexosaminidase subunit beta	HEXB
HEXI1_HUMAN|O94992	NA11_MidT-DMSO_MidT	0.0682765	0.051	0.162704	Protein HEXIM1	HEXIM1
HGB1A_HUMAN|B2RPK0	NA11_MidT-DMSO_MidT	-0.115822	0.042	0.145833	Putative high mobility group protein B1-like 1	HMGB1P1
HGH1_HUMAN|Q9BTY7	NA11_MidT-DMSO_MidT	-0.04847	0.836	0.911104	Protein HGH1 homolog	HGH1
HGS_HUMAN|O14964	NA11_MidT-DMSO_MidT	0.0552447	0.009	0.0560607	Hepatocyte growth factor-regulated tyrosine kinase substrate	HGS
HIBCH_HUMAN|Q6NVY1	NA11_MidT-DMSO_MidT	0.0220297	0.408	0.600733	3-hydroxyisobutyryl-CoA hydrolase, mitochondrial	HIBCH
HIDE1_HUMAN|A8MVS5	NA11_MidT-DMSO_MidT	-0.0122484	0.884	0.94131	Protein HIDE1	HIDE1
HIF1N_HUMAN|Q9NWT6	NA11_MidT-DMSO_MidT	0.115612	0.016	0.0786779	Hypoxia-inducible factor 1-alpha inhibitor	HIF1AN
HIKES_HUMAN|Q53FT3	NA11_MidT-DMSO_MidT	0.166459	0.002	0.0191751	Protein Hikeshi	C11orf73
HINT1_HUMAN|P49773	NA11_MidT-DMSO_MidT	0.0509749	0.759	0.861677	Histidine triad nucleotide-binding protein 1	HINT1
HINT2_HUMAN|Q9BX68	NA11_MidT-DMSO_MidT	-0.00319994	0.961	0.982876	Histidine triad nucleotide-binding protein 2, mitochondrial	HINT2
HIP1_HUMAN|O00291	NA11_MidT-DMSO_MidT	0.05006	0.029	0.117803	Huntingtin-interacting protein 1	HIP1
HIP1R_HUMAN|O75146	NA11_MidT-DMSO_MidT	0.0656804	0.068	0.195546	Huntingtin-interacting protein 1-related protein	HIP1R
HIRP3_HUMAN|Q9BW71	NA11_MidT-DMSO_MidT	-0.12364	0.014	0.072811	HIRA-interacting protein 3	HIRIP3
HKDC1_HUMAN|Q2TB90	NA11_MidT-DMSO_MidT	-0.388034	0.001	0.01287	Putative hexokinase HKDC1	HKDC1
HM20B_HUMAN|Q9P0W2	NA11_MidT-DMSO_MidT	0.0339769	0.522	0.696542	SWI/SNF-related matrix-associated actin-dependent regulator of chromatin subfamily E member 1-related	HMG20B
HMGA1_HUMAN|P17096	NA11_MidT-DMSO_MidT	-0.693411	0	0.000281136	High mobility group protein HMG-I/HMG-Y	HMGA1
HMGB1_HUMAN|P09429	NA11_MidT-DMSO_MidT	-0.0265544	0.506	0.684904	High mobility group protein B1	HMGB1
HMGB2_HUMAN|P26583	NA11_MidT-DMSO_MidT	-0.0573969	0.395	0.588563	High mobility group protein B2	HMGB2
HMGB3_HUMAN|O15347	NA11_MidT-DMSO_MidT	-0.147187	0.03	0.11942	High mobility group protein B3	HMGB3
HMGC2_HUMAN|Q8TB92	NA11_MidT-DMSO_MidT	0.211584	0.001	0.0150595	3-hydroxymethyl-3-methylglutaryl-CoA lyase, cytoplasmic	HMGCLL1
HMGCL_HUMAN|P35914	NA11_MidT-DMSO_MidT	0.106268	0.001	0.011583	Hydroxymethylglutaryl-CoA lyase, mitochondrial	HMGCL
HMGN1_HUMAN|P05114	NA11_MidT-DMSO_MidT	0.532834	0	0.000193665	Non-histone chromosomal protein HMG-14	HMGN1
HMGN2_HUMAN|P05204	NA11_MidT-DMSO_MidT	0.0784509	0.256	0.449214	Non-histone chromosomal protein HMG-17	HMGN2
HMGN3_HUMAN|Q15651	NA11_MidT-DMSO_MidT	-0.442809	0	0.00244973	High mobility group nucleosome-binding domain-containing protein 3	HMGN3
HMGN4_HUMAN|O00479	NA11_MidT-DMSO_MidT	0.00551313	0.953	0.980111	High mobility group nucleosome-binding domain-containing protein 4	HMGN4
HMGN5_HUMAN|P82970	NA11_MidT-DMSO_MidT	-0.0585865	0.148	0.318396	High mobility group nucleosome-binding domain-containing protein 5	HMGN5
HMGX4_HUMAN|Q9UGU5	NA11_MidT-DMSO_MidT	0.105213	0.12	0.27818	HMG domain-containing protein 4	HMGXB4
HMHA1_HUMAN|Q92619	NA11_MidT-DMSO_MidT	-0.0442221	0.115	0.271881	Minor histocompatibility protein HA-1	HMHA1
HMOX1_HUMAN|P09601	NA11_MidT-DMSO_MidT	0.0341734	0.381	0.574597	Heme oxygenase 1	HMOX1
HMOX2_HUMAN|P30519	NA11_MidT-DMSO_MidT	0.0993763	0.029	0.116092	Heme oxygenase 2	HMOX2
HNMT_HUMAN|P50135	NA11_MidT-DMSO_MidT	-0.00450777	0.852	0.920938	Histamine N-methyltransferase	HNMT
HNRC1_HUMAN|O60812	NA11_MidT-DMSO_MidT	0.0231518	0.631	0.775264	Heterogeneous nuclear ribonucleoprotein C-like 1	HNRNPCL1
HNRDL_HUMAN|O14979	NA11_MidT-DMSO_MidT	0.0080792	0.82	0.900292	Heterogeneous nuclear ribonucleoprotein D-like	HNRNPDL
HNRH1_HUMAN|P31943	NA11_MidT-DMSO_MidT	0.0250184	0.32	0.516773	Heterogeneous nuclear ribonucleoprotein H	HNRNPH1
HNRH2_HUMAN|P55795	NA11_MidT-DMSO_MidT	-0.000741641	0.988	0.995502	Heterogeneous nuclear ribonucleoprotein H2	HNRNPH2
HNRH3_HUMAN|P31942	NA11_MidT-DMSO_MidT	0.133464	0.009	0.0543831	Heterogeneous nuclear ribonucleoprotein H3	HNRNPH3
HNRL1_HUMAN|Q9BUJ2	NA11_MidT-DMSO_MidT	0.0135996	0.27	0.464812	Heterogeneous nuclear ribonucleoprotein U-like protein 1	HNRNPUL1
HNRL2_HUMAN|Q1KMD3	NA11_MidT-DMSO_MidT	0.0181594	0.529	0.701644	Heterogeneous nuclear ribonucleoprotein U-like protein 2	HNRNPUL2
HNRLL_HUMAN|Q8WVV9	NA11_MidT-DMSO_MidT	0.111873	0.002	0.0216851	Heterogeneous nuclear ribonucleoprotein L-like	HNRNPLL
HNRPC_HUMAN|P07910	NA11_MidT-DMSO_MidT	-0.0663308	0.217	0.406519	Heterogeneous nuclear ribonucleoproteins C1/C2	HNRNPC
HNRPD_HUMAN|Q14103	NA11_MidT-DMSO_MidT	-0.0774939	0.114	0.270554	Heterogeneous nuclear ribonucleoprotein D0	HNRNPD
HNRPD_HUMAN|Q14103-2	NA11_MidT-DMSO_MidT	0.00426529	0.928	0.966422	Heterogeneous nuclear ribonucleoprotein D0 (isoform 2)	HNRNPD
HNRPD_HUMAN|Q14103-3	NA11_MidT-DMSO_MidT	-0.359094	0	0.000744206	Heterogeneous nuclear ribonucleoprotein D0 (isoform 3)	HNRNPD
HNRPF_HUMAN|P52597	NA11_MidT-DMSO_MidT	-0.0345173	0.313	0.51057	Heterogeneous nuclear ribonucleoprotein F	HNRNPF
HNRPK_HUMAN|P61978	NA11_MidT-DMSO_MidT	0.0178796	0.645	0.786369	Heterogeneous nuclear ribonucleoprotein K	HNRNPK
HNRPK_HUMAN|P61978-2	NA11_MidT-DMSO_MidT	0.0808775	0.045	0.152129	Heterogeneous nuclear ribonucleoprotein K (isoform 2)	HNRNPK
HNRPK_HUMAN|P61978-3	NA11_MidT-DMSO_MidT	0.0592317	0.612	0.76007	Heterogeneous nuclear ribonucleoprotein K (isoform 3)	HNRNPK
HNRPL_HUMAN|P14866	NA11_MidT-DMSO_MidT	-0.0721992	0.031	0.121982	Heterogeneous nuclear ribonucleoprotein L	HNRNPL
HNRPM_HUMAN|P52272	NA11_MidT-DMSO_MidT	-0.0224696	0.52	0.695001	Heterogeneous nuclear ribonucleoprotein M	HNRNPM
HNRPQ_HUMAN|O60506	NA11_MidT-DMSO_MidT	-0.0860083	0.031	0.12135	Heterogeneous nuclear ribonucleoprotein Q	SYNCRIP
HNRPR_HUMAN|O43390	NA11_MidT-DMSO_MidT	-0.0669541	0.018	0.0883963	Heterogeneous nuclear ribonucleoprotein R	HNRNPR
HNRPU_HUMAN|Q00839	NA11_MidT-DMSO_MidT	-0.0438465	0.085	0.223691	Heterogeneous nuclear ribonucleoprotein U	HNRNPU
HNRPU_HUMAN|Q00839-2	NA11_MidT-DMSO_MidT	0.212074	0.247	0.440221	Heterogeneous nuclear ribonucleoprotein U (isoform 2)	HNRNPU
HOIL1_HUMAN|Q9BYM8	NA11_MidT-DMSO_MidT	0.0282196	0.251	0.443194	RanBP-type and C3HC4-type zinc finger-containing protein 1	RBCK1
HOME3_HUMAN|Q9NSC5	NA11_MidT-DMSO_MidT	-0.112551	0.003	0.0254388	Homer protein homolog 3	HOMER3
HOOK1_HUMAN|Q9UJC3	NA11_MidT-DMSO_MidT	-0.000510998	0.981	0.992616	Protein Hook homolog 1	HOOK1
HOOK3_HUMAN|Q86VS8	NA11_MidT-DMSO_MidT	0.0871295	0.001	0.0168256	Protein Hook homolog 3	HOOK3
HOP_HUMAN|Q9BPY8	NA11_MidT-DMSO_MidT	-0.0534847	0.147	0.316684	Homeodomain-only protein	HOPX
HORN_HUMAN|Q86YZ3	NA11_MidT-DMSO_MidT	-0.736289	0.518	0.693675	Hornerin	HRNR
HP1B3_HUMAN|Q5SSJ5	NA11_MidT-DMSO_MidT	0.157162	0	0.00250242	Heterochromatin protein 1-binding protein 3	HP1BP3
HPBP1_HUMAN|Q9NZL4	NA11_MidT-DMSO_MidT	0.0528415	0.138	0.304487	Hsp70-binding protein 1	HSPBP1
HPCA_HUMAN|P84074	NA11_MidT-DMSO_MidT	-0.131652	0.012	0.0658723	Neuron-specific calcium-binding protein hippocalcin	HPCA
HPCL1_HUMAN|P37235	NA11_MidT-DMSO_MidT	-0.0024903	0.934	0.96962	Hippocalcin-like protein 1	HPCAL1
HPRT_HUMAN|P00492	NA11_MidT-DMSO_MidT	-0.111052	0.01	0.0609665	Hypoxanthine-guanine phosphoribosyltransferase	HPRT1
HPS5_HUMAN|Q9UPZ3	NA11_MidT-DMSO_MidT	0.0762888	0.249	0.441683	Hermansky-Pudlak syndrome 5 protein	HPS5
HPSE_HUMAN|Q9Y251	NA11_MidT-DMSO_MidT	-0.00833093	0.838	0.911752	Heparanase	HPSE
HPT_HUMAN|P00738	NA11_MidT-DMSO_MidT	0.0654511	0.028	0.113418	Haptoglobin	HP
HPTR_HUMAN|P00739	NA11_MidT-DMSO_MidT	-0.142466	0.027	0.111497	Haptoglobin-related protein	HPR
HS105_HUMAN|Q92598	NA11_MidT-DMSO_MidT	-0.0173375	0.328	0.523011	Heat shock protein 105 kDa	HSPH1
HS71A_HUMAN|P0DMV8	NA11_MidT-DMSO_MidT	0.0331387	0.272	0.466926	NA	NA
HS74L_HUMAN|O95757	NA11_MidT-DMSO_MidT	0.0257646	0.384	0.576181	Heat shock 70 kDa protein 4L	HSPA4L
HS902_HUMAN|Q14568	NA11_MidT-DMSO_MidT	-0.292703	0.001	0.0101912	Putative heat shock protein HSP 90-alpha A2	HSP90AA2
HS904_HUMAN|Q58FG1	NA11_MidT-DMSO_MidT	-0.166429	0.004	0.0356566	Putative heat shock protein HSP 90-alpha A4	HSP90AA4P
HS905_HUMAN|Q58FG0	NA11_MidT-DMSO_MidT	0.0683611	0.427	0.617459	Putative heat shock protein HSP 90-alpha A5	HSP90AA5P
HS90A_HUMAN|P07900	NA11_MidT-DMSO_MidT	0.00743046	0.708	0.827272	Heat shock protein HSP 90-alpha	HSP90AA1
HS90B_HUMAN|P08238	NA11_MidT-DMSO_MidT	-0.0998101	0.031	0.120993	Heat shock protein HSP 90-beta	HSP90AB1
HSBP1_HUMAN|O75506	NA11_MidT-DMSO_MidT	0.00498588	0.906	0.955868	Heat shock factor-binding protein 1	HSBP1
HSDL2_HUMAN|Q6YN16	NA11_MidT-DMSO_MidT	0.03765	0.304	0.500878	Hydroxysteroid dehydrogenase-like protein 2	HSDL2
HSP72_HUMAN|P54652	NA11_MidT-DMSO_MidT	0.194004	0.005	0.0384433	Heat shock-related 70 kDa protein 2	HSPA2
HSP74_HUMAN|P34932	NA11_MidT-DMSO_MidT	-0.114416	0.006	0.042861	Heat shock 70 kDa protein 4	HSPA4
HSP7C_HUMAN|P11142	NA11_MidT-DMSO_MidT	-0.0544348	0.034	0.128828	Heat shock cognate 71 kDa protein	HSPA8
HSP7E_HUMAN|Q0VDF9	NA11_MidT-DMSO_MidT	-0.0267722	0.37	0.565008	Heat shock 70 kDa protein 14	HSPA14
HSPB1_HUMAN|P04792	NA11_MidT-DMSO_MidT	-0.137857	0.004	0.0332897	Heat shock protein beta-1	HSPB1
HTR5B_HUMAN|Q9P2D3	NA11_MidT-DMSO_MidT	0.133751	0.056	0.173545	HEAT repeat-containing protein 5B	HEATR5B
HTRA2_HUMAN|O43464	NA11_MidT-DMSO_MidT	0.127282	0.557	0.722733	Serine protease HTRA2, mitochondrial	HTRA2
HTSF1_HUMAN|O43719	NA11_MidT-DMSO_MidT	-0.00597075	0.826	0.904137	HIV Tat-specific factor 1	HTATSF1
HUS1_HUMAN|O60921	NA11_MidT-DMSO_MidT	-0.0449968	0.489	0.669909	Checkpoint protein HUS1	HUS1
HUWE1_HUMAN|Q7Z6Z7	NA11_MidT-DMSO_MidT	0.0265658	0.074	0.206003	E3 ubiquitin-protein ligase HUWE1	HUWE1
HXK1_HUMAN|P19367	NA11_MidT-DMSO_MidT	-0.00636938	0.591	0.747453	Hexokinase-1	HK1
HXK2_HUMAN|P52789	NA11_MidT-DMSO_MidT	-0.108432	0.093	0.238389	Hexokinase-2	HK2
HXK3_HUMAN|P52790	NA11_MidT-DMSO_MidT	-0.0783111	0	0.00690638	Hexokinase-3	HK3
HYCCI_HUMAN|Q9BYI3	NA11_MidT-DMSO_MidT	0.0265469	0.734	0.843976	Hyccin	FAM126A
HYES_HUMAN|P34913	NA11_MidT-DMSO_MidT	-0.00114516	0.983	0.99403	Bifunctional epoxide hydrolase 2	EPHX2
HYI_HUMAN|Q5T013	NA11_MidT-DMSO_MidT	-0.0415422	0.523	0.696542	Putative hydroxypyruvate isomerase	HYI
HYOU1_HUMAN|Q9Y4L1	NA11_MidT-DMSO_MidT	0.0296882	0.275	0.469889	Hypoxia up-regulated protein 1	HYOU1
HYPK_HUMAN|Q9NX55	NA11_MidT-DMSO_MidT	-0.110132	0.052	0.165653	Huntingtin-interacting protein K	HYPK
I17RA_HUMAN|Q96F46	NA11_MidT-DMSO_MidT	-0.0905123	0.106	0.260734	Interleukin-17 receptor A	IL17RA
I1VE18_HUMAN|I1VE18	NA11_MidT-DMSO_MidT	0.0822994	0.374	0.568177	SEC22 vesicle trafficking protein B	SEC22B
I20L2_HUMAN|Q9H9L3	NA11_MidT-DMSO_MidT	-0.0607408	0.373	0.567455	Interferon-stimulated 20 kDa exonuclease-like 2	ISG20L2
I2BP1_HUMAN|Q8IU81	NA11_MidT-DMSO_MidT	0.0588093	0.106	0.260734	Interferon regulatory factor 2-binding protein 1	IRF2BP1
I2BP2_HUMAN|Q7Z5L9	NA11_MidT-DMSO_MidT	0.0500816	0.213	0.402103	Interferon regulatory factor 2-binding protein 2	IRF2BP2
I2BPL_HUMAN|Q9H1B7	NA11_MidT-DMSO_MidT	0.179567	0	0.00149083	Interferon regulatory factor 2-binding protein-like	IRF2BPL
I3L3P1_HUMAN|I3L3P1	NA11_MidT-DMSO_MidT	0.0771875	0.234	0.425997	Rho GTPase-activating protein 17	ARHGAP17
I3V9T1_HUMAN|I3V9T1	NA11_MidT-DMSO_MidT	0.0437176	0.478	0.661109	Dipeptidyl peptidase 1 isoform a preproprotein	CTSC
I5P2_HUMAN|P32019	NA11_MidT-DMSO_MidT	0.022565	0.525	0.698388	Type II inositol 1,4,5-trisphosphate 5-phosphatase	INPP5B
I6NLS4_HUMAN|I6NLS4	NA11_MidT-DMSO_MidT	-0.0343972	0.4	0.592419	Phosphodiesterase 5A
IAH1_HUMAN|Q2TAA2	NA11_MidT-DMSO_MidT	-0.0463877	0.468	0.653724	Isoamyl acetate-hydrolyzing esterase 1 homolog	IAH1
IC1_HUMAN|P05155	NA11_MidT-DMSO_MidT	-0.016349	0.808	0.892274	Plasma protease C1 inhibitor	SERPING1
ICAL_HUMAN|P20810	NA11_MidT-DMSO_MidT	-0.0357852	0.174	0.351829	Calpastatin	CAST
ICAL_HUMAN|P20810-5	NA11_MidT-DMSO_MidT	0.494769	0.008	0.0520247	Calpastatin (isoform 5)	CAST
ICAM2_HUMAN|P13598	NA11_MidT-DMSO_MidT	0.0762632	0.099	0.249129	Intercellular adhesion molecule 2	ICAM2
ICAM3_HUMAN|P32942	NA11_MidT-DMSO_MidT	0.00822229	0.758	0.861374	Intercellular adhesion molecule 3	ICAM3
ICEF1_HUMAN|Q8WWN9	NA11_MidT-DMSO_MidT	0.0137234	0.522	0.696542	Interactor protein for cytohesin exchange factors 1	IPCEF1
ICLN_HUMAN|P54105	NA11_MidT-DMSO_MidT	-0.0537795	0.318	0.515257	Methylosome subunit pICln	CLNS1A
ICT1_HUMAN|Q14197	NA11_MidT-DMSO_MidT	-0.0315628	0.799	0.886677	Peptidyl-tRNA hydrolase ICT1, mitochondrial	ICT1
IDE_HUMAN|P14735	NA11_MidT-DMSO_MidT	-0.0202331	0.188	0.369888	Insulin-degrading enzyme	IDE
IDH3A_HUMAN|P50213	NA11_MidT-DMSO_MidT	-0.0400281	0.454	0.642389	Isocitrate dehydrogenase [NAD] subunit alpha, mitochondrial	IDH3A
IDH3B_HUMAN|O43837	NA11_MidT-DMSO_MidT	-0.215502	0.005	0.0399522	Isocitrate dehydrogenase [NAD] subunit beta, mitochondrial	IDH3B
IDHC_HUMAN|O75874	NA11_MidT-DMSO_MidT	-0.196369	0	0.00168575	Isocitrate dehydrogenase [NADP] cytoplasmic	IDH1
IDHP_HUMAN|P48735	NA11_MidT-DMSO_MidT	-0.0592477	0.084	0.222787	Isocitrate dehydrogenase [NADP], mitochondrial	IDH2
IDI1_HUMAN|Q13907	NA11_MidT-DMSO_MidT	0.120982	0.006	0.0435496	Isopentenyl-diphosphate Delta-isomerase 1	IDI1
IDS_HUMAN|P22304	NA11_MidT-DMSO_MidT	0.068859	0.156	0.326719	Iduronate 2-sulfatase	IDS
IDUA_HUMAN|P35475	NA11_MidT-DMSO_MidT	0.0464784	0.276	0.470698	Alpha-L-iduronidase	IDUA
IF16_HUMAN|Q16666	NA11_MidT-DMSO_MidT	-0.0660233	0.019	0.0894456	Gamma-interferon-inducible protein 16	IFI16
IF1AX_HUMAN|P47813	NA11_MidT-DMSO_MidT	0.0185231	0.636	0.779025	Eukaryotic translation initiation factor 1A, X-chromosomal	EIF1AX
IF2A_HUMAN|P05198	NA11_MidT-DMSO_MidT	0.0615977	0.001	0.0174148	Eukaryotic translation initiation factor 2 subunit 1	EIF2S1
IF2B_HUMAN|P20042	NA11_MidT-DMSO_MidT	-0.0222305	0.189	0.371207	Eukaryotic translation initiation factor 2 subunit 2	EIF2S2
IF2B2_HUMAN|Q9Y6M1	NA11_MidT-DMSO_MidT	0.186936	0.016	0.0805518	Insulin-like growth factor 2 mRNA-binding protein 2	IGF2BP2
IF2G_HUMAN|P41091	NA11_MidT-DMSO_MidT	0.0184555	0.652	0.791304	Eukaryotic translation initiation factor 2 subunit 3	EIF2S3
IF2GL_HUMAN|Q2VIR3	NA11_MidT-DMSO_MidT	0.024813	0.436	0.625256	Putative eukaryotic translation initiation factor 2 subunit 3-like protein	EIF2S3L
IF2P_HUMAN|O60841	NA11_MidT-DMSO_MidT	0.0323036	0.155	0.326011	Eukaryotic translation initiation factor 5B	EIF5B
IF4A1_HUMAN|P60842	NA11_MidT-DMSO_MidT	-0.0809112	0.035	0.13164	Eukaryotic initiation factor 4A-I	EIF4A1
IF4A2_HUMAN|Q14240	NA11_MidT-DMSO_MidT	-0.0935793	0.012	0.0661986	Eukaryotic initiation factor 4A-II	EIF4A2
IF4A3_HUMAN|P38919	NA11_MidT-DMSO_MidT	-0.107558	0.111	0.266637	Eukaryotic initiation factor 4A-III	EIF4A3
IF4B_HUMAN|P23588	NA11_MidT-DMSO_MidT	0.041849	0.182	0.360366	Eukaryotic translation initiation factor 4B	EIF4B
IF4E_HUMAN|P06730	NA11_MidT-DMSO_MidT	0.00958028	0.799	0.886677	Eukaryotic translation initiation factor 4E	EIF4E
IF4E2_HUMAN|O60573	NA11_MidT-DMSO_MidT	0.0545343	0.523	0.696542	Eukaryotic translation initiation factor 4E type 2	EIF4E2
IF4G1_HUMAN|Q04637	NA11_MidT-DMSO_MidT	0.000320538	0.988	0.995502	Eukaryotic translation initiation factor 4 gamma 1	EIF4G1
IF4G1_HUMAN|Q04637-7	NA11_MidT-DMSO_MidT	0.190547	0.001	0.014027	Eukaryotic translation initiation factor 4 gamma 1 (isoform 7)	EIF4G1
IF4G2_HUMAN|P78344	NA11_MidT-DMSO_MidT	-0.0391444	0.158	0.330396	Eukaryotic translation initiation factor 4 gamma 2	EIF4G2
IF4G3_HUMAN|O43432	NA11_MidT-DMSO_MidT	-0.02939	0.305	0.501154	Eukaryotic translation initiation factor 4 gamma 3	EIF4G3
IF4H_HUMAN|Q15056	NA11_MidT-DMSO_MidT	0.0233478	0.659	0.795643	Eukaryotic translation initiation factor 4H	EIF4H
IF5_HUMAN|P55010	NA11_MidT-DMSO_MidT	0.0849869	0.003	0.0287555	Eukaryotic translation initiation factor 5	EIF5
IF5A1_HUMAN|P63241	NA11_MidT-DMSO_MidT	-0.124426	0.027	0.112203	Eukaryotic translation initiation factor 5A-1	EIF5A
IF6_HUMAN|P56537	NA11_MidT-DMSO_MidT	-0.0261552	0.599	0.751605	Eukaryotic translation initiation factor 6	EIF6
IFIH1_HUMAN|Q9BYX4	NA11_MidT-DMSO_MidT	0.0390493	0.509	0.687365	Interferon-induced helicase C domain-containing protein 1	IFIH1
IFIT1_HUMAN|P09914	NA11_MidT-DMSO_MidT	0.0759878	0.108	0.262495	Interferon-induced protein with tetratricopeptide repeats 1	IFIT1
IFIT2_HUMAN|P09913	NA11_MidT-DMSO_MidT	-0.107024	0.085	0.224191	Interferon-induced protein with tetratricopeptide repeats 2	IFIT2
IFIT3_HUMAN|O14879	NA11_MidT-DMSO_MidT	-0.0108788	0.613	0.760252	Interferon-induced protein with tetratricopeptide repeats 3	IFIT3
IFIT5_HUMAN|Q13325	NA11_MidT-DMSO_MidT	0.0668489	0.492	0.67229	Interferon-induced protein with tetratricopeptide repeats 5	IFIT5
IFT25_HUMAN|Q9Y547	NA11_MidT-DMSO_MidT	0.0324758	0.497	0.676573	Intraflagellar transport protein 25 homolog	HSPB11
IFT27_HUMAN|Q9BW83	NA11_MidT-DMSO_MidT	0.0447333	0.169	0.344934	Intraflagellar transport protein 27 homolog	IFT27
IGBP1_HUMAN|P78318	NA11_MidT-DMSO_MidT	0.102379	0.014	0.0739123	Immunoglobulin-binding protein 1	IGBP1
IGG1_HUMAN|P0DOX5	NA11_MidT-DMSO_MidT	-0.142002	0.001	0.0128564	NA	NA
IGHA1_HUMAN|P01876	NA11_MidT-DMSO_MidT	-0.0214859	0.233	0.425265	Ig alpha-1 chain C region	IGHA1
IGHG2_HUMAN|P01859	NA11_MidT-DMSO_MidT	0.0257827	0.617	0.763359	Ig gamma-2 chain C region	IGHG2
IGHM_HUMAN|P01871	NA11_MidT-DMSO_MidT	0.0745043	0.029	0.115636	Ig mu chain C region	IGHM
IGKC_HUMAN|P01834	NA11_MidT-DMSO_MidT	-0.0273561	0.279	0.473004	Ig kappa chain C region	IGKC
IGL1_HUMAN|P0DOX8	NA11_MidT-DMSO_MidT	0.0193329	0.65	0.789398	NA	NA
IGLC2_HUMAN|P0DOY2	NA11_MidT-DMSO_MidT	-0.363536	0.002	0.0211923	NA	NA
IGSF2_HUMAN|Q93033	NA11_MidT-DMSO_MidT	0.0229152	0.448	0.636795	Immunoglobulin superfamily member 2	CD101
IKBB_HUMAN|Q15653	NA11_MidT-DMSO_MidT	0.0499517	0.043	0.147018	NF-kappa-B inhibitor beta	NFKBIB
IKBE_HUMAN|O00221	NA11_MidT-DMSO_MidT	0.0403512	0.599	0.751931	NF-kappa-B inhibitor epsilon	NFKBIE
IKKB_HUMAN|O14920	NA11_MidT-DMSO_MidT	0.0225345	0.658	0.795376	Inhibitor of nuclear factor kappa-B kinase subunit beta	IKBKB
IKZF1_HUMAN|Q13422	NA11_MidT-DMSO_MidT	-0.112985	0.001	0.0173587	DNA-binding protein Ikaros	IKZF1
IL16_HUMAN|Q14005	NA11_MidT-DMSO_MidT	0.00578787	0.801	0.887904	Pro-interleukin-16	IL16
IL18_HUMAN|Q14116	NA11_MidT-DMSO_MidT	0.151865	0.001	0.0118699	Interleukin-18	IL18
IL1RA_HUMAN|P18510	NA11_MidT-DMSO_MidT	-0.207343	0.002	0.0234936	Interleukin-1 receptor antagonist protein	IL1RN
ILEU_HUMAN|P30740	NA11_MidT-DMSO_MidT	-0.089804	0.255	0.44772	Leukocyte elastase inhibitor	SERPINB1
ILF2_HUMAN|Q12905	NA11_MidT-DMSO_MidT	-0.0273083	0.354	0.548845	Interleukin enhancer-binding factor 2	ILF2
ILF3_HUMAN|Q12906	NA11_MidT-DMSO_MidT	-0.0716328	0.031	0.121007	Interleukin enhancer-binding factor 3	ILF3
ILK_HUMAN|Q13418	NA11_MidT-DMSO_MidT	-0.123046	0.036	0.13182	Integrin-linked protein kinase	ILK
ILKAP_HUMAN|Q9H0C8	NA11_MidT-DMSO_MidT	0.0531149	0.2	0.385241	Integrin-linked kinase-associated serine/threonine phosphatase 2C	ILKAP
IMA3_HUMAN|O00629	NA11_MidT-DMSO_MidT	-0.0847032	0.012	0.0657085	Importin subunit alpha-3	KPNA4
IMA4_HUMAN|O00505	NA11_MidT-DMSO_MidT	0.0726661	0.219	0.40915	Importin subunit alpha-4	KPNA3
IMA5_HUMAN|P52294	NA11_MidT-DMSO_MidT	-0.0820753	0.027	0.11201	Importin subunit alpha-5	KPNA1
IMA6_HUMAN|O15131	NA11_MidT-DMSO_MidT	0.0765313	0.172	0.348519	Importin subunit alpha-6	KPNA5
IMA7_HUMAN|O60684	NA11_MidT-DMSO_MidT	0.0161693	0.462	0.650119	Importin subunit alpha-7	KPNA6
IMB1_HUMAN|Q14974	NA11_MidT-DMSO_MidT	-0.0152158	0.473	0.658383	Importin subunit beta-1	KPNB1
IMDH1_HUMAN|P20839	NA11_MidT-DMSO_MidT	-0.00323811	0.911	0.957623	Inosine-5'-monophosphate dehydrogenase 1	IMPDH1
IMDH1_HUMAN|P20839-3	NA11_MidT-DMSO_MidT	0.045072	0.681	0.811426	Inosine-5'-monophosphate dehydrogenase 1 (isoform 3)	IMPDH1
IMDH2_HUMAN|P12268	NA11_MidT-DMSO_MidT	-0.00464249	0.924	0.963797	Inosine-5'-monophosphate dehydrogenase 2	IMPDH2
IMPA1_HUMAN|P29218	NA11_MidT-DMSO_MidT	-0.0408297	0.345	0.54071	Inositol monophosphatase 1	IMPA1
IMPA2_HUMAN|O14732	NA11_MidT-DMSO_MidT	-0.324333	0	0.00325153	Inositol monophosphatase 2	IMPA2
IMUP_HUMAN|Q9GZP8	NA11_MidT-DMSO_MidT	0.00928265	0.799	0.88735	Immortalization up-regulated protein	IMUP
IN35_HUMAN|P80217	NA11_MidT-DMSO_MidT	-0.00639211	0.733	0.843846	Interferon-induced 35 kDa protein	IFI35
IN80B_HUMAN|Q9C086	NA11_MidT-DMSO_MidT	0.108901	0.038	0.138255	INO80 complex subunit B	INO80B
INF2_HUMAN|Q27J81	NA11_MidT-DMSO_MidT	-0.0045127	0.802	0.88836	Inverted formin-2	INF2
ING1_HUMAN|Q9UK53	NA11_MidT-DMSO_MidT	0.0818519	0.331	0.52493	Inhibitor of growth protein 1	ING1
INO1_HUMAN|Q9NPH2	NA11_MidT-DMSO_MidT	0.166191	0.081	0.216976	Inositol-3-phosphate synthase 1	ISYNA1
INO80_HUMAN|Q9ULG1	NA11_MidT-DMSO_MidT	0.0828772	0.237	0.428806	DNA helicase INO80	INO80
INP4A_HUMAN|Q96PE3	NA11_MidT-DMSO_MidT	0.0823545	0.065	0.190113	Type I inositol 3,4-bisphosphate 4-phosphatase	INPP4A
INPP_HUMAN|P49441	NA11_MidT-DMSO_MidT	0.0449723	0.121	0.28004	Inositol polyphosphate 1-phosphatase	INPP1
INT1_HUMAN|Q8N201	NA11_MidT-DMSO_MidT	0.186424	0.048	0.158375	Integrator complex subunit 1	INTS1
INT11_HUMAN|Q5TA45	NA11_MidT-DMSO_MidT	-0.167013	0.021	0.0961061	Integrator complex subunit 11	CPSF3L
INT12_HUMAN|Q96CB8	NA11_MidT-DMSO_MidT	0.0492091	0.128	0.289215	Integrator complex subunit 12	INTS12
INT13_HUMAN|Q9NVM9	NA11_MidT-DMSO_MidT	-0.000383733	0.992	0.997099	NA	NA
INT14_HUMAN|Q96SY0	NA11_MidT-DMSO_MidT	0.18406	0.216	0.40439	NA	NA
INT2_HUMAN|Q9H0H0	NA11_MidT-DMSO_MidT	0.269592	0	0.00546996	Integrator complex subunit 2	INTS2
INT3_HUMAN|Q68E01	NA11_MidT-DMSO_MidT	-0.0290639	0.169	0.344934	Integrator complex subunit 3	INTS3
INT3_HUMAN|Q68E01-2	NA11_MidT-DMSO_MidT	0.0508066	0.25	0.442331	Integrator complex subunit 3 (isoform 2)	INTS3
[truncated: 2,765 more rows]
